# Supplementary material for: The intrinsically disordered TSSC4 protein acts as a helicase inhibitor, placeholder and multi-interaction coordinator during snRNP assembly and recycling
Source: Nucleic Acids Res. 2022 Feb 21;50(5):2938–58. doi: 10.1093/nar/gkac087 (PMC8934646; doi:10.1093/nar/gkac087)
Supplement: gkac087_Supplemental_Files [file gkac087_supplemental_files.zip]

Archive with 3 entries (3 files):
- Supplement revised, 17-01-2022.pdf
- Supplementary File S1.pse
- Supplementary Table S2.xlsx
