# Supplementary material for: The intrinsically disordered TSSC4 protein acts as a helicase inhibitor, placeholder and multi-interaction coordinator during snRNP assembly and recycling
Source: Nucleic Acids Res. 2022 Feb 21;50(5):2938–58. doi: 10.1093/nar/gkac087 (PMC8934646; doi:10.1093/nar/gkac087)
Supplement: gkac087_Supplemental_Files [file gkac087_supplemental_files.zip › Supplementary Table S2.xlsx]

## Sheet: Supplementary Table 2
Supplementary Table S2: List of quantified proteins detected in FLAG-IPs from HEK293 cells stably expressing TSSC4wt-Flag, TSSC4V3-Flag or in FLAG-IP from control cells (n = 3). Normalized log2 LFQ intensities according to the MaxQuant algorithm. Two-sample t-tests (TSSC4wt-Flag vs. control, TSSC4V3-Flag vs. control, TSSC4V3-Flag vs. TSSC4wt-Flag) with permutation-based FDR control (FDR 0.05) wer…			TSSC4V3-Flag vs. control					TSSC4wt-Flag vs. control					TSSC4V3-Flag vs. TSSC4wt-Flag					LOG2 LFQ intensities
Protein names	Gene names	Protein IDs	-Log p-value	q-value	Log2 fold change	T-test statistic	T-test Significant	-Log p-value	q-value	Log2 fold change	T-test statistic	T-test Significant	-Log p-value	q-value	Log2 fold change	T-test statistic	T-test Significant	Ctrl_01	Ctrl_02	Ctrl_03	Tssc4Mut_01	Tssc4Mut_02	Tssc4Mut_03	Tssc4WT_01	Tssc4WT_02	Tssc4WT_03	Peptides	Razor + unique peptides	Unique peptides	Sequence coverage [%]	Unique + razor sequence coverage [%]	Unique sequence coverage [%]	Mol. weight [kDa]	Q-value	Score	Intensity	MS/MS count	Fasta headers
L-lactate dehydrogenase A chain	LDHA	P00338	2.59233	0.00270712	2.14232	6.71779	+	5.19212	0	8.8391	31.0326	+	5.34441	0	-6.69677	-33.8853	+	16.9067	17.4757	17.8269	19.2548	19.5292	19.8522	26.143	26.1491	26.4344	20	19	19	68.4	64.8	64.8	36.688	0	323.31	14390000000	128	sp|P00338|LDHA_HUMAN L-lactate dehydrogenase A chain OS=Homo sapiens OX=9606 GN=LDHA PE=1 SV=2;tr|F5GXY2|F5GXY2_HUMAN L-lactate dehydrogenase A chain (Fragment) OS=Homo sapiens OX=9606 GN=LDHA PE=1 SV=8;tr|F5GYU2|F5GYU2_HUMAN L-lactate dehydrogenase A chai
ATP-dependent RNA helicase DDX54	DDX54	Q8TDD1	3.14067	0.00136604	9.85055	9.36767	+	2.78515	0.000613254	8.27506	7.56085	+	2.15012	0.00108927	1.57548	5.08064	+	19.4892	22.7741	22.4883	31.4585	31.4976	31.3472	30.1694	30.1621	29.2453	29	29	29	48	48	48	98.594	0	323.31	116900000000	146	sp|Q8TDD1|DDX54_HUMAN ATP-dependent RNA helicase DDX54 OS=Homo sapiens OX=9606 GN=DDX54 PE=1 SV=2
Protein AAR2 homolog	AAR2	A0A7P0TA70	3.05553	0.00149104	6.06443	8.90228	+	4.52937	0	7.98938	21.148	+	1.55678	0.00372318	-1.92495	-3.38148	+	18.8022	18.4717	19.728	26.1452	24.2199	24.8302	27.0073	26.9193	27.0434	19	19	19	47	47	47	49.998	0	323.31	51947000000	640	tr|A0A7P0TA70|A0A7P0TA70_HUMAN Protein AAR2 homolog OS=Homo sapiens OX=9606 GN=AAR2 PE=4 SV=1;sp|Q9Y312|AAR2_HUMAN Protein AAR2 homolog OS=Homo sapiens OX=9606 GN=AAR2 PE=1 SV=2;tr|A0A7P0T8J7|A0A7P0T8J7_HUMAN Protein AAR2 homolog OS=Homo sapiens OX=9606 GN
Transcription elongation factor B polypeptide 1	TCEB1	Q15369	0.848228	0.0725427	6.92993	1.82633		0.951153	0.0230408	7.71286	2.03242	+	2.49701	0.000453453	-0.782929	-6.3321	+	19.4756	30.6394	19.053	29.9018	30.1396	29.9164	30.7392	30.9494	30.618	4	4	4	49.1	49.1	49.1	12.473	0	21.113	63817000000	14	sp|Q15369|ELOC_HUMAN Elongin-C OS=Homo sapiens OX=9606 GN=ELOC PE=1 SV=1;tr|E5RHG8|E5RHG8_HUMAN Elongin-C (Fragment) OS=Homo sapiens OX=9606 GN=ELOC PE=1 SV=1;tr|R4GMY8|R4GMY8_HUMAN Elongin-C OS=Homo sapiens OX=9606 GN=ELOC PE=1 SV=1
Fatty acid synthase;[Acyl-carrier-protein] S-acetyltransferase;[Acyl-carrier-protein] S-malonyltransferase;3-oxoacyl-[acyl-carrier-protein] synthase;3-oxoacyl-[acyl-carrier-protein] reductase;3-hydroxyacyl-[acyl-carrier-protein] dehydratase;Enoyl-[acyl-carrier-protein] reductase;Oleoyl-[acyl-carrier-protein] hydrolase	FASN	P49327	5.65919	0	5.07567	40.6347	+	6.15154	0	7.58152	53.9729	+	4.25815	0.000340426	-2.50586	-18.0664	+	17.509	17.7828	17.7733	22.6137	22.7636	22.9148	25.4846	25.1406	25.1846	95	95	95	57.4	57.4	57.4	273.42	0	323.31	23715000000	458	sp|P49327|FAS_HUMAN Fatty acid synthase OS=Homo sapiens OX=9606 GN=FASN PE=1 SV=3;tr|A0A0U1RQF0|A0A0U1RQF0_HUMAN 3-hydroxyacyl-[acyl-carrier-protein] dehydratase OS=Homo sapiens OX=9606 GN=FASN PE=1 SV=1
Protein TSSC4	TSSC4	C9JJV1	3.56381	0.000523677	5.69123	12.0381	+	4.74305	0	7.54779	23.9354	+	2.19655	0.00102477	-1.85656	-5.23546	+	24.5346	23.451	24.075	30.2463	29.0438	29.8442	31.6169	31.5705	31.5165	12	12	2	37.2	37.2	6.3	21.908	0	323.31	363750000000	1031	tr|C9JJV1|C9JJV1_HUMAN Protein TSSC4 (Fragment) OS=Homo sapiens OX=9606 GN=TSSC4 PE=1 SV=8;sp|Q9Y5U2|TSSC4_HUMAN Protein TSSC4 OS=Homo sapiens OX=9606 GN=TSSC4 PE=1 SV=3;tr|A6NCC9|A6NCC9_HUMAN Protein TSSC4 OS=Homo sapiens OX=9606 GN=TSSC4 PE=1 SV=1;tr|C9J
Microtubule-associated protein;Microtubule-associated protein 4	MAP4	E7EVA0	3.88683	0.00035249	4.77612	14.5498	+	4.75636	0	7.42625	24.1205	+	3.21705	0.000339223	-2.65013	-9.80432	+	19.9008	19.727	19.0655	24.3711	24.6835	23.967	27.3351	26.8527	26.7842	16	16	16	10.5	10.5	10.5	245.44	0	64.428	4562800000	35	tr|E7EVA0|E7EVA0_HUMAN Microtubule-associated protein OS=Homo sapiens OX=9606 GN=MAP4 PE=1 SV=1;sp|P27816|MAP4_HUMAN Microtubule-associated protein 4 OS=Homo sapiens OX=9606 GN=MAP4 PE=1 SV=3
Puromycin-sensitive aminopeptidase	NPEPPS	P55786	0.297552	0.523661	-0.488277	-0.733327		3.88882	0	7.40962	14.5667	+	4.18556	0.000301887	-7.8979	-17.3193	+	17.6593	17.9173	16.314	17.4032	17.0802	15.9424	24.5945	24.9226	24.6025	34	34	34	49.1	49.1	49.1	103.28	0	323.31	8254600000	124	sp|P55786|PSA_HUMAN Puromycin-sensitive aminopeptidase OS=Homo sapiens OX=9606 GN=NPEPPS PE=1 SV=2;tr|E9PLK3|E9PLK3_HUMAN Aminopeptidase OS=Homo sapiens OX=9606 GN=NPEPPS PE=1 SV=1;tr|A0A7I2V3W8|A0A7I2V3W8_HUMAN Aminopeptidase OS=Homo sapiens OX=9606 GN=NP
E2F-associated phosphoprotein	EAPP	G3V2W9	3.86033	0.000342007	5.4741	14.326	+	4.5537	0	7.04174	21.4485	+	2.7582	0.000443674	-1.56765	-7.43768	+	18.9494	19.5625	20.0685	25.2722	24.603	25.1275	26.5388	26.4905	26.6764	8	8	8	47.8	47.8	47.8	23.468	0	211.89	8018600000	109	tr|G3V2W9|G3V2W9_HUMAN E2F-associated phosphoprotein (Fragment) OS=Homo sapiens OX=9606 GN=EAPP PE=1 SV=1;sp|Q56P03|EAPP_HUMAN E2F-associated phosphoprotein OS=Homo sapiens OX=9606 GN=EAPP PE=1 SV=4;tr|A0A087X060|A0A087X060_HUMAN E2F-associated phosphoprot
L-lactate dehydrogenase B chain;L-lactate dehydrogenase	LDHB	A0A5F9ZHM4	2.11766	0.00567042	1.69869	4.97456	+	4.06749	0	6.94692	16.1682	+	4.44274	0	-5.24822	-20.1114	+	19.2713	19.4189	20.3613	21.3702	21.3938	21.3836	27.1515	26.3427	26.398	22	22	21	66.9	66.9	63.3	37.294	0	323.31	23177000000	206	tr|A0A5F9ZHM4|A0A5F9ZHM4_HUMAN L-lactate dehydrogenase OS=Homo sapiens OX=9606 GN=LDHB PE=1 SV=1;sp|P07195|LDHB_HUMAN L-lactate dehydrogenase B chain OS=Homo sapiens OX=9606 GN=LDHB PE=1 SV=2;tr|A0A3B3IS95|A0A3B3IS95_HUMAN L-lactate dehydrogenase OS=Homo s
Chromodomain-helicase-DNA-binding protein 4	CHD4	A0A2U3TZM0	2.85648	0.00187944	3.35636	7.89568	+	3.96977	0	6.94601	15.2722	+	3.77287	0.000188976	-3.58965	-13.6109	+	16.4872	16.9726	17.8499	20.7022	20.4832	20.1935	24.4122	23.6562	24.0794	47	47	41	31.9	31.9	26.7	216.88	0	323.31	5316700000	152	tr|A0A2U3TZM0|A0A2U3TZM0_HUMAN DNA helicase OS=Homo sapiens OX=9606 GN=CHD4 PE=1 SV=1;tr|A0A2R8Y212|A0A2R8Y212_HUMAN DNA helicase OS=Homo sapiens OX=9606 GN=CHD4 PE=1 SV=1;sp|Q14839|CHD4_HUMAN Chromodomain-helicase-DNA-binding protein 4 OS=Homo sapiens OX=
N-alpha-acetyltransferase 10	NAA10	P41227	0.355673	0.406121	-0.551858	-0.854702		3.65508	0	6.53736	12.7021	+	4.23681	0.000328767	-7.08922	-17.8435	+	18.4195	17.3942	19.1596	17.6175	18.5185	17.1818	24.851	24.7741	24.9603	13	13	13	65.1	65.1	65.1	26.458	0	177.32	4222800000	70	sp|P41227|NAA10_HUMAN N-alpha-acetyltransferase 10 OS=Homo sapiens OX=9606 GN=NAA10 PE=1 SV=1;tr|F8W808|F8W808_HUMAN N-alpha-acetyltransferase 10 OS=Homo sapiens OX=9606 GN=NAA10 PE=1 SV=1;tr|A8MWP7|A8MWP7_HUMAN N-alpha-acetyltransferase 10 OS=Homo sapiens
Nucleosome assembly protein 1-like 1	NAP1L1	F5H4R6	2.87077	0.00189114	3.35049	7.96437	+	4.02835	0	6.47143	15.8034	+	5.22678	0	-3.12094	-31.6601	+	20.0497	19.1807	20.5852	23.3964	23.3762	23.0944	26.381	26.4204	26.4284	16	16	3	64.8	64.8	17.5	44.626	0	323.31	13879000000	151	tr|F5H4R6|F5H4R6_HUMAN Nucleosome assembly protein 1-like 1 OS=Homo sapiens OX=9606 GN=NAP1L1 PE=1 SV=1;sp|P55209|NP1L1_HUMAN Nucleosome assembly protein 1-like 1 OS=Homo sapiens OX=9606 GN=NAP1L1 PE=1 SV=1;tr|F8VY35|F8VY35_HUMAN Nucleosome assembly protei
Asparagine synthetase [glutamine-hydrolyzing]	ASNS	P08243	0.475952	0.240126	-1.26473	-1.09704		2.30588	0.00130324	6.23464	5.61484	+	4.47038	0	-7.49937	-20.4365	+	19.8308	16.4215	16.6409	16.0209	17.0457	16.0324	24.1361	23.785	23.6761	17	17	17	43.3	43.3	43.3	64.369	0	130.15	2996100000	62	sp|P08243|ASNS_HUMAN Asparagine synthetase [glutamine-hydrolyzing] OS=Homo sapiens OX=9606 GN=ASNS PE=1 SV=4;tr|F8WEJ5|F8WEJ5_HUMAN Asparagine synthetase [glutamine-hydrolyzing] OS=Homo sapiens OX=9606 GN=ASNS PE=1 SV=1
Tubulin beta-6 chain	TUBB6	Q9BUF5	3.32675	0.000852018	4.66961	10.4647	+	3.81464	0	6.23366	13.948	+	6.34779	0	-1.56405	-60.435	+	19.7357	19.5746	18.3238	23.8804	23.8897	23.873	25.4077	25.4936	25.4338	21	11	9	74.2	46	41.3	49.857	0	115.33	3469100000	62	sp|Q9BUF5|TBB6_HUMAN Tubulin beta-6 chain OS=Homo sapiens OX=9606 GN=TUBB6 PE=1 SV=1;tr|K7ESM5|K7ESM5_HUMAN Tubulin beta chain (Fragment) OS=Homo sapiens OX=9606 GN=TUBB6 PE=1 SV=1
Cullin-4B	CUL4B	Q13620	0.107025	0.882912	-0.108727	-0.296532		3.9519	0	6.19147	15.1137	+	4.46262	0	-6.30019	-20.3448	+	18.9917	17.9001	18.6328	18.3778	18.1046	18.7159	24.38	25.2019	24.517	33	33	26	38.1	38.1	31.1	103.98	0	237.46	3684700000	108	sp|Q13620|CUL4B_HUMAN Cullin-4B OS=Homo sapiens OX=9606 GN=CUL4B PE=1 SV=4;tr|K4DI93|K4DI93_HUMAN Cullin 4B, isoform CRA_e OS=Homo sapiens OX=9606 GN=CUL4B PE=1 SV=1;tr|A0A669KAX4|A0A669KAX4_HUMAN Cullin-4B OS=Homo sapiens OX=9606 GN=CUL4B PE=1 SV=1;tr|A0A
Importin-7	IPO7	O95373	0.7477	0.0972096	0.48268	1.62839		5.80569	0	6.15494	44.2172	+	4.46747	0	-5.67226	-20.402	+	18.3184	18.0603	18.4805	19.0195	19.0583	18.2296	24.5727	24.3928	24.3586	34	34	33	48.1	48.1	47.1	119.52	0	323.31	6450300000	150	sp|O95373|IPO7_HUMAN Importin-7 OS=Homo sapiens OX=9606 GN=IPO7 PE=1 SV=1
Sal-like protein 2	SALL2	H0YFS7	NaN	1	0	NaN		3.6599	0	6.09313	12.7381	+	5.14934	0	-6.91717	-30.2751	+	20.2834	18.7412	19.0415	18.738	18.1015	18.7545	25.3591	25.3838	25.6025	4	4	4	7.2	7.2	7.2	94.902	0	9.3106	1902700000	11	tr|H0YFS7|H0YFS7_HUMAN Sal-like protein 2 (Fragment) OS=Homo sapiens OX=9606 GN=SALL2 PE=1 SV=2;tr|E7EW59|E7EW59_HUMAN Sal-like protein 2 OS=Homo sapiens OX=9606 GN=SALL2 PE=1 SV=2;tr|F5H433|F5H433_HUMAN Sal-like protein 2 OS=Homo sapiens OX=9606 GN=SALL2
C-1-tetrahydrofolate synthase, cytoplasmic;Methylenetetrahydrofolate dehydrogenase;Methenyltetrahydrofolate cyclohydrolase;Formyltetrahydrofolate synthetase;C-1-tetrahydrofolate synthase, cytoplasmic, N-terminally processed	MTHFD1	V9GYY3	0.049574	0.945795	-0.0556507	-0.144457		7.21646	0	6.09156	99.6734	+	4.02808	0.000255319	-6.14721	-15.8009	+	17.909	17.8403	17.8705	18.5667	17.2908	17.5954	23.8638	24.064	23.9667	32	32	32	46.6	46.6	46.6	99.719	0	144.2	4253900000	92	tr|V9GYY3|V9GYY3_HUMAN C-1-tetrahydrofolate synthase, cytoplasmic OS=Homo sapiens OX=9606 GN=MTHFD1 PE=1 SV=2;tr|F5H2F4|F5H2F4_HUMAN C-1-tetrahydrofolate synthase, cytoplasmic OS=Homo sapiens OX=9606 GN=MTHFD1 PE=1 SV=2;sp|P11586|C1TC_HUMAN C-1-tetrahydrof
DNA mismatch repair protein Msh6	MSH6	P52701	0.18161	0.774139	0.321627	0.477008		3.59516	0	6.04327	12.2624	+	3.3677	0.000264099	-5.72164	-10.7219	+	18.3601	17.1667	16.8751	16.855	18.5569	17.9549	23.8038	23.5762	23.1517	34	34	34	34.1	34.1	34.1	152.78	0	217.24	3109200000	88	sp|P52701|MSH6_HUMAN DNA mismatch repair protein Msh6 OS=Homo sapiens OX=9606 GN=MSH6 PE=1 SV=2;tr|A0A494C0M1|A0A494C0M1_HUMAN DNA mismatch repair protein OS=Homo sapiens OX=9606 GN=MSH6 PE=1 SV=1;tr|A0A087WWJ1|A0A087WWJ1_HUMAN DNA mismatch repair protein
Histone acetyltransferase type B catalytic subunit	HAT1	O14929	0.133859	0.845426	0.225459	0.363322		4.51569	0	6.03763	20.9808	+	3.29278	0.000362264	-5.81217	-10.2559	+	19.0478	19.2712	18.3703	20.067	19.1645	18.1343	24.7605	24.9451	25.0967	15	15	15	54.2	54.2	54.2	49.512	0	226.61	5303700000	86	sp|O14929|HAT1_HUMAN Histone acetyltransferase type B catalytic subunit OS=Homo sapiens OX=9606 GN=HAT1 PE=1 SV=1
Exosome complex exonuclease RRP44	DIS3	Q9Y2L1	1.40124	0.017657	-1.22695	-3.00623	+	3.77585	0	5.96479	13.6347	+	5.57544	0	-7.19175	-38.7181	+	16.9362	16.8648	18.1054	15.9804	16.0342	16.2109	22.9246	23.4705	23.4057	26	26	26	34.2	34.2	34.2	109	0	151.79	2336800000	77	sp|Q9Y2L1|RRP44_HUMAN Exosome complex exonuclease RRP44 OS=Homo sapiens OX=9606 GN=DIS3 PE=1 SV=2;tr|G3V1J5|G3V1J5_HUMAN Exosome complex exonuclease RRP44 OS=Homo sapiens OX=9606 GN=DIS3 PE=1 SV=1
60S ribosomal protein L22	RPL22	P35268	2.58761	0.00269291	7.53917	6.6982	+	2.20875	0.00142446	5.86467	5.27677	+	3.11107	0.000313043	1.6745	9.20339	+	22.0733	18.6945	18.7876	27.2026	27.7507	27.2197	25.668	25.762	25.7195	7	7	7	59.4	59.4	59.4	14.787	0	159.08	20590000000	106	sp|P35268|RL22_HUMAN 60S ribosomal protein L22 OS=Homo sapiens OX=9606 GN=RPL22 PE=1 SV=2;tr|K7ERI7|K7ERI7_HUMAN 60S ribosomal protein L22 OS=Homo sapiens OX=9606 GN=RPL22 PE=1 SV=1;tr|K7ELC4|K7ELC4_HUMAN 60S ribosomal protein L22 (Fragment) OS=Homo sapien
ATP-dependent 6-phosphofructokinase, liver type	PFKL	P17858	0.946377	0.0534652	1.6769	2.02276		2.61735	0.000860987	5.77043	6.8223	+	4.76839	0	-4.09353	-24.2891	+	19.3557	17.931	20.8025	21.0473	21.0552	21.0175	25.3087	25.2945	24.7973	25	23	22	51.9	48.3	47.2	85.018	0	276.88	7231800000	139	sp|P17858|PFKAL_HUMAN ATP-dependent 6-phosphofructokinase, liver type OS=Homo sapiens OX=9606 GN=PFKL PE=1 SV=6
60S ribosomal protein L36	RPL36	Q9Y3U8	5.44835	0	7.90976	35.9806	+	3.86529	0	5.68457	14.3676	+	2.44119	0.00044152	2.22519	6.11516	+	19.7163	19.0961	19.2123	27.0719	27.4513	27.2307	25.2988	24.3374	25.4422	5	5	5	30.5	30.5	30.5	12.254	0	44.832	20913000000	89	sp|Q9Y3U8|RL36_HUMAN 60S ribosomal protein L36 OS=Homo sapiens OX=9606 GN=RPL36 PE=1 SV=3
Vacuolar protein sorting-associated protein 29	VPS29	F8VXU5	2.70994	0.00243944	2.46748	7.22153	+	4.33473	0	5.66132	18.8887	+	3.35633	0.00026087	-3.19385	-10.6498	+	18.8614	19.1805	18.3513	21.0198	21.7486	21.0272	24.1985	24.3805	24.7982	5	5	5	33.6	33.6	33.6	23.98	0	24.974	1248400000	16	tr|F8VXU5|F8VXU5_HUMAN Vacuolar protein sorting-associated protein 29 OS=Homo sapiens OX=9606 GN=VPS29 PE=1 SV=1;sp|Q9UBQ0|VPS29_HUMAN Vacuolar protein sorting-associated protein 29 OS=Homo sapiens OX=9606 GN=VPS29 PE=1 SV=1
Peroxiredoxin-4	PRDX4	Q13162	4.23048	0	5.03841	17.7779	+	4.61607	0	5.62746	22.2381	+	1.75304	0.00249915	-0.589053	-3.89213	+	20.3626	20.1398	19.5376	25.1794	25.2037	24.7721	25.7205	25.529	25.6729	14	12	12	62	57.6	57.6	30.54	0	254.27	16787000000	171	sp|Q13162|PRDX4_HUMAN Peroxiredoxin-4 OS=Homo sapiens OX=9606 GN=PRDX4 PE=1 SV=1;tr|H7C3T4|H7C3T4_HUMAN Peroxiredoxin-4 (Fragment) OS=Homo sapiens OX=9606 GN=PRDX4 PE=1 SV=1
DNA-directed RNA polymerase III subunit RPC2	POLR3B	Q9NW08	0.759289	0.0944528	2.63807	1.65109		4.54066	0	5.61299	21.2868	+	0.874916	0.0271871	-2.97492	-1.87937	+	18.8357	18.2138	19.0098	18.1659	22.8779	22.9298	24.5094	24.2151	24.1739	7	7	7	8.7	8.7	8.7	127.78	0	19.723	859720000	17	sp|Q9NW08|RPC2_HUMAN DNA-directed RNA polymerase III subunit RPC2 OS=Homo sapiens OX=9606 GN=POLR3B PE=1 SV=2
Pre-mRNA-processing-splicing factor 8	PRPF8	Q6P2Q9	2.54429	0.00278061	4.28059	6.52094	+	3.05469	0.000255319	5.59119	8.89779	+	2.59994	0.000478985	-1.3106	-6.74941	+	24.568	23.0648	25.1771	28.8559	28.1961	28.5996	29.9121	29.8125	29.8587	155	155	155	71.4	71.4	71.4	273.6	0	323.31	1094300000000	5437	sp|Q6P2Q9|PRP8_HUMAN Pre-mRNA-processing-splicing factor 8 OS=Homo sapiens OX=9606 GN=PRPF8 PE=1 SV=2
Putative heat shock protein HSP 90-beta 2	HSP90AB2P	Q58FF8	0.684835	0.114464	2.18174	1.50565		5.68983	0	5.50928	41.3594	+	1.08305	0.013935	-3.32754	-2.30379	+	19.2617	19.3392	18.9316	22.7409	22.864	18.4728	24.5997	24.7041	24.7565	6	1	1	16.8	3.9	3.9	44.348	0	79.75	1256200000	27	sp|Q58FF8|H90B2_HUMAN Putative heat shock protein HSP 90-beta 2 OS=Homo sapiens OX=9606 GN=HSP90AB2P PE=1 SV=2
Importin-9	IPO9	Q96P70	NaN	1	0	NaN		4.93746	0	5.40391	26.7853	+	5.00515	0	-5.87874	-27.8545	+	19.5806	18.8957	19.3289	18.5718	18.5968	19.2122	24.7066	24.6897	24.6208	23	23	23	34.6	34.6	34.6	115.96	0	270.1	3679000000	74	sp|Q96P70|IPO9_HUMAN Importin-9 OS=Homo sapiens OX=9606 GN=IPO9 PE=1 SV=3
Cold shock domain-containing protein E1	CSDE1	O75534	3.0549	0.00148837	1.77281	8.89893	+	5.58675	0	5.37885	38.9718	+	4.72493	0	-3.60604	-23.6855	+	18.8732	19.2088	19.3158	21.0643	21.0422	20.6096	24.4842	24.468	24.5821	29	29	29	39.3	39.3	39.3	88.884	0	282.46	7111300000	127	sp|O75534|CSDE1_HUMAN Cold shock domain-containing protein E1 OS=Homo sapiens OX=9606 GN=CSDE1 PE=1 SV=2;tr|E9PLT0|E9PLT0_HUMAN Cold shock domain-containing protein E1 OS=Homo sapiens OX=9606 GN=CSDE1 PE=1 SV=1
Leucine-rich repeat-containing protein 41	LRRC41	A0A0B4J2G4	2.70943	0.00243601	2.61921	7.21929	+	4.25335	0	5.37183	18.016	+	3.43424	0.00027907	-2.75263	-11.1524	+	18.85	19.2198	18.2502	21.5297	20.948	21.6999	23.9778	24.3081	24.1496	14	14	14	23	23	23	86.238	0	98.079	1678700000	38	tr|A0A0B4J2G4|A0A0B4J2G4_HUMAN Leucine-rich repeat-containing protein 41 OS=Homo sapiens OX=9606 GN=LRRC41 PE=1 SV=1;sp|Q15345|LRC41_HUMAN Leucine-rich repeat-containing protein 41 OS=Homo sapiens OX=9606 GN=LRRC41 PE=1 SV=3;tr|A0A087WTU1|A0A087WTU1_HUMAN
Eukaryotic translation initiation factor 4 gamma 1	EIF4G1	E7EX73	2.02359	0.0065814	2.56242	4.67665	+	3.17117	0.00027551	5.23939	9.5398	+	4.29264	0.000352941	-2.67697	-18.4323	+	19.4326	18.4656	17.5663	21.0772	21.2075	20.867	23.9364	23.5908	23.6553	27	27	25	24.9	24.9	23.7	158.64	0	152.83	3224900000	106	tr|E7EX73|E7EX73_HUMAN Eukaryotic translation initiation factor 4 gamma 1 OS=Homo sapiens OX=9606 GN=EIF4G1 PE=1 SV=1;tr|E9PGM1|E9PGM1_HUMAN Eukaryotic translation initiation factor 4 gamma 1 OS=Homo sapiens OX=9606 GN=EIF4G1 PE=1 SV=1;tr|E7EUU4|E7EUU4_HUM
Kinesin-1 heavy chain	KIF5B	P33176	1.13214	0.0311775	1.07484	2.40733	+	3.68748	0	5.19854	12.9461	+	3.36458	0.000263014	-4.12371	-10.702	+	17.9519	18.9833	18.8633	20.2844	19.343	19.3955	23.3347	23.9623	24.0971	37	37	29	52.2	52.2	44.4	109.68	0	323.31	4008500000	117	sp|P33176|KINH_HUMAN Kinesin-1 heavy chain OS=Homo sapiens OX=9606 GN=KIF5B PE=1 SV=1
Serine/threonine-protein phosphatase 4 regulatory subunit 3A	SMEK1	Q6IN85	1.36359	0.0182425	1.61153	2.91887	+	3.64622	0	5.12658	12.6361	+	3.04242	0.000429752	-3.51504	-8.83254	+	18.2839	19.44	19.4923	21.345	20.0068	20.6991	24.126	24.0825	24.3875	33	33	26	54.6	54.6	47.4	95.367	0	323.31	5749800000	126	sp|Q6IN85|P4R3A_HUMAN Serine/threonine-protein phosphatase 4 regulatory subunit 3A OS=Homo sapiens OX=9606 GN=PPP4R3A PE=1 SV=1;tr|G3V5Z3|G3V5Z3_HUMAN Serine/threonine-protein phosphatase 4 regulatory subunit 3A OS=Homo sapiens OX=9606 GN=PPP4R3A PE=1 SV=1
Cytosolic acyl coenzyme A thioester hydrolase	ACOT7	O00154	0.0778368	0.912999	-0.139409	-0.220997		4.09594	0	5.12057	16.4385	+	3.17632	0.000328767	-5.25998	-9.56914	+	19.993	19.398	18.9196	18.5657	18.9541	20.3725	24.6074	24.5333	24.5315	10	10	10	27.9	27.9	27.9	41.796	0	60.34	2946300000	46	sp|O00154|BACH_HUMAN Cytosolic acyl coenzyme A thioester hydrolase OS=Homo sapiens OX=9606 GN=ACOT7 PE=1 SV=3;tr|K7EKP8|K7EKP8_HUMAN Cytosolic acyl coenzyme A thioester hydrolase (Fragment) OS=Homo sapiens OX=9606 GN=ACOT7 PE=1 SV=8
Importin-4	IPO4	Q8TEX9	0.342047	0.430919	-0.937253	-0.826561		1.94416	0.00239327	5.01981	4.43567	+	6.40894	0	-5.95707	-62.602	+	19.6956	20.1199	16.5353	17.9225	17.9378	17.6787	23.715	23.8351	23.8601	36	36	36	52.2	52.2	52.2	118.71	0	323.31	4539000000	144	sp|Q8TEX9|IPO4_HUMAN Importin-4 OS=Homo sapiens OX=9606 GN=IPO4 PE=1 SV=2;tr|H0YN14|H0YN14_HUMAN Importin-4 OS=Homo sapiens OX=9606 GN=IPO4 PE=1 SV=1
Vacuolar protein sorting-associated protein 18 homolog	VPS18	Q9P253	0.208567	0.725356	1.92305	0.538767		0.96569	0.0218363	5.01206	2.06189	+	0.518945	0.123855	-3.08901	-1.18184		26.5499	19.033	19.5049	18.4166	26.6632	25.7772	26.6986	26.699	26.7265	6	6	6	9.8	9.8	9.8	110.18	0	17.25	8598700000	18	sp|Q9P253|VPS18_HUMAN Vacuolar protein sorting-associated protein 18 homolog OS=Homo sapiens OX=9606 GN=VPS18 PE=1 SV=2
ATP-binding cassette sub-family F member 2	ABCF2	Q9UG63	0.905909	0.0613416	1.06299	1.9413		3.66385	0	5.00617	12.7677	+	2.9609	0.000403492	-3.94318	-8.41003	+	18.6734	19.8576	19.2678	20.7961	20.7167	19.475	24.6529	24.0368	24.1275	17	17	17	35.6	35.6	35.6	71.289	0	82.167	2719700000	67	sp|Q9UG63|ABCF2_HUMAN ATP-binding cassette sub-family F member 2 OS=Homo sapiens OX=9606 GN=ABCF2 PE=1 SV=2;tr|C9JHK9|C9JHK9_HUMAN ATP-binding cassette sub-family F member 2 (Fragment) OS=Homo sapiens OX=9606 GN=ABCF2 PE=1 SV=1;tr|C9JZV3|C9JZV3_HUMAN ATP-b
Activator of 90 kDa heat shock protein ATPase homolog 1	AHSA1	O95433	0.0182165	0.976762	0.0540765	0.0548042		3.43455	0	4.98892	11.1544	+	2.2922	0.000707483	-4.93485	-5.56619	+	19.8808	18.6378	20.0245	18.4538	18.9393	21.3122	24.574	24.3458	24.5901	9	9	9	39.1	39.1	39.1	38.274	0	111.04	1370100000	24	sp|O95433|AHSA1_HUMAN Activator of 90 kDa heat shock protein ATPase homolog 1 OS=Homo sapiens OX=9606 GN=AHSA1 PE=1 SV=1;tr|H0YJU2|H0YJU2_HUMAN Activator of 90 kDa heat shock protein ATPase homolog 1 (Fragment) OS=Homo sapiens OX=9606 GN=AHSA1 PE=1 SV=1;tr
60S ribosomal protein L37a	RPL37A	C9J4Z3	3.18688	0.00119048	5.96921	9.62964	+	3.03196	0.000360234	4.98765	8.77725	+	1.76018	0.002512	0.981554	3.91158	+	18.9695	20.0648	18.1032	24.7253	25.5114	24.8085	24.0185	24.0886	23.9933	3	3	3	45.6	45.6	45.6	7.624	0	82.994	4709200000	65	tr|C9J4Z3|C9J4Z3_HUMAN 60S ribosomal protein L37a OS=Homo sapiens OX=9606 GN=RPL37A PE=1 SV=1;sp|P61513|RL37A_HUMAN 60S ribosomal protein L37a OS=Homo sapiens OX=9606 GN=RPL37A PE=1 SV=2;tr|M0R0A1|M0R0A1_HUMAN 60S ribosomal protein L37a OS=Homo sapiens OX=
60S ribosomal protein L38	RPL38	P63173	2.32836	0.00396825	5.04243	5.69556	+	2.3347	0.00123124	4.9621	5.71847	+	0.163199	0.798346	0.0803337	0.433877		20.2482	22.0892	19.1146	25.3852	25.8847	25.3094	25.3876	25.4244	25.5262	7	7	7	52.9	52.9	52.9	8.2178	0	42.621	9307800000	115	sp|P63173|RL38_HUMAN 60S ribosomal protein L38 OS=Homo sapiens OX=9606 GN=RPL38 PE=1 SV=2;tr|J3KT73|J3KT73_HUMAN 60S ribosomal protein L38 OS=Homo sapiens OX=9606 GN=RPL38 PE=1 SV=1;tr|J3QL01|J3QL01_HUMAN 60S ribosomal protein L38 OS=Homo sapiens OX=9606 G
Reticulocalbin-2	RCN2	Q14257	3.0534	0.00148571	3.12909	8.89088	+	3.88636	0	4.95529	14.5458	+	4.42071	0	-1.8262	-19.8558	+	21.4128	20.3184	21.2441	24.2826	24.109	23.9709	25.9617	25.9112	25.9683	16	16	16	63.4	63.4	63.4	36.876	0	323.31	9553200000	139	sp|Q14257|RCN2_HUMAN Reticulocalbin-2 OS=Homo sapiens OX=9606 GN=RCN2 PE=1 SV=1;tr|H0YL43|H0YL43_HUMAN Reticulocalbin-2 (Fragment) OS=Homo sapiens OX=9606 GN=RCN2 PE=1 SV=1;tr|A8MXP8|A8MXP8_HUMAN Reticulocalbin-2 OS=Homo sapiens OX=9606 GN=RCN2 PE=1 SV=1
U5 small nuclear ribonucleoprotein 200 kDa helicase	SNRNP200	O75643	2.50784	0.003115	3.96667	6.37494	+	2.97504	0.000450893	4.94606	8.48194	+	1.93071	0.00175885	-0.97939	-4.39576	+	24.3799	22.8323	24.7254	28.2925	27.5379	28.0071	28.9906	28.8689	28.9162	168	168	168	79.5	79.5	79.5	244.5	0	323.31	913690000000	5413	sp|O75643|U520_HUMAN U5 small nuclear ribonucleoprotein 200 kDa helicase OS=Homo sapiens OX=9606 GN=SNRNP200 PE=1 SV=2;tr|A0A494C1A5|A0A494C1A5_HUMAN U5 small nuclear ribonucleoprotein 200 kDa helicase (Fragment) OS=Homo sapiens OX=9606 GN=SNRNP200 PE=1 SV
Lymphokine-activated killer T-cell-originated protein kinase	PBK	Q96KB5	0.739075	0.0992865	2.16703	1.61152		3.79806	0	4.89449	13.8133	+	0.980849	0.0184528	-2.72745	-2.09273	+	19.7827	18.7981	19.866	23.3924	19.1065	22.449	24.2038	24.4257	24.5008	13	13	13	58.1	58.1	58.1	36.085	0	62.771	2492200000	42	sp|Q96KB5|TOPK_HUMAN Lymphokine-activated killer T-cell-originated protein kinase OS=Homo sapiens OX=9606 GN=PBK PE=1 SV=3;tr|E5RFX4|E5RFX4_HUMAN Lymphokine-activated killer T-cell-originated protein kinase (Fragment) OS=Homo sapiens OX=9606 GN=PBK PE=1 SV
60S ribosomal protein L18a	RPL18A	M0R3D6	2.31696	0.00430631	6.81606	5.6545	+	1.8364	0.0026956	4.87361	4.12317	+	2.41972	0.000436732	1.94245	6.03338	+	23.101	19.1511	21.9374	27.6554	28.5719	28.4104	26.5507	26.0177	26.2418	13	13	13	61	61	61	16.714	0	108	40036000000	310	tr|M0R3D6|M0R3D6_HUMAN 60S ribosomal protein L18a (Fragment) OS=Homo sapiens OX=9606 GN=RPL18A PE=1 SV=1;tr|M0R1A7|M0R1A7_HUMAN 60S ribosomal protein L18a OS=Homo sapiens OX=9606 GN=RPL18A PE=1 SV=1;sp|Q02543|RL18A_HUMAN 60S ribosomal protein L18a OS=Homo
60S ribosomal protein L32	RPL32	D3YTB1	4.31532	0	6.3763	18.6769	+	4.3425	0	4.85086	18.9742	+	2.38306	0.000574271	1.52544	5.89589	+	20.8088	21.0259	20.2231	26.7049	27.5263	26.9555	25.6629	25.5819	25.3656	11	11	11	45.9	45.9	45.9	15.616	0	114.76	25182000000	169	tr|D3YTB1|D3YTB1_HUMAN 60S ribosomal protein L32 (Fragment) OS=Homo sapiens OX=9606 GN=RPL32 PE=1 SV=1;tr|F8W727|F8W727_HUMAN 60S ribosomal protein L32 OS=Homo sapiens OX=9606 GN=RPL32 PE=1 SV=1;sp|P62910|RL32_HUMAN 60S ribosomal protein L32 OS=Homo sapien
Poly(rC)-binding protein 2	PCBP2	Q15366	0.853548	0.0713127	2.62157	1.83688		4.68794	0	4.84655	23.1835	+	0.720157	0.0513614	-2.22498	-1.57455		19.0919	19.1752	19.7432	23.1705	23.562	19.1425	24.2399	24.0995	24.2105	12	1	1	57.3	6.3	6.3	38.58	0.00030404	4.6161	944660000	11	sp|Q15366|PCBP2_HUMAN Poly(rC)-binding protein 2 OS=Homo sapiens OX=9606 GN=PCBP2 PE=1 SV=1
AP-3 complex subunit mu-1	AP3M1	Q9Y2T2	1.35576	0.0185838	1.06513	2.90085	+	4.4346	0	4.84252	20.0166	+	3.76023	0.00018677	-3.77739	-13.5105	+	19.2126	18.4205	19.0351	20.0313	20.3929	19.4394	23.7366	23.7826	23.6767	18	18	15	64.1	64.1	56.9	46.939	0	121.18	2489300000	62	sp|Q9Y2T2|AP3M1_HUMAN AP-3 complex subunit mu-1 OS=Homo sapiens OX=9606 GN=AP3M1 PE=1 SV=1
Serine/threonine-protein phosphatase 6 regulatory ankyrin repeat subunit A	ANKRD28	O15084	0.261299	0.612113	0.377512	0.655555		2.88864	0.000548857	4.82299	8.05099	+	3.86286	0.000206897	-4.44547	-14.3473	+	19.1854	17.3314	18.5704	18.9466	18.3699	18.9032	22.7288	23.5826	23.2447	18	18	18	26	26	26	112.96	0	70.363	1215900000	43	sp|O15084|ANR28_HUMAN Serine/threonine-protein phosphatase 6 regulatory ankyrin repeat subunit A OS=Homo sapiens OX=9606 GN=ANKRD28 PE=1 SV=5;tr|B4DIW9|B4DIW9_HUMAN Serine/threonine-protein phosphatase 6 regulatory ankyrin repeat subunit A OS=Homo sapiens
Serine/threonine-protein phosphatase 6 catalytic subunit;Serine/threonine-protein phosphatase 6 catalytic subunit, N-terminally processed	PPP6C	O00743	0.0282206	0.965734	-0.0208181	-0.0840088		4.21617	0	4.80966	17.6305	+	4.54016	0	-4.83048	-21.2807	+	18.9811	19.6707	19.4769	19.0871	19.5509	19.4283	24.3249	23.8295	24.4033	11	11	11	54.1	54.1	54.1	35.144	0	108.71	1330600000	40	sp|O00743|PPP6_HUMAN Serine/threonine-protein phosphatase 6 catalytic subunit OS=Homo sapiens OX=9606 GN=PPP6C PE=1 SV=1
Spermatid perinuclear RNA-binding protein	STRBP	Q96SI9	4.57917	0	5.37281	21.7675	+	4.78268	0	4.80244	24.4909	+	1.57154	0.00355532	0.570366	3.41839	+	19.2756	18.9275	19.5822	24.5663	24.9369	24.4003	23.9802	24.0537	24.1587	24	18	18	35.7	30.1	30.1	73.652	0	84.248	3996400000	53	sp|Q96SI9|STRBP_HUMAN Spermatid perinuclear RNA-binding protein OS=Homo sapiens OX=9606 GN=STRBP PE=1 SV=1
Caprin-1	CAPRIN1	Q14444	1.97311	0.00691046	3.61842	4.52241	+	2.35843	0.00107573	4.79813	5.80498	+	1.96104	0.0017716	-1.1797	-4.4861	+	19.4752	18.9556	21.5481	23.4857	23.8396	23.5088	24.5039	24.6085	25.2608	10	10	10	22	22	22	78.365	0	230.27	4801500000	96	sp|Q14444|CAPR1_HUMAN Caprin-1 OS=Homo sapiens OX=9606 GN=CAPRIN1 PE=1 SV=2;tr|G3V153|G3V153_HUMAN Caprin-1 OS=Homo sapiens OX=9606 GN=CAPRIN1 PE=1 SV=1;tr|E9PLA9|E9PLA9_HUMAN Caprin-1 (Fragment) OS=Homo sapiens OX=9606 GN=CAPRIN1 PE=1 SV=1
tRNA (cytosine(34)-C(5))-methyltransferase	NSUN2	Q08J23	1.02466	0.0422265	0.534083	2.18251	+	4.3366	0	4.79542	18.9093	+	5.32516	0	-4.26133	-33.5107	+	19.332	20.0974	19.9311	20.3794	20.169	20.4143	24.6409	24.3846	24.7212	37	37	37	64.1	64.1	64.1	86.47	0	323.31	7264000000	157	sp|Q08J23|NSUN2_HUMAN RNA cytosine C(5)-methyltransferase NSUN2 OS=Homo sapiens OX=9606 GN=NSUN2 PE=1 SV=2
Tubulin alpha-1C chain	TUBA1C	Q9BQE3	1.34978	0.0187805	2.27285	2.88715	+	2.42987	0.0011136	4.78401	6.07191	+	5.67748	0	-2.51116	-41.0657	+	18.7072	19.46	21.3508	22.0513	22.1781	22.1073	24.7178	24.5983	24.554	28	3	3	80.6	13.4	13.4	49.895	0	142.95	2140600000	48	sp|Q9BQE3|TBA1C_HUMAN Tubulin alpha-1C chain OS=Homo sapiens OX=9606 GN=TUBA1C PE=1 SV=1;tr|F5H5D3|F5H5D3_HUMAN Tubulin alpha chain OS=Homo sapiens OX=9606 GN=TUBA1C PE=1 SV=1;tr|A0A1W2PQM2|A0A1W2PQM2_HUMAN Tubulin alpha-1C chain OS=Homo sapiens OX=9606 GN
Nicotinamide phosphoribosyltransferase	NAMPT	P43490	1.9785	0.00693661	-1.23348	-4.5387	+	4.01313	0	4.74299	15.6636	+	5.76232	0	-5.97647	-43.125	+	19.8851	19.0723	19.8825	18.4118	18.3278	18.3998	24.3371	24.1308	24.601	23	23	23	63.3	63.3	63.3	55.52	0	189.73	3133100000	74	sp|P43490|NAMPT_HUMAN Nicotinamide phosphoribosyltransferase OS=Homo sapiens OX=9606 GN=NAMPT PE=1 SV=1;tr|A0A7P0T9I9|A0A7P0T9I9_HUMAN Nicotinamide phosphoribosyltransferase OS=Homo sapiens OX=9606 GN=NAMPT PE=4 SV=1;tr|A0A7P0T895|A0A7P0T895_HUMAN Nicotina
ATP-dependent 6-phosphofructokinase, platelet type	PFKP	Q01813	2.93008	0.00178654	3.02539	8.25514	+	3.90268	0	4.74111	14.6852	+	3.17302	0.000327645	-1.71573	-9.55035	+	19.645	19.4558	20.4998	22.8248	23.2262	22.6258	24.5536	24.6024	24.668	29	29	27	51.4	51.4	47.8	85.595	0	323.31	10719000000	216	sp|Q01813|PFKAP_HUMAN ATP-dependent 6-phosphofructokinase, platelet type OS=Homo sapiens OX=9606 GN=PFKP PE=1 SV=2;tr|A0A7I2V3Z0|A0A7I2V3Z0_HUMAN ATP-dependent 6-phosphofructokinase OS=Homo sapiens OX=9606 GN=PFKP PE=1 SV=1;tr|B1APP6|B1APP6_HUMAN ATP-depen
60S acidic ribosomal protein P1	RPLP1	P05386	2.22192	0.0051234	7.29338	5.32163	+	1.57624	0.0050988	4.69275	3.43017	+	4.47327	0	2.60063	20.4709	+	23.1422	23.1705	19.0574	28.8711	29.2103	29.1688	26.4552	26.6133	26.3799	5	5	5	80.7	80.7	80.7	11.514	0	323.31	43344000000	127	sp|P05386|RLA1_HUMAN 60S acidic ribosomal protein P1 OS=Homo sapiens OX=9606 GN=RPLP1 PE=1 SV=1
Regulator of nonsense transcripts 1	UPF1	Q92900	5.07237	0	7.44352	28.9581	+	3.44883	0	4.68185	11.2489	+	2.68838	0.000424544	2.76168	7.12677	+	17.3254	17.6704	18.0564	25.0257	25.4167	24.9404	21.6495	22.6927	22.7557	46	46	46	49.1	49.1	49.1	124.34	0	323.31	15395000000	241	sp|Q92900|RENT1_HUMAN Regulator of nonsense transcripts 1 OS=Homo sapiens OX=9606 GN=UPF1 PE=1 SV=2
ATP-citrate synthase	ACLY	P53396	1.57624	0.0114295	1.61551	3.43018	+	3.92871	0	4.68116	14.9104	+	2.99004	0.000413108	-3.06565	-8.55886	+	19.6263	18.6312	19.4775	21.5219	20.3079	20.7518	23.8798	24.0266	23.8721	30	30	30	37.5	37.5	37.5	120.84	0	199.43	4319400000	104	sp|P53396|ACLY_HUMAN ATP-citrate synthase OS=Homo sapiens OX=9606 GN=ACLY PE=1 SV=3
Nuclease-sensitive element-binding protein 1	YBX1	P67809	2.53058	0.00287959	5.08708	6.46572	+	2.3967	0.0010952	4.66009	5.94674	+	1.45137	0.00502804	0.426987	3.12459	+	21.2256	19.1072	21.6152	25.7818	25.8977	25.5297	25.1438	25.385	25.3994	12	6	6	54.6	42	42	35.924	0	323.31	10401000000	86	sp|P67809|YBOX1_HUMAN Y-box-binding protein 1 OS=Homo sapiens OX=9606 GN=YBX1 PE=1 SV=3;tr|H0Y449|H0Y449_HUMAN Y-box-binding protein 1 (Fragment) OS=Homo sapiens OX=9606 GN=YBX1 PE=1 SV=1;tr|C9J5V9|C9J5V9_HUMAN Y-box-binding protein 1 (Fragment) OS=Homo sa
Ran-specific GTPase-activating protein	RANBP1	P43487	0.888965	0.0643867	2.04767	1.9074		1.91425	0.0023612	4.62885	4.34731	+	4.04504	0.000259459	-2.58118	-15.9579	+	18.2547	19.0109	21.7539	22.0201	21.5864	21.556	24.3187	24.1894	24.3981	6	6	6	55.2	55.2	55.2	23.31	0	138.26	2278500000	39	sp|P43487|RANG_HUMAN Ran-specific GTPase-activating protein OS=Homo sapiens OX=9606 GN=RANBP1 PE=1 SV=1;tr|C9JJ34|C9JJ34_HUMAN Ran-specific GTPase-activating protein (Fragment) OS=Homo sapiens OX=9606 GN=RANBP1 PE=1 SV=1;tr|F6WQW2|F6WQW2_HUMAN Ran-specific
Large proline-rich protein BAG6	BAG6;BAT3	P46379	2.91413	0.00176337	2.53856	8.17601	+	4.39137	0	4.57897	19.5205	+	2.64796	0.000414911	-2.0404	-6.95207	+	19.1837	19.8074	19.5404	22.1288	22.4411	21.5774	24.2917	24.1794	23.7974	21	21	21	30.7	30.7	30.7	119.41	0	215.43	4996500000	101	sp|P46379|BAG6_HUMAN Large proline-rich protein BAG6 OS=Homo sapiens OX=9606 GN=BAG6 PE=1 SV=2;tr|A0A0G2JK23|A0A0G2JK23_HUMAN BCL2-associated athanogene 6 OS=Homo sapiens OX=9606 GN=BAG6 PE=1 SV=1;tr|A0A7P0MQS5|A0A7P0MQS5_HUMAN Large proline-rich protein B
Calpain-2 catalytic subunit	CAPN2	P17655	0.258671	0.617276	-0.36183	-0.649845		4.43923	0	4.57194	20.0705	+	3.2005	0.000334884	-4.93377	-9.70813	+	18.3055	19.0714	18.5256	18.2722	19.1525	17.3923	23.2197	23.1903	23.2084	20	20	20	45.7	45.7	45.7	79.994	0	212.32	2222400000	60	sp|P17655|CAN2_HUMAN Calpain-2 catalytic subunit OS=Homo sapiens OX=9606 GN=CAPN2 PE=1 SV=6
Elongation factor 2	EEF2	P13639	4.82222	0	1.50535	25.0579	+	6.90763	0	4.5564	83.4336	+	6.57555	0	-3.05105	-68.9084	+	23.045	23.2077	23.1577	24.688	24.6673	24.5712	27.6826	27.6547	27.7423	54	53	53	67.8	66.7	66.7	95.337	0	323.31	116210000000	887	sp|P13639|EF2_HUMAN Elongation factor 2 OS=Homo sapiens OX=9606 GN=EEF2 PE=1 SV=4
40S ribosomal protein S27;40S ribosomal protein S27-like	RPS27L	H0YMV8	4.65199	0	4.88255	22.7058	+	5.65312	0	4.5479	40.4926	+	0.689583	0.0585769	0.334654	1.5149		19.7361	19.5699	19.8097	24.3924	24.9937	24.3772	24.0914	24.278	24.39	4	2	2	27	13	13	11.345	0	20.811	2501400000	27	tr|H0YMV8|H0YMV8_HUMAN 40S ribosomal protein S27 OS=Homo sapiens OX=9606 GN=RPS27L PE=1 SV=1;tr|C9JLI6|C9JLI6_HUMAN 40S ribosomal protein S27 OS=Homo sapiens OX=9606 GN=RPS27L PE=1 SV=1;sp|Q71UM5|RS27L_HUMAN 40S ribosomal protein S27-like OS=Homo sapiens O
Galectin-3-binding protein	LGALS3BP	Q08380	3.02	0.00189878	1.9616	8.71445	+	4.43325	0	4.5296	20.0008	+	6.35574	0	-2.568	-60.7123	+	20.0668	19.4668	19.3417	21.6276	21.5439	21.5886	24.1203	24.1197	24.2241	14	14	14	33.2	33.2	33.2	65.33	0	206.34	2942500000	66	sp|Q08380|LG3BP_HUMAN Galectin-3-binding protein OS=Homo sapiens OX=9606 GN=LGALS3BP PE=1 SV=1
Dihydropyrimidinase-related protein 2	DPYSL2	A0A1C7CYX9	0.3233	0.469457	-0.556922	-0.787547		3.09736	0.000262136	4.52508	9.12821	+	3.04947	0.000432432	-5.082	-8.86998	+	18.3464	19.1494	19.9292	17.5105	19.0304	19.2134	23.8836	23.8334	23.2833	17	17	15	42.7	42.7	37.4	73.502	0	296.37	2172800000	65	tr|A0A1C7CYX9|A0A1C7CYX9_HUMAN Dihydropyrimidinase-related protein 2 OS=Homo sapiens OX=9606 GN=DPYSL2 PE=1 SV=1;sp|Q16555|DPYL2_HUMAN Dihydropyrimidinase-related protein 2 OS=Homo sapiens OX=9606 GN=DPYSL2 PE=1 SV=1
Cyclin-dependent kinase 4	CDK4	P11802	0.00940507	0.987202	0.010472	0.0285691		4.00379	0	4.52476	15.5785	+	3.40682	0.000271955	-4.51429	-10.973	+	19.1531	19.6335	19.1708	19.9644	19.1756	18.8489	23.4251	23.8358	24.2708	16	15	15	68.3	65.7	65.7	33.729	0	95.801	2240200000	49	sp|P11802|CDK4_HUMAN Cyclin-dependent kinase 4 OS=Homo sapiens OX=9606 GN=CDK4 PE=1 SV=2;tr|F8VWX7|F8VWX7_HUMAN Cyclin-dependent kinase 4 (Fragment) OS=Homo sapiens OX=9606 GN=CDK4 PE=1 SV=1;tr|F8VYH9|F8VYH9_HUMAN Cyclin-dependent kinase 4 (Fragment) OS=Ho
Glycogen phosphorylase, liver form;Alpha-1,4 glucan phosphorylase	PYGL	P06737	0.251021	0.635559	0.202486	0.633162		3.88881	0	4.51408	14.5666	+	3.27189	0.00035468	-4.3116	-10.1294	+	18.5018	18.7997	18.7534	19.3928	18.9341	18.3355	22.9554	23.7877	22.8541	24	24	19	33.9	33.9	27.3	97.147	0	132.91	2137400000	57	sp|P06737|PYGL_HUMAN Glycogen phosphorylase, liver form OS=Homo sapiens OX=9606 GN=PYGL PE=1 SV=4;tr|E9PK47|E9PK47_HUMAN Alpha-1,4 glucan phosphorylase OS=Homo sapiens OX=9606 GN=PYGL PE=1 SV=1
Double-stranded RNA-binding protein Staufen homolog 1	STAU1	O95793	5.27951	0	7.69672	32.639	+	4.34087	0	4.51003	18.9562	+	3.88744	0.000214286	3.18669	14.555	+	17.7369	17.1342	17.5651	25.0787	25.4756	24.9721	22.2422	22.021	21.7032	33	33	32	63.3	63.3	62	63.182	0	323.31	19215000000	241	sp|O95793|STAU1_HUMAN Double-stranded RNA-binding protein Staufen homolog 1 OS=Homo sapiens OX=9606 GN=STAU1 PE=1 SV=2;tr|Q5JW30|Q5JW30_HUMAN Double-stranded RNA-binding protein Staufen homolog 1 OS=Homo sapiens OX=9606 GN=STAU1 PE=1 SV=1
Sorting nexin-2	SNX2	O60749	0.792573	0.0867718	-0.897772	-1.71643		3.54821	0	4.50554	11.928	+	3.83245	0.000200837	-5.40331	-14.0942	+	19.9907	19.565	18.7406	18.9864	18.8217	17.7949	23.7975	23.9109	24.1045	17	17	15	40.1	40.1	36	58.47	0	85.835	2881200000	79	sp|O60749|SNX2_HUMAN Sorting nexin-2 OS=Homo sapiens OX=9606 GN=SNX2 PE=1 SV=2
Adenylosuccinate synthetase isozyme 2	ADSS	P30520	NaN	1	0	NaN		3.80338	0	4.45906	13.8563	+	2.80477	0.000456735	-4.04452	-7.65163	+	18.8987	19.1174	18.0674	20.0414	18.2158	19.0699	23.2245	23.1153	23.1209	11	11	11	32.9	32.9	32.9	50.097	0	81.719	1752300000	54	sp|P30520|PURA2_HUMAN Adenylosuccinate synthetase isozyme 2 OS=Homo sapiens OX=9606 GN=ADSS2 PE=1 SV=3
60S ribosomal protein L21	RPL21	P46778	4.42615	0	5.867	19.9186	+	4.05144	0	4.39617	16.0176	+	3.45219	0.000283186	1.47082	11.2712	+	22.7639	21.9673	21.9451	28.012	28.3271	27.9381	26.5227	26.6385	26.7036	12	12	12	48.8	48.8	48.8	18.565	0	125.29	39419000000	161	sp|P46778|RL21_HUMAN 60S ribosomal protein L21 OS=Homo sapiens OX=9606 GN=RPL21 PE=1 SV=2;tr|G3V1B3|G3V1B3_HUMAN 60S ribosomal protein L21 OS=Homo sapiens OX=9606 GN=RPL21 PE=1 SV=1;tr|M0R181|M0R181_HUMAN 60S ribosomal protein L21 (Fragment) OS=Homo sapien
Tripeptidyl-peptidase 2	TPP2	Q5VZU9	0.72611	0.102069	0.304667	1.58618		3.31314	0	4.34136	10.3806	+	3.06826	0.000438356	-4.0367	-8.97046	+	18.6688	18.4744	18.4553	18.8376	18.5264	19.1484	22.1551	23.5844	22.883	21	21	18	22.5	22.5	18.9	139.76	0	142.01	988270000	43	tr|Q5VZU9|Q5VZU9_HUMAN Tripeptidyl-peptidase 2 OS=Homo sapiens OX=9606 GN=TPP2 PE=1 SV=1;sp|P29144|TPP2_HUMAN Tripeptidyl-peptidase 2 OS=Homo sapiens OX=9606 GN=TPP2 PE=1 SV=4;tr|A0A494C0U1|A0A494C0U1_HUMAN Tripeptidyl-peptidase 2 (Fragment) OS=Homo sapien
Guanine nucleotide-binding protein-like 3-like protein	GNL3L	A0A6I8PL80	3.24763	0.000794979	4.09345	9.98437	+	3.37747	0	4.34041	10.784	+	1.36096	0.00620445	-0.246958	-2.91282	+	18.758	19.51	20.1483	23.5572	23.7107	23.4288	23.8208	23.7685	23.8482	12	12	12	29.1	29.1	29.1	60.612	0	27.352	1702300000	30	tr|A0A6I8PL80|A0A6I8PL80_HUMAN Guanine nucleotide-binding protein-like 3-like protein OS=Homo sapiens OX=9606 GN=GNL3L PE=1 SV=1;sp|Q9NVN8|GNL3L_HUMAN Guanine nucleotide-binding protein-like 3-like protein OS=Homo sapiens OX=9606 GN=GNL3L PE=1 SV=1;tr|A0A6
Ubiquitin carboxyl-terminal hydrolase;Ubiquitin carboxyl-terminal hydrolase 11	USP11	G5E9A6	1.75366	0.00904393	0.785905	3.89383	+	3.87297	0	4.33218	14.4323	+	3.2665	0.000351648	-3.54627	-10.097	+	19.0441	19.2287	19.2266	19.5729	20.1968	20.0874	23.002	23.4747	24.0192	19	18	18	30.7	29.7	29.7	105.03	0	126.11	1734700000	55	tr|G5E9A6|G5E9A6_HUMAN Ubiquitin carboxyl-terminal hydrolase OS=Homo sapiens OX=9606 GN=USP11 PE=1 SV=1;sp|P51784|UBP11_HUMAN Ubiquitin carboxyl-terminal hydrolase 11 OS=Homo sapiens OX=9606 GN=USP11 PE=1 SV=3
Clustered mitochondria protein homolog	CLUH	A0A494C0R8	1.11757	0.0326107	0.812459	2.37646	+	4.47736	0	4.32947	20.5195	+	3.67531	0.000171735	-3.51702	-12.8539	+	19.421	18.7019	19.1016	19.5406	20.4221	19.699	23.3357	23.4237	23.4535	26	26	26	27.7	27.7	27.7	150.46	0	104.92	2217300000	62	tr|A0A494C0R8|A0A494C0R8_HUMAN Clustered mitochondria protein homolog OS=Homo sapiens OX=9606 GN=CLUH PE=1 SV=1;tr|K7EIG1|K7EIG1_HUMAN Clustered mitochondria protein homolog (Fragment) OS=Homo sapiens OX=9606 GN=CLUH PE=1 SV=2;tr|I3L2B0|I3L2B0_HUMAN Cluste
Tubulin beta-3 chain	TUBB3	A0A0B4J269	0.276243	0.576603	0.750753	0.687834		2.96504	0.000582781	4.31963	8.43102	+	1.59227	0.00345247	-3.56888	-3.47058	+	19.9766	19.2151	18.4345	18.6234	19.3467	21.9083	24.0354	23.2855	23.2641	19	5	5	27.9	11.8	11.8	88.381	0	61.617	955240000	28	tr|A0A0B4J269|A0A0B4J269_HUMAN G_PROTEIN_RECEP_F1_2 domain-containing protein OS=Homo sapiens OX=9606 PE=1 SV=1;sp|Q13509|TBB3_HUMAN Tubulin beta-3 chain OS=Homo sapiens OX=9606 GN=TUBB3 PE=1 SV=2
Thymidylate synthase	TYMS	P04818	0.0766372	0.91395	-0.126528	-0.217821		3.20152	0	4.30245	9.71399	+	3.50174	0.00029584	-4.42898	-11.6058	+	20.5351	19.21	19.2176	19.3829	20.244	18.9562	23.9882	23.8646	24.0172	7	7	7	34.8	34.8	34.8	35.716	0	82.471	1432700000	36	sp|P04818|TYSY_HUMAN Thymidylate synthase OS=Homo sapiens OX=9606 GN=TYMS PE=1 SV=3
AP-1 complex subunit mu-1	AP1M1	Q9BXS5	0.180131	0.776004	-0.436989	-0.473573		3.29303	0	4.28712	10.2574	+	2.33206	0.000647222	-4.72411	-5.70892	+	19.4756	18.4009	19.7568	17.3464	20.2045	18.7714	23.6136	23.3961	23.4849	15	15	15	50.4	50.4	50.4	48.586	0	102.45	1875700000	63	sp|Q9BXS5|AP1M1_HUMAN AP-1 complex subunit mu-1 OS=Homo sapiens OX=9606 GN=AP1M1 PE=1 SV=3;tr|E7ENJ6|E7ENJ6_HUMAN AP-1 complex subunit mu-1 OS=Homo sapiens OX=9606 GN=AP1M1 PE=1 SV=1;tr|K7EJL1|K7EJL1_HUMAN AP-1 complex subunit mu-1 OS=Homo sapiens OX=9606
WW domain-binding protein 11	WBP11	Q9Y2W2	0.987095	0.0472998	-1.01275	-2.10546	+	3.46332	0	4.28303	11.3456	+	4.21349	0.000312704	-5.29578	-17.6031	+	20.0747	18.8588	19.8747	18.0106	18.7484	19.0111	23.8305	23.9001	23.9268	13	13	13	28.1	28.1	28.1	69.997	0	87.535	1568400000	48	sp|Q9Y2W2|WBP11_HUMAN WW domain-binding protein 11 OS=Homo sapiens OX=9606 GN=WBP11 PE=1 SV=1
Threonine--tRNA ligase, cytoplasmic	TARS	P26639	0.388318	0.350586	-0.525149	-0.92145		3.71957	0	4.27884	13.1922	+	3.25721	0.000349515	-4.80399	-10.0414	+	19.7143	19.1561	18.6158	19.5119	17.8855	18.5133	23.4483	23.3193	23.555	16	16	15	29.5	29.5	28.4	83.434	0	62.852	1545300000	48	sp|P26639|SYTC_HUMAN Threonine--tRNA ligase 1, cytoplasmic OS=Homo sapiens OX=9606 GN=TARS1 PE=1 SV=3
Vacuolar protein sorting-associated protein 26A	VPS26A	O75436	0.129635	0.85183	-0.146877	-0.35296		3.27502	0	4.26967	10.1483	+	4.3604	0.000388664	-4.41654	-19.1725	+	20.1684	19.1601	18.9063	19.2897	19.5231	18.9814	23.5352	23.4909	24.0177	15	15	14	62.1	62.1	59.9	38.169	0	123.97	1991600000	57	sp|O75436|VP26A_HUMAN Vacuolar protein sorting-associated protein 26A OS=Homo sapiens OX=9606 GN=VPS26A PE=1 SV=2;tr|S4R3Q6|S4R3Q6_HUMAN Vacuolar protein sorting-associated protein 26A OS=Homo sapiens OX=9606 GN=VPS26A PE=1 SV=1
COP9 signalosome complex subunit 3	COPS3	Q9UNS2	NaN	1	0	NaN		4.06425	0	4.2491	16.1377	+	4.4092	0	-4.2283	-19.7236	+	19.0115	19.5571	18.752	19.1355	18.8096	19.438	23.5826	23.2183	23.267	4	4	4	15.4	15.4	15.4	47.873	0	61.671	495630000	19	sp|Q9UNS2|CSN3_HUMAN COP9 signalosome complex subunit 3 OS=Homo sapiens OX=9606 GN=COPS3 PE=1 SV=3;tr|H7C3P9|H7C3P9_HUMAN COP9 signalosome complex subunit 3 OS=Homo sapiens OX=9606 GN=COPS3 PE=1 SV=2
General transcription factor 3C polypeptide 5	GTF3C5	Q9Y5Q8	1.0855	0.036029	1.20239	2.30892	+	3.05569	0.000255924	4.23753	8.90314	+	3.49857	0.000294931	-3.03514	-11.5841	+	18.5673	18.3817	19.8548	19.8927	20.613	19.9053	23.391	23.071	23.0544	22	22	22	47	47	47	59.57	0	107.68	2459100000	70	sp|Q9Y5Q8|TF3C5_HUMAN General transcription factor 3C polypeptide 5 OS=Homo sapiens OX=9606 GN=GTF3C5 PE=1 SV=2;tr|Q5T7U1|Q5T7U1_HUMAN General transcription factor 3C polypeptide 5 OS=Homo sapiens OX=9606 GN=GTF3C5 PE=1 SV=1;tr|Q5T7U4|Q5T7U4_HUMAN General
Endoplasmic reticulum resident protein 44	ERP44	Q9BS26	2.72411	0.00245674	4.00151	7.28442	+	2.80675	0.000527473	4.23237	7.66088	+	0.454158	0.17939	-0.230864	-1.05377		20.3021	18.7576	20.3822	23.9662	23.9631	23.517	24.354	23.9711	23.8138	15	15	15	53.9	53.9	53.9	46.971	0	112.31	5057800000	92	sp|Q9BS26|ERP44_HUMAN Endoplasmic reticulum resident protein 44 OS=Homo sapiens OX=9606 GN=ERP44 PE=1 SV=1
Glutamine--fructose-6-phosphate aminotransferase [isomerizing] 1	GFPT1	A0A6I8PRN4	0.241498	0.655835	0.263326	0.612263		2.92098	0.000561702	4.22238	8.2099	+	3.56311	0.000312195	-3.95905	-12.0332	+	18.1852	19.5075	18.3728	18.8336	19.1915	18.8305	22.2991	23.1869	23.2467	15	15	15	36.6	36.6	36.6	68.541	0	181.58	1110200000	49	tr|A0A6I8PRN4|A0A6I8PRN4_HUMAN Glutamine--fructose-6-phosphate transaminase (isomerizing) OS=Homo sapiens OX=9606 GN=GFPT1 PE=1 SV=1;sp|Q06210|GFPT1_HUMAN Glutamine--fructose-6-phosphate aminotransferase [isomerizing] 1 OS=Homo sapiens OX=9606 GN=GFPT1 PE=
Exportin-7	XPO7	Q9UIA9	1.61387	0.0104586	-1.13885	-3.52549	+	3.6658	0	4.21047	12.7823	+	4.37412	0	-5.34932	-19.3259	+	19.113	20.0129	19.4876	18.7797	18.2109	18.2064	24.1472	23.5917	23.506	30	30	30	38.1	38.1	38.1	123.91	0	208.56	2952300000	91	sp|Q9UIA9|XPO7_HUMAN Exportin-7 OS=Homo sapiens OX=9606 GN=XPO7 PE=1 SV=3;tr|E7ESC6|E7ESC6_HUMAN Exportin-7 OS=Homo sapiens OX=9606 GN=XPO7 PE=1 SV=1
V-type proton ATPase subunit H	ATP6V1H	Q9UI12	2.06693	0.00630785	2.11109	4.81218	+	3.2917	0	4.20881	10.2493	+	3.73196	0.000181474	-2.09772	-13.2884	+	18.6087	19.4964	20.0126	21.7958	21.3336	21.3216	23.601	23.6083	23.5348	9	9	9	25.1	25.1	25.1	55.882	0	109.02	1187200000	28	sp|Q9UI12|VATH_HUMAN V-type proton ATPase subunit H OS=Homo sapiens OX=9606 GN=ATP6V1H PE=1 SV=1;tr|G3V126|G3V126_HUMAN V-type proton ATPase subunit H OS=Homo sapiens OX=9606 GN=ATP6V1H PE=1 SV=1
Heat shock protein 105 kDa	HSPH1	Q92598	3.41888	0.000920097	2.62962	11.0515	+	4.29432	0	4.19906	18.4503	+	4.04558	0.000260163	-1.56945	-15.9629	+	19.0238	18.8831	19.6088	21.971	21.7031	21.7304	23.4284	23.273	23.4114	24	24	22	36.4	36.4	33.1	96.864	0	199.4	3329100000	85	sp|Q92598|HS105_HUMAN Heat shock protein 105 kDa OS=Homo sapiens OX=9606 GN=HSPH1 PE=1 SV=1;tr|A0A0A0MSM0|A0A0A0MSM0_HUMAN Heat shock protein 105 kDa OS=Homo sapiens OX=9606 GN=HSPH1 PE=1 SV=1
Hydroxymethylglutaryl-CoA synthase, cytoplasmic	HMGCS1	Q01581	NaN	1	0	NaN		3.58037	0	4.17962	12.1561	+	2.31055	0.00071576	-3.95855	-5.63152	+	19.2871	18.2758	18.2428	18.1307	18.1105	20.2277	22.7527	22.8364	22.7555	11	11	11	36	36	36	57.293	0	99.538	905290000	26	sp|Q01581|HMCS1_HUMAN Hydroxymethylglutaryl-CoA synthase, cytoplasmic OS=Homo sapiens OX=9606 GN=HMGCS1 PE=1 SV=2
SUMO-activating enzyme subunit 1;SUMO-activating enzyme subunit 1, N-terminally processed	SAE1	Q9UBE0	NaN	1	0	NaN		3.09185	0.000261185	4.1763	9.09811	+	4.15159	0.000289157	-5.71279	-16.9801	+	20.6259	19.1715	19.3625	17.9489	17.7615	18.8401	23.9746	23.9105	23.8038	17	17	17	63.6	63.6	63.6	38.449	0	226.74	3143100000	64	sp|Q9UBE0|SAE1_HUMAN SUMO-activating enzyme subunit 1 OS=Homo sapiens OX=9606 GN=SAE1 PE=1 SV=1;tr|M0QZS6|M0QZS6_HUMAN SUMO-activating enzyme subunit 1 OS=Homo sapiens OX=9606 GN=SAE1 PE=1 SV=1;tr|B3KNJ4|B3KNJ4_HUMAN SUMO-1 activating enzyme subunit 1, iso
Tubulin beta-8 chain	TUBB8	Q3ZCM7	3.47209	0.000720812	2.1964	11.4045	+	5.21437	0	4.15385	31.4339	+	3.67886	0.000172043	-1.95745	-12.8807	+	21.6304	21.5942	21.9872	23.9095	24.1981	23.6935	25.973	25.837	25.8635	9	2	2	20.7	7.4	7.4	49.775	0	140.29	4583100000	32	sp|Q3ZCM7|TBB8_HUMAN Tubulin beta-8 chain OS=Homo sapiens OX=9606 GN=TUBB8 PE=1 SV=2;tr|A0A075B736|A0A075B736_HUMAN Tubulin beta chain OS=Homo sapiens OX=9606 GN=TUBB8 PE=1 SV=1;tr|Q5SQY0|Q5SQY0_HUMAN Tubulin beta chain OS=Homo sapiens OX=9606 GN=TUBB8 PE=
Elongator complex protein 1	IKBKAP	O95163	0.521798	0.199314	-0.468845	-1.18744		3.52181	0	4.13562	11.7439	+	3.21746	0.000339623	-4.60447	-9.80671	+	19.1336	18.6199	19.1407	17.9277	18.4107	19.1493	23.5956	23.1672	22.5382	27	27	27	29.1	29.1	29.1	150.25	0	179.86	1895000000	60	sp|O95163|ELP1_HUMAN Elongator complex protein 1 OS=Homo sapiens OX=9606 GN=ELP1 PE=1 SV=3;tr|A0A6Q8PHF4|A0A6Q8PHF4_HUMAN Elongator complex protein 1 OS=Homo sapiens OX=9606 GN=ELP1 PE=1 SV=1;tr|A0A6Q8PG86|A0A6Q8PG86_HUMAN Elongator complex protein 1 OS=Ho
Protein SGT1	ECD	O95905	2.0425	0.00644553	4.74663	4.73543	+	1.99551	0.00230119	4.12228	4.59039	+	0.62595	0.0767911	0.624349	1.39095		19.5247	19.0472	21.9454	25.7329	24.1913	24.8331	24.3492	24.2168	24.3182	28	28	28	53.1	53.1	53.1	72.757	0	323.31	16779000000	263	sp|O95905|ECD_HUMAN Protein ecdysoneless homolog OS=Homo sapiens OX=9606 GN=ECD PE=1 SV=1
General transcription factor 3C polypeptide 3	GTF3C3	Q9Y5Q9	2.32933	0.00397727	1.41908	5.69904	+	4.17639	0	4.12025	17.2271	+	5.27943	0	-2.70117	-32.6375	+	19.5979	18.8376	18.9493	20.5157	20.6925	20.4339	23.192	23.2507	23.3028	20	20	20	29.3	29.3	29.3	101.27	0	142.02	1644300000	58	sp|Q9Y5Q9|TF3C3_HUMAN General transcription factor 3C polypeptide 3 OS=Homo sapiens OX=9606 GN=GTF3C3 PE=1 SV=1;tr|A0A494C1S7|A0A494C1S7_HUMAN General transcription factor 3C polypeptide 3 OS=Homo sapiens OX=9606 GN=GTF3C3 PE=1 SV=1
Abl interactor 1	ABI1	B6VEX4	1.40661	0.0174903	-1.47126	-3.01879	+	2.86815	0.000541538	4.11794	7.95172	+	3.99598	0.000245524	-5.5892	-15.5077	+	19.8144	18.4671	19.715	18.2839	17.7704	17.5284	22.9384	23.4951	23.9168	12	12	8	39.9	39.9	31	43.294	0	87.844	1300300000	29	tr|B6VEX4|B6VEX4_HUMAN Abl interactor 1 OS=Homo sapiens OX=9606 GN=ABI1 PE=1 SV=1;tr|A0A0A0MRT6|A0A0A0MRT6_HUMAN Abl interactor 1 OS=Homo sapiens OX=9606 GN=ABI1 PE=1 SV=1;sp|Q8IZP0|ABI1_HUMAN Abl interactor 1 OS=Homo sapiens OX=9606 GN=ABI1 PE=1 SV=4
DnaJ homolog subfamily B member 11	DNAJB11	Q9UBS4	1.45921	0.01539	3.14807	3.14332	+	1.82497	0.00276467	4.1039	4.09095	+	3.9195	0.000225352	-0.95583	-14.8303	+	21.9511	18.9409	18.9535	23.0763	23.0759	23.1376	24.0907	23.9327	24.1338	12	12	12	37.2	37.2	37.2	40.513	0	85.606	2797800000	72	sp|Q9UBS4|DJB11_HUMAN DnaJ homolog subfamily B member 11 OS=Homo sapiens OX=9606 GN=DNAJB11 PE=1 SV=1;tr|H7C2Y5|H7C2Y5_HUMAN DnaJ_C domain-containing protein (Fragment) OS=Homo sapiens OX=9606 PE=1 SV=8
Ras GTPase-activating-like protein IQGAP1	IQGAP1	P46940	2.31318	0.00429663	2.27557	5.64097	+	3.46216	0	4.10018	11.3378	+	3.03153	0.000427105	-1.82461	-8.77498	+	19.6455	19.7862	20.7701	22.1869	22.7283	22.1133	24.2482	24.0173	24.2367	51	51	47	47.4	47.4	44.9	189.25	0	323.31	7257800000	172	sp|P46940|IQGA1_HUMAN Ras GTPase-activating-like protein IQGAP1 OS=Homo sapiens OX=9606 GN=IQGAP1 PE=1 SV=1;tr|A0A0J9YXZ5|A0A0J9YXZ5_HUMAN Ras GTPase-activating-like protein IQGAP1 OS=Homo sapiens OX=9606 GN=IQGAP1 PE=1 SV=1;tr|H0YLE8|H0YLE8_HUMAN Ras GTPa
MMS19 nucleotide excision repair protein homolog	MMS19	Q96T76	1.28963	0.021052	1.15083	2.75084	+	4.16389	0	4.09777	17.1022	+	2.97879	0.000408243	-2.94694	-8.50113	+	18.5544	19.3743	18.932	20.4068	20.49	19.4165	23.0952	23.0784	22.9805	25	25	25	36.8	36.8	36.8	113.29	0	323.31	2305200000	74	sp|Q96T76|MMS19_HUMAN MMS19 nucleotide excision repair protein homolog OS=Homo sapiens OX=9606 GN=MMS19 PE=1 SV=2
Chromatin assembly factor 1 subunit B	CHAF1B	Q13112	0.00290027	0.996104	-0.00411224	-0.00887464		4.50108	0	4.09636	20.8038	+	3.10988	0.000312364	-4.10047	-9.19681	+	19.5882	19.6331	20.1052	20.3398	20.0526	18.9217	23.7702	24.0855	23.7598	10	10	10	25	25	25	61.492	0	114.85	1707400000	37	sp|Q13112|CAF1B_HUMAN Chromatin assembly factor 1 subunit B OS=Homo sapiens OX=9606 GN=CHAF1B PE=1 SV=1
Kinesin-like protein;Kinesin-like protein KIF3A	KIF3A	J3KPF9	NaN	1	0	NaN		5.1616	0	4.09246	30.4902	+	2.86143	0.000468864	-4.33413	-7.9194	+	19.219	19.1392	18.8186	18.2928	18.253	19.906	23.2449	23.0539	23.1554	5	5	5	9.1	9.1	9.1	80.354	0	12.839	521390000	11	tr|J3KPF9|J3KPF9_HUMAN Kinesin-like protein OS=Homo sapiens OX=9606 GN=KIF3A PE=1 SV=1;tr|A0A087X011|A0A087X011_HUMAN Kinesin-like protein OS=Homo sapiens OX=9606 GN=KIF3A PE=1 SV=1;tr|E9PES4|E9PES4_HUMAN Kinesin-like protein OS=Homo sapiens OX=9606 GN=KIF
Exosome complex component RRP46	EXOSC5	Q9NQT4	1.135	0.030833	2.45005	2.41344	+	1.81935	0.00275786	4.08153	4.07518	+	3.19624	0.00033372	-1.63148	-9.68351	+	22.0245	19.4609	18.7191	22.2842	22.8418	22.4286	24.1301	24.1262	24.1928	5	5	5	29.4	29.4	29.4	25.249	0	63.586	2303000000	30	sp|Q9NQT4|EXOS5_HUMAN Exosome complex component RRP46 OS=Homo sapiens OX=9606 GN=EXOSC5 PE=1 SV=1;tr|M0R050|M0R050_HUMAN Exosome complex component RRP46 OS=Homo sapiens OX=9606 GN=EXOSC5 PE=1 SV=1
Histone H2AX;Histone H2A type 1-A	H2AFX;HIST1H2AA	P16104	3.51835	0.000493438	5.08752	11.72	+	3.19789	0	4.07769	9.69303	+	2.46204	0.000445428	1.00983	6.19542	+	19.135	20.1731	18.8076	24.1865	24.6305	24.5612	23.2856	23.5815	23.4816	4	1	0	47.6	16.1	0	15.144	0	83.312	1532100000	14	sp|P16104|H2AX_HUMAN Histone H2AX OS=Homo sapiens OX=9606 GN=H2AX PE=1 SV=2;sp|Q96QV6|H2A1A_HUMAN Histone H2A type 1-A OS=Homo sapiens OX=9606 GN=H2AC1 PE=1 SV=3
Ribonuclease inhibitor	RNH1	P13489	0.223223	0.698959	0.253225	0.571721		3.10095	0.000262774	4.06887	9.14784	+	5.50058	0	-3.81565	-37.0815	+	18.6789	18.5613	19.9297	19.2031	19.2936	19.4328	23.2778	23.0806	23.0181	11	11	11	41.2	41.2	41.2	49.973	0	147.67	1138700000	32	sp|P13489|RINI_HUMAN Ribonuclease inhibitor OS=Homo sapiens OX=9606 GN=RNH1 PE=1 SV=2;tr|H0YCR7|H0YCR7_HUMAN Ribonuclease inhibitor (Fragment) OS=Homo sapiens OX=9606 GN=RNH1 PE=1 SV=1
AP-3 complex subunit beta-1	AP3B1	O00203	2.40026	0.00375179	0.699485	5.96008	+	5.0411	0	4.06264	28.4394	+	5.06092	0	-3.36316	-28.767	+	19.9998	19.766	19.6563	20.425	20.4734	20.6221	24.0705	23.7522	23.7874	26	26	21	28.7	28.7	24.1	121.32	0	97.289	2808000000	61	sp|O00203|AP3B1_HUMAN AP-3 complex subunit beta-1 OS=Homo sapiens OX=9606 GN=AP3B1 PE=1 SV=3
Ran-binding protein 9	RANBP9	Q96S59	0.443752	0.275007	0.853034	1.03303		2.99576	0.000455982	4.0353	8.58835	+	2.02466	0.00153144	-3.18227	-4.67997	+	19.1612	20.2437	20.7525	21.7032	19.5537	21.4595	24.109	24.0379	24.1163	14	14	12	31	31	26.3	77.846	0	125.54	2430800000	67	sp|Q96S59|RANB9_HUMAN Ran-binding protein 9 OS=Homo sapiens OX=9606 GN=RANBP9 PE=1 SV=1
tRNA (adenine(58)-N(1))-methyltransferase non-catalytic subunit TRM6	TRMT6	Q9UJA5	0.216415	0.712527	-0.255066	-0.556464		3.3055	0	4.01176	10.3336	+	4.06085	0.000263736	-4.26683	-16.1058	+	19.1716	20.1296	18.8634	19.4552	19.3135	18.6307	23.5275	23.273	23.3994	23	23	23	59	59	59	55.799	0	244.83	2301300000	74	sp|Q9UJA5|TRM6_HUMAN tRNA (adenine(58)-N(1))-methyltransferase non-catalytic subunit TRM6 OS=Homo sapiens OX=9606 GN=TRMT6 PE=1 SV=1
Ras GTPase-activating protein-binding protein 1	G3BP1	Q13283	3.36116	0.00087963	4.6775	10.6804	+	3.10582	0.000263736	4.00008	9.17453	+	1.53043	0.00396807	0.677415	3.3162	+	20.0194	18.7753	20.0057	24.2188	24.5571	24.0569	23.4244	23.4961	23.8801	16	16	15	45.5	45.5	42.9	52.164	0	282.58	7087600000	111	sp|Q13283|G3BP1_HUMAN Ras GTPase-activating protein-binding protein 1 OS=Homo sapiens OX=9606 GN=G3BP1 PE=1 SV=1;tr|A0A7I2V5M7|A0A7I2V5M7_HUMAN Ras GTPase-activating protein-binding protein 1 OS=Homo sapiens OX=9606 GN=G3BP1 PE=1 SV=1;tr|A0A7I2YQN9|A0A7I2Y
40S ribosomal protein S30	FAU	E9PR30	4.00076	0.0004	6.43046	15.551	+	3.38372	0	3.99272	10.824	+	2.83173	0.000462094	2.43774	7.77803	+	19.1762	18.6932	19.8092	25.4691	25.3341	26.1668	22.8969	23.5111	23.2487	3	3	3	12.2	12.2	12.2	10.905	0	11.143	2760100000	28	tr|E9PR30|E9PR30_HUMAN 40S ribosomal protein S30 OS=Homo sapiens OX=9606 GN=FAU PE=1 SV=1;sp|P62861|RS30_HUMAN 40S ribosomal protein S30 OS=Homo sapiens OX=9606 GN=FAU PE=1 SV=1
Glutaredoxin-3	GLRX3	O76003	0.0419195	0.950373	-0.0508652	-0.123068		2.68079	0.000893023	3.98889	7.0937	+	3.06137	0.000436516	-4.03976	-8.93348	+	18.9539	19.961	20.172	19.9455	19.6388	19.35	24.3599	22.9194	23.7742	16	16	16	50.7	50.7	50.7	37.432	0	101.19	2151700000	39	sp|O76003|GLRX3_HUMAN Glutaredoxin-3 OS=Homo sapiens OX=9606 GN=GLRX3 PE=1 SV=2
Angio-associated migratory cell protein	AAMP	C9JG97	NaN	1	0	NaN		4.38665	0	3.98766	19.4671	+	2.32139	0.000718728	-3.50032	-5.67042	+	18.3958	18.8321	18.1666	19.699	19.4233	17.7342	22.3667	22.5733	22.4175	3	3	3	10.1	10.1	10.1	44.693	0	29.553	330180000	7	tr|C9JG97|C9JG97_HUMAN Angio-associated migratory cell protein OS=Homo sapiens OX=9606 GN=AAMP PE=1 SV=1;tr|C9JEH3|C9JEH3_HUMAN Angio-associated migratory cell protein OS=Homo sapiens OX=9606 GN=AAMP PE=1 SV=1;sp|Q13685|AAMP_HUMAN Angio-associated migrator
WD repeat-containing protein 18	WDR18	U3KQC1	5.18188	0	4.2574	30.8495	+	5.39507	0	3.9845	34.8909	+	1.42463	0.00538422	0.272902	3.06116	+	19.2068	19.586	19.4242	23.5482	23.8255	23.6155	23.4391	23.3991	23.3322	8	8	8	28.9	28.9	28.9	43.237	0	120.51	3504700000	54	tr|U3KQC1|U3KQC1_HUMAN WD repeat-containing protein 18 (Fragment) OS=Homo sapiens OX=9606 GN=WDR18 PE=1 SV=1;tr|A0A0A0MQU0|A0A0A0MQU0_HUMAN WD repeat-containing protein 18 (Fragment) OS=Homo sapiens OX=9606 GN=WDR18 PE=1 SV=1;sp|Q9BV38|WDR18_HUMAN WD repea
Nucleoporin p54	NUP54	Q7Z3B4	0.945613	0.0534559	1.30438	2.02121		4.0131	0	3.98052	15.6633	+	1.80336	0.002203	-2.67614	-4.03052	+	19.3709	19.0691	18.8845	20.6354	21.3744	19.2279	22.8517	22.905	23.5094	12	12	12	32.1	32.1	32.1	55.435	0	61.477	1280000000	30	sp|Q7Z3B4|NUP54_HUMAN Nucleoporin p54 OS=Homo sapiens OX=9606 GN=NUP54 PE=1 SV=2
Programmed cell death protein 2-like	PDCD2L	Q9BRP1	0.592153	0.153521	2.10522	1.32508		1.17657	0.0101766	3.97949	2.50244	+	3.59562	0.000318408	-1.87427	-12.2657	+	17.7719	22.5842	22.4726	23.0383	23.2199	22.8862	25.0254	25.0557	24.686	7	7	7	31.8	31.8	31.8	39.416	0	92.383	2041200000	34	sp|Q9BRP1|PDD2L_HUMAN Programmed cell death protein 2-like OS=Homo sapiens OX=9606 GN=PDCD2L PE=1 SV=1
Ubiquitin-associated protein 2-like	UBAP2L	F8W726	4.03644	0.000412556	2.26892	15.8781	+	7.26221	0	3.97578	102.334	+	3.56996	0.000314754	-1.70686	-12.0819	+	19.2699	19.1677	19.1866	21.6938	21.5204	21.2168	23.1737	23.2276	23.1503	14	14	14	22.8	22.8	22.8	113.63	0	158.21	1879400000	60	tr|F8W726|F8W726_HUMAN Ubiquitin-associated protein 2-like OS=Homo sapiens OX=9606 GN=UBAP2L PE=1 SV=2;sp|Q14157|UBP2L_HUMAN Ubiquitin-associated protein 2-like OS=Homo sapiens OX=9606 GN=UBAP2L PE=1 SV=2;tr|Q5VU77|Q5VU77_HUMAN Ubiquitin-associated protein
Transportin-3	TNPO3	Q9Y5L0	0.789302	0.0876947	1.20835	1.70999		2.32803	0.00122374	3.97374	5.69437	+	4.31187	0.000362264	-2.76539	-18.6395	+	19.6847	18.393	20.7961	21.0523	20.5989	20.8477	23.6536	23.6811	23.4604	17	17	17	28.3	28.3	28.3	104.2	0	124.77	2154000000	53	sp|Q9Y5L0|TNPO3_HUMAN Transportin-3 OS=Homo sapiens OX=9606 GN=TNPO3 PE=1 SV=3;tr|C9J7E5|C9J7E5_HUMAN Transportin-3 OS=Homo sapiens OX=9606 GN=TNPO3 PE=1 SV=1;tr|E9PFH4|E9PFH4_HUMAN Transportin-3 OS=Homo sapiens OX=9606 GN=TNPO3 PE=1 SV=1
Nck-associated protein 1	NCKAP1	Q9Y2A7	0.985484	0.0474885	1.11332	2.10218	+	2.40901	0.00110389	3.96793	5.99294	+	2.35323	0.000654954	-2.85461	-5.78593	+	19.0204	20.4392	20.5233	21.3475	21.2794	20.6959	23.0676	24.3676	24.4514	21	21	21	28.1	28.1	28.1	128.79	0	94.265	1762900000	62	sp|Q9Y2A7|NCKP1_HUMAN Nck-associated protein 1 OS=Homo sapiens OX=9606 GN=NCKAP1 PE=1 SV=1
Putative 60S ribosomal protein L39-like 5;60S ribosomal protein L39	RPL39P5;RPL39	Q59GN2	3.91481	0.000357977	6.43051	14.7897	+	4.73381	0	3.96297	23.8077	+	2.30465	0.000713795	2.46754	5.61047	+	20.0487	20.1404	19.7805	26.7153	26.9563	25.5896	23.7361	24.1749	23.9475	1	1	1	19.6	19.6	19.6	6.3225	0.00031407	5.1491	4086500000	12	sp|Q59GN2|R39L5_HUMAN Putative 60S ribosomal protein L39-like 5 OS=Homo sapiens OX=9606 GN=RPL39P5 PE=5 SV=2;sp|P62891|RL39_HUMAN 60S ribosomal protein L39 OS=Homo sapiens OX=9606 GN=RPL39 PE=1 SV=2
Spermine synthase	SMS	P52788	NaN	1	0	NaN		5.50161	0	3.96036	37.1035	+	3.98048	0.000239401	-4.18017	-15.368	+	19.3838	19.6731	19.4761	19.1872	19.7921	18.8943	23.564	23.3481	23.502	12	12	12	54.1	54.1	54.1	41.268	0	66.946	883600000	22	sp|P52788|SPSY_HUMAN Spermine synthase OS=Homo sapiens OX=9606 GN=SMS PE=1 SV=2;tr|H7C2R7|H7C2R7_HUMAN Spermine synthase (Fragment) OS=Homo sapiens OX=9606 GN=SMS PE=1 SV=1
Thymidine kinase;Thymidine kinase, cytosolic	TK1	K7ERV3	NaN	1	0	NaN		2.66343	0.000885609	3.95567	7.0185	+	3.27804	0.000358655	-3.52636	-10.1665	+	18.1106	19.8602	18.2458	18.4827	19.5677	19.4541	22.6314	22.6778	22.7744	6	6	6	30	30	30	28.594	0	11.667	406840000	15	tr|K7ERV3|K7ERV3_HUMAN Thymidine kinase OS=Homo sapiens OX=9606 GN=TK1 PE=1 SV=1;sp|P04183|KITH_HUMAN Thymidine kinase, cytosolic OS=Homo sapiens OX=9606 GN=TK1 PE=1 SV=2;tr|K7ES52|K7ES52_HUMAN Thymidine kinase OS=Homo sapiens OX=9606 GN=TK1 PE=1 SV=1;tr|K
Destrin	DSTN	P60981	0.46329	0.252395	0.838562	1.07193		3.36606	0	3.94428	10.7114	+	1.75666	0.0025077	-3.10572	-3.90198	+	19.1886	18.7736	19.6009	21.5142	19.2164	19.3482	22.9376	23.6845	22.7739	7	7	7	49.7	49.7	49.7	18.506	0	34.333	622780000	18	sp|P60981|DEST_HUMAN Destrin OS=Homo sapiens OX=9606 GN=DSTN PE=1 SV=3;tr|F6RFD5|F6RFD5_HUMAN Actin-depolymerizing factor OS=Homo sapiens OX=9606 GN=DSTN PE=1 SV=1
Coiled-coil domain-containing protein 6	CCDC6	Q16204	NaN	1	0	NaN		3.17442	0.000275862	3.94026	9.5583	+	4.07864	0.000268908	-4.65941	-16.2736	+	19.7522	18.6427	18.4617	17.7254	18.3106	18.663	22.9663	22.9879	22.7231	4	4	4	13.7	13.7	13.7	53.29	0	50.588	489240000	8	sp|Q16204|CCDC6_HUMAN Coiled-coil domain-containing protein 6 OS=Homo sapiens OX=9606 GN=CCDC6 PE=1 SV=2
Glucose-induced degradation protein 8 homolog	GID8	Q9NWU2	0.747177	0.0972089	2.18481	1.62737		1.36627	0.00717345	3.93825	2.92505	+	3.42897	0.000277858	-1.75343	-11.1177	+	19.3787	18.6465	22.9817	22.6039	22.3499	22.6075	24.2478	24.0582	24.5156	13	13	13	70.6	70.6	70.6	26.748	0	270.13	2435300000	62	sp|Q9NWU2|GID8_HUMAN Glucose-induced degradation protein 8 homolog OS=Homo sapiens OX=9606 GN=GID8 PE=1 SV=1
Transportin-1	TNPO1	A0A7P0Z4D3	2.47676	0.00349261	0.676046	6.25267	+	5.65797	0	3.90751	40.6061	+	6.11493	0	-3.23146	-52.846	+	20.5474	20.6732	20.3542	21.0985	21.2893	21.2152	24.4653	24.45	24.3821	25	25	22	44.3	44.3	40.9	99.105	0	323.31	6543200000	129	tr|A0A7P0Z4D3|A0A7P0Z4D3_HUMAN Transportin-1 OS=Homo sapiens OX=9606 GN=TNPO1 PE=4 SV=1;sp|Q92973|TNPO1_HUMAN Transportin-1 OS=Homo sapiens OX=9606 GN=TNPO1 PE=1 SV=2;tr|A0A7P0T9C0|A0A7P0T9C0_HUMAN Transportin-1 OS=Homo sapiens OX=9606 GN=TNPO1 PE=4 SV=1;t
General vesicular transport factor p115	USO1	O60763	0.0946359	0.896769	0.205344	0.264868		2.27382	0.0014645	3.90518	5.50138	+	3.37279	0.000265928	-3.69983	-10.7542	+	17.7471	19.2588	20.1539	19.0809	18.8001	19.8948	22.7936	23.1478	22.9338	23	23	23	31.2	31.2	31.2	107.89	0	228.45	1888600000	71	sp|O60763|USO1_HUMAN General vesicular transport factor p115 OS=Homo sapiens OX=9606 GN=USO1 PE=1 SV=2
Inhibitor of nuclear factor kappa-B kinase subunit alpha	CHUK	O15111	NaN	1	0	NaN		3.04936	0.000254417	3.90255	8.86937	+	3.35412	0.000260516	-3.83665	-10.6359	+	18.5606	19.5948	18.1647	18.6491	19.5068	18.3619	22.5001	22.6525	22.8751	6	6	5	8.6	8.6	7.5	84.639	0	16.024	297790000	9	sp|O15111|IKKA_HUMAN Inhibitor of nuclear factor kappa-B kinase subunit alpha OS=Homo sapiens OX=9606 GN=CHUK PE=1 SV=2
CD2 antigen cytoplasmic tail-binding protein 2	CD2BP2	O95400	2.85343	0.00187077	2.86899	7.88111	+	3.7677	0	3.87111	13.5698	+	1.93527	0.0017599	-1.00213	-4.40927	+	22.3163	22.943	23.2895	26.0883	25.3064	25.761	26.7103	26.6996	26.7523	15	15	15	64.2	64.2	64.2	37.646	0	323.31	25285000000	214	sp|O95400|CD2B2_HUMAN CD2 antigen cytoplasmic tail-binding protein 2 OS=Homo sapiens OX=9606 GN=CD2BP2 PE=1 SV=1
Galactokinase	GALK1	P51570	NaN	1	0	NaN		4.70301	0	3.86574	23.3868	+	4.0967	0.000274286	-4.723	-16.4458	+	19.7383	19.1953	19.314	18.3425	18.2063	19.127	23.3045	23.2617	23.2785	15	15	15	51.3	51.3	51.3	42.272	0	79.429	1828100000	56	sp|P51570|GALK1_HUMAN Galactokinase OS=Homo sapiens OX=9606 GN=GALK1 PE=1 SV=1;tr|K7ERJ9|K7ERJ9_HUMAN Galactokinase OS=Homo sapiens OX=9606 GN=GALK1 PE=1 SV=1
Eukaryotic translation initiation factor 4E type 2	EIF4E2	O60573	3.5518	0.000513661	3.66029	11.9533	+	3.71994	0	3.85756	13.1951	+	0.375158	0.291656	-0.19728	-0.894649		18.5883	19.4347	19.2361	22.5824	23.084	22.5736	22.7743	22.8315	23.226	8	8	8	38.4	38.4	38.4	28.362	0	55.893	1405000000	43	sp|O60573|IF4E2_HUMAN Eukaryotic translation initiation factor 4E type 2 OS=Homo sapiens OX=9606 GN=EIF4E2 PE=1 SV=1;tr|B9A044|B9A044_HUMAN Eukaryotic translation initiation factor 4E type 2 OS=Homo sapiens OX=9606 GN=EIF4E2 PE=1 SV=1;tr|B8ZZ50|B8ZZ50_HUMA
40S ribosomal protein S27	RPS27	P42677	2.29624	0.0043604	2.77308	5.58054	+	3.74657	0	3.85122	13.4027	+	1.21443	0.0096261	-1.07814	-2.58454	+	22.4386	23.061	22.1101	25.5239	24.5147	25.8904	26.5131	26.2731	26.3771	5	5	3	32.1	32.1	15.5	9.461	0	51.081	11749000000	84	sp|P42677|RS27_HUMAN 40S ribosomal protein S27 OS=Homo sapiens OX=9606 GN=RPS27 PE=1 SV=3
La-related protein 1	LARP1	Q6PKG0	3.64673	0.000573171	5.67385	12.6399	+	3.07963	0.000259928	3.84838	9.03181	+	3.68342	0.000172352	1.82547	12.9152	+	19.3018	18.6059	20.0811	24.9805	25.2588	24.771	23.1861	23.1747	23.1731	41	41	25	52.7	52.7	34.9	123.51	0	323.31	17423000000	259	sp|Q6PKG0|LARP1_HUMAN La-related protein 1 OS=Homo sapiens OX=9606 GN=LARP1 PE=1 SV=2;tr|A0A0B4J210|A0A0B4J210_HUMAN La-related protein 1 (Fragment) OS=Homo sapiens OX=9606 GN=LARP1 PE=1 SV=5;tr|E5RH50|E5RH50_HUMAN La-related protein 1 (Fragment) OS=Homo s
Y-box-binding protein 3	YBX3	P16989	3.92868	0.000368	4.11025	14.91	+	3.66651	0	3.84829	12.7876	+	0.975714	0.0186019	0.261958	2.08227	+	22.3125	21.5503	22.424	26.2055	26.2495	26.1626	25.7013	26.0268	26.1036	15	15	9	57.5	57.5	46.5	40.089	0	323.31	22268000000	175	sp|P16989|YBOX3_HUMAN Y-box-binding protein 3 OS=Homo sapiens OX=9606 GN=YBX3 PE=1 SV=4
Sorbitol dehydrogenase	SORD	Q00796	NaN	1	0	NaN		3.79794	0	3.82897	13.8123	+	4.56052	0	-3.9186	-21.5334	+	19.8891	19.0325	19.147	19.2778	18.9695	19.5525	23.2477	23.0473	23.2605	7	7	7	30	30	30	38.324	0	30.704	652890000	21	sp|Q00796|DHSO_HUMAN Sorbitol dehydrogenase OS=Homo sapiens OX=9606 GN=SORD PE=1 SV=4;tr|A0A6I8PIS1|A0A6I8PIS1_HUMAN Sorbitol dehydrogenase OS=Homo sapiens OX=9606 GN=SORD PE=1 SV=1
Signal recognition particle 9 kDa protein	SRP9;DKFZp564M2223	P49458	2.64356	0.00252717	4.29532	6.93332	+	2.44786	0.00113263	3.82269	6.14075	+	1.86326	0.00211516	0.47263	4.19957	+	18.7774	17.8952	20.0186	23.1785	23.3145	23.0841	22.6165	22.9001	22.6426	3	3	3	34.9	34.9	34.9	10.112	0	12.647	1020600000	18	sp|P49458|SRP09_HUMAN Signal recognition particle 9 kDa protein OS=Homo sapiens OX=9606 GN=SRP9 PE=1 SV=2;tr|Q6P2S0|Q6P2S0_HUMAN Signal recognition particle 9 kDa protein OS=Homo sapiens OX=9606 GN=SRP9 PE=1 SV=1;tr|Q659G3|Q659G3_HUMAN Signal recognition p
Cell cycle and apoptosis regulator protein 2	CCAR2	Q8N163	2.92194	0.00177488	1.17719	8.21465	+	4.78438	0	3.80532	24.515	+	5.28414	0	-2.62814	-32.7263	+	21.3732	21.7586	21.8117	22.8758	22.7506	22.8486	25.3677	25.3982	25.5935	32	32	32	57.9	57.9	57.9	102.9	0	323.31	13156000000	201	sp|Q8N163|CCAR2_HUMAN Cell cycle and apoptosis regulator protein 2 OS=Homo sapiens OX=9606 GN=CCAR2 PE=1 SV=2;tr|H0YB24|H0YB24_HUMAN Cell cycle and apoptosis regulator protein 2 (Fragment) OS=Homo sapiens OX=9606 GN=CCAR2 PE=1 SV=1;tr|G3V119|G3V119_HUMAN C
Serine/threonine-protein phosphatase 4 catalytic subunit;Serine/threonine-protein phosphatase	PPP4C	P60510	0.049987	0.945846	0.178566	0.145603		2.36489	0.00107907	3.79493	5.82871	+	1.51306	0.00434358	-3.61636	-3.27357	+	19.7363	19.4082	17.8107	21.3013	18.2486	17.941	23.3058	22.4617	22.5726	9	7	7	35.5	30.6	30.6	35.08	0	44.853	678720000	17	sp|P60510|PP4C_HUMAN Serine/threonine-protein phosphatase 4 catalytic subunit OS=Homo sapiens OX=9606 GN=PPP4C PE=1 SV=1;tr|H3BTA2|H3BTA2_HUMAN Serine/threonine-protein phosphatase (Fragment) OS=Homo sapiens OX=9606 GN=PPP4C PE=1 SV=1;tr|H3BV22|H3BV22_HUMA
V-type proton ATPase catalytic subunit A	ATP6V1A	P38606	2.46044	0.00360343	2.01313	6.18926	+	2.72356	0.000678742	3.78903	7.28194	+	1.87558	0.00205201	-1.7759	-4.23493	+	18.8577	19.8036	19.8122	21.6271	21.514	21.3719	22.4553	23.7213	23.6641	16	16	16	35.7	35.7	35.7	68.303	0	213.47	2573400000	60	sp|P38606|VATA_HUMAN V-type proton ATPase catalytic subunit A OS=Homo sapiens OX=9606 GN=ATP6V1A PE=1 SV=2
Torsin-3A	TOR3A	Q9H497	5.6385	0	3.50354	40.1526	+	5.23911	0	3.78215	31.8864	+	1.31644	0.0073144	-0.278616	-2.81123	+	18.9776	18.7108	18.8471	22.2831	22.3389	22.4242	22.7092	22.7257	22.4472	5	5	5	16.4	16.4	16.4	46.198	0	17.378	610690000	15	sp|Q9H497|TOR3A_HUMAN Torsin-3A OS=Homo sapiens OX=9606 GN=TOR3A PE=1 SV=1;tr|Q5W0C6|Q5W0C6_HUMAN Torsin-3A (Fragment) OS=Homo sapiens OX=9606 GN=TOR3A PE=1 SV=1
Mini-chromosome maintenance complex-binding protein	MCMBP	Q9BTE3	0.752766	0.0959647	-1.50032	-1.63831		2.39772	0.00109779	3.77982	5.95055	+	2.84339	0.000465032	-5.28015	-7.83324	+	18.2648	19.354	20.4388	19.0845	16.7941	17.678	23.15	22.9545	23.2926	18	18	18	34.9	34.9	34.9	72.979	0	119.69	1711500000	46	sp|Q9BTE3|MCMBP_HUMAN Mini-chromosome maintenance complex-binding protein OS=Homo sapiens OX=9606 GN=MCMBP PE=1 SV=2
Endothelin-converting enzyme 1	ECE1	B4DKB2	4.33554	0	5.00761	18.8976	+	4.15877	0	3.77926	17.0513	+	2.12738	0.00113995	1.22834	5.00614	+	19.6666	19.4539	19.0784	24.6644	24.5476	24.0097	23.4555	23.0763	23.0048	13	13	13	25.3	25.3	25.3	83.573	0	51.268	2132900000	28	tr|B4DKB2|B4DKB2_HUMAN Endothelin-converting enzyme 1 OS=Homo sapiens OX=9606 GN=ECE1 PE=1 SV=1;tr|A0A3B3ISF9|A0A3B3ISF9_HUMAN Endothelin-converting enzyme 1 OS=Homo sapiens OX=9606 GN=ECE1 PE=1 SV=1;sp|P42892|ECE1_HUMAN Endothelin-converting enzyme 1 OS=H
Inorganic pyrophosphatase	PPA1	Q15181	0.526794	0.196221	0.637964	1.19725		2.71752	0.000791667	3.76385	7.25512	+	3.30068	0.000365947	-3.12589	-10.3041	+	18.8464	18.4926	20.0769	19.4748	20.2307	19.6243	22.7916	22.6314	23.2845	9	9	9	52.2	52.2	52.2	32.66	0	96.669	773360000	33	sp|Q15181|IPYR_HUMAN Inorganic pyrophosphatase OS=Homo sapiens OX=9606 GN=PPA1 PE=1 SV=2
Fructose-bisphosphate aldolase;Fructose-bisphosphate aldolase A	ALDOA	J3KPS3	0.976061	0.0488793	1.81024	2.08297	+	1.89191	0.00245978	3.75734	4.28212	+	3.88603	0.000213333	-1.9471	-14.543	+	19.5187	19.2712	21.9905	22.1455	22.0591	22.0065	23.7796	24.2165	24.0564	12	12	12	51.1	51.1	51.1	39.817	0	88.483	2184000000	49	tr|J3KPS3|J3KPS3_HUMAN Fructose-bisphosphate aldolase OS=Homo sapiens OX=9606 GN=ALDOA PE=1 SV=1;sp|P04075|ALDOA_HUMAN Fructose-bisphosphate aldolase A OS=Homo sapiens OX=9606 GN=ALDOA PE=1 SV=2;tr|H3BQN4|H3BQN4_HUMAN Fructose-bisphosphate aldolase OS=Homo
BolA-like protein 2	BOLA2;BOLA2B	Q9H3K6	0.910588	0.0604706	1.28448	1.95069		2.89546	0.000550574	3.75142	8.08427	+	2.20657	0.0010315	-2.46694	-5.26936	+	19.1222	18.225	19.8269	20.8089	19.4072	20.8114	22.7669	22.8354	22.8261	4	4	4	61.6	61.6	61.6	10.116	0	47.015	521050000	13	sp|Q9H3K6|BOLA2_HUMAN BolA-like protein 2 OS=Homo sapiens OX=9606 GN=BOLA2 PE=1 SV=1;tr|H3BV85|H3BV85_HUMAN BolA-like protein 2 OS=Homo sapiens OX=9606 GN=BOLA2B PE=1 SV=2;tr|A0A087WZT3|A0A087WZT3_HUMAN BolA-like protein 2 OS=Homo sapiens OX=9606 GN=BOLA2B
26S proteasome non-ATPase regulatory subunit 10	PSMD10	B1AJY7	0.116772	0.869503	0.0663802	0.321065		4.73136	0	3.75076	23.774	+	4.67052	0	-3.68438	-22.9508	+	20.2849	20.7854	20.5577	20.5624	20.3797	20.8849	24.2924	24.185	24.4029	8	8	8	49.2	49.2	49.2	20.808	0	49.315	1450300000	35	tr|B1AJY7|B1AJY7_HUMAN 26S proteasome non-ATPase regulatory subunit 10 OS=Homo sapiens OX=9606 GN=PSMD10 PE=1 SV=1;sp|O75832|PSD10_HUMAN 26S proteasome non-ATPase regulatory subunit 10 OS=Homo sapiens OX=9606 GN=PSMD10 PE=1 SV=1;tr|B1AJY5|B1AJY5_HUMAN 26S
Sorting nexin-1	SNX1	Q13596	1.72557	0.0091956	0.697187	3.81794	+	4.29178	0	3.74949	18.4231	+	4.28661	0.000351648	-3.0523	-18.3678	+	19.2817	19.3546	18.8619	19.9278	19.6692	19.9928	22.9769	22.6597	23.1101	14	12	12	28.9	24.9	24.9	59.069	0	46.993	875900000	30	sp|Q13596|SNX1_HUMAN Sorting nexin-1 OS=Homo sapiens OX=9606 GN=SNX1 PE=1 SV=3;tr|H0YK42|H0YK42_HUMAN Sorting nexin-1 OS=Homo sapiens OX=9606 GN=SNX1 PE=1 SV=1
Structural maintenance of chromosomes protein 2	SMC2	O95347	0.654225	0.125463	0.829086	1.44602		2.58386	0.000842105	3.73247	6.6827	+	3.99651	0.000246154	-2.90338	-15.5125	+	21.411	19.9301	21.7102	22.1042	21.5504	21.884	24.5761	24.7671	24.9055	40	40	40	43.2	43.2	43.2	135.65	0	236.47	7092000000	156	sp|O95347|SMC2_HUMAN Structural maintenance of chromosomes protein 2 OS=Homo sapiens OX=9606 GN=SMC2 PE=1 SV=2
Ubiquitin carboxyl-terminal hydrolase;Ubiquitin carboxyl-terminal hydrolase isozyme L1	UCHL1	D6R956	1.25471	0.022236	1.84266	2.67309	+	4.27963	0	3.72894	18.2934	+	1.27197	0.00813983	-1.88628	-2.71139	+	18.905	19.0783	18.6383	21.1853	19.3814	21.5829	22.8029	22.7161	22.2895	5	5	5	33.2	33.2	33.2	26.839	0	40.438	566100000	11	tr|D6R956|D6R956_HUMAN Ubiquitin carboxyl-terminal hydrolase OS=Homo sapiens OX=9606 GN=UCHL1 PE=1 SV=1;sp|P09936|UCHL1_HUMAN Ubiquitin carboxyl-terminal hydrolase isozyme L1 OS=Homo sapiens OX=9606 GN=UCHL1 PE=1 SV=2;tr|D6R974|D6R974_HUMAN Ubiquitin carbo
AP-5 complex subunit zeta-1	AP5Z1	O43299	0.854977	0.0710231	2.10175	1.83972		4.79699	0	3.72821	24.6946	+	0.646885	0.0704732	-1.62646	-1.43172		19.3402	19.295	18.9091	22.5122	19.0175	22.3199	23.0178	22.7966	22.9145	3	3	3	5.3	5.3	5.3	88.604	0.0021775	2.674	550980000	11	sp|O43299|AP5Z1_HUMAN AP-5 complex subunit zeta-1 OS=Homo sapiens OX=9606 GN=AP5Z1 PE=1 SV=2;tr|A0A3B3ISJ0|A0A3B3ISJ0_HUMAN AP-5 complex subunit zeta-1 OS=Homo sapiens OX=9606 GN=AP5Z1 PE=1 SV=1
Glycogen phosphorylase, brain form	PYGB	P11216	0.0681723	0.92385	0.113487	0.195232		2.92346	0.000563501	3.72376	8.22219	+	2.37601	0.00057305	-3.61027	-5.86975	+	17.8785	18.8452	18.5628	17.9547	19.5486	18.1235	21.81	21.7944	22.8532	22	18	16	34	28.7	25.7	96.695	0	71.264	1016400000	35	sp|P11216|PYGB_HUMAN Glycogen phosphorylase, brain form OS=Homo sapiens OX=9606 GN=PYGB PE=1 SV=5
Coatomer subunit gamma-1	COPG1	Q9Y678	2.24042	0.00520086	1.40179	5.38513	+	4.55418	0	3.72271	21.4545	+	2.99438	0.000413519	-2.32091	-8.58127	+	20.3692	20.706	20.6994	21.9095	22.4364	21.634	24.5062	24.0582	24.3784	25	25	22	41.5	41.5	36.7	97.717	0	244.83	3753400000	108	sp|Q9Y678|COPG1_HUMAN Coatomer subunit gamma-1 OS=Homo sapiens OX=9606 GN=COPG1 PE=1 SV=1
Translation initiation factor eIF-2B subunit epsilon	EIF2B5	Q13144	0.644982	0.130868	-0.464423	-1.42802		4.37866	0	3.71506	19.3769	+	3.99861	0.000247423	-4.17948	-15.5315	+	18.9537	19.5539	19.0409	18.5312	19.2432	18.381	22.8257	22.8994	22.9686	11	11	11	26.1	26.1	26.1	80.379	0	87.496	1255000000	36	sp|Q13144|EI2BE_HUMAN Translation initiation factor eIF-2B subunit epsilon OS=Homo sapiens OX=9606 GN=EIF2B5 PE=1 SV=3;tr|A0A3B3IUB1|A0A3B3IUB1_HUMAN eIF-2B GDP-GTP exchange factor subunit epsilon OS=Homo sapiens OX=9606 GN=EIF2B5 PE=1 SV=1;tr|A0A3B3ISX3|A
Paraneoplastic antigen Ma2	PNMA2	Q9UL42	1.00714	0.0452402	0.717203	2.14649	+	3.80081	0	3.70595	13.8355	+	2.65624	0.000417278	-2.98875	-6.98756	+	19.2648	19.3157	19.2966	20.6752	19.6325	19.7211	23.2366	22.4645	23.2939	11	11	11	58.8	58.8	58.8	41.509	0	109.32	1126000000	38	sp|Q9UL42|PNMA2_HUMAN Paraneoplastic antigen Ma2 OS=Homo sapiens OX=9606 GN=PNMA2 PE=1 SV=2
Ran GTPase-activating protein 1	RANGAP1	P46060	3.61304	0.000548105	1.84273	12.392	+	4.9678	0	3.685	27.2593	+	3.63907	0.000165517	-1.84227	-12.5831	+	20.0324	20.2709	20.3581	21.9682	22.2872	21.9342	23.8936	23.7493	24.0736	25	25	25	54.7	54.7	54.7	63.541	0	192.29	4873100000	93	sp|P46060|RAGP1_HUMAN Ran GTPase-activating protein 1 OS=Homo sapiens OX=9606 GN=RANGAP1 PE=1 SV=1
Serpin H1	SERPINH1	P50454	3.55982	0.000522222	3.50942	12.0099	+	4.04559	0	3.68447	15.963	+	0.315025	0.428203	-0.175046	-0.770205		20.556	21.2459	20.7149	24.3367	24.7085	23.9998	24.3572	24.5137	24.6992	20	20	6	59.6	59.6	19.1	46.44	0	302.86	7726800000	123	sp|P50454|SERPH_HUMAN Serpin H1 OS=Homo sapiens OX=9606 GN=SERPINH1 PE=1 SV=2;tr|E9PJH8|E9PJH8_HUMAN Serpin H1 (Fragment) OS=Homo sapiens OX=9606 GN=SERPINH1 PE=1 SV=2;tr|E9PKH2|E9PKH2_HUMAN Collagen-binding protein OS=Homo sapiens OX=9606 GN=SERPINH1 PE=1
40S ribosomal protein S28	RPS28	P62857	3.20093	0.00120968	6.58734	9.7106	+	2.76424	0.000695992	3.68133	7.46513	+	2.47106	0.000448404	2.90601	6.23046	+	18.5445	20.1484	19.8531	26.2962	25.2161	26.7956	23.2271	23.1699	23.193	2	2	2	30.4	30.4	30.4	7.8409	0	15.736	3443800000	17	sp|P62857|RS28_HUMAN 40S ribosomal protein S28 OS=Homo sapiens OX=9606 GN=RPS28 PE=1 SV=1
Unconventional myosin-VI	MYO6	A0A0A0MRM8	1.88904	0.00777007	1.92281	4.2738	+	2.89665	0.000551148	3.67811	8.09005	+	2.95598	0.000400771	-1.75531	-8.38512	+	20.1122	18.6783	19.7143	21.4718	21.6407	21.1607	23.341	22.8696	23.3286	31	31	31	33.7	33.7	33.7	145.01	0	203.23	3638200000	97	tr|A0A0A0MRM8|A0A0A0MRM8_HUMAN Unconventional myosin-6 OS=Homo sapiens OX=9606 GN=MYO6 PE=1 SV=1;tr|A0A1Y0BRN3|A0A1Y0BRN3_HUMAN Unconventional myosin-6 OS=Homo sapiens OX=9606 GN=MYO6 PE=1 SV=1;tr|A0A590UJ40|A0A590UJ40_HUMAN Unconventional myosin-6 OS=Homo
Tripeptidyl-peptidase 1	TPP1	A0A2R8Y7U1	NaN	1	0	NaN		4.31437	0	3.66723	18.6665	+	3.61398	0.000161345	-4.13637	-12.3989	+	19.3377	19.6515	19.1	18.8713	18.3628	19.4477	22.802	23.1577	23.1312	2	2	2	11.2	11.2	11.2	43.568	0	44.39	339880000	8	tr|A0A2R8Y7U1|A0A2R8Y7U1_HUMAN Tripeptidyl aminopeptidase (Fragment) OS=Homo sapiens OX=9606 GN=TPP1 PE=1 SV=1;tr|A0A2R8YGD1|A0A2R8YGD1_HUMAN Tripeptidyl aminopeptidase OS=Homo sapiens OX=9606 GN=TPP1 PE=1 SV=1;tr|A0A2R8YD45|A0A2R8YD45_HUMAN Tripeptidyl-pe
		H3BN98	2.42314	0.00367268	2.37838	6.04635	+	2.91286	0.00055873	3.66416	8.16975	+	1.51408	0.00421432	-1.28578	-3.27606	+	19.4175	19.6527	20.4661	21.8688	22.6599	22.1428	22.8767	23.8084	23.8436	7	3	3	36.3	20.3	20.3	27.168	0	37.078	929690000	14	tr|H3BN98|H3BN98_HUMAN 40S ribosomal protein S15a (Fragment) OS=Homo sapiens OX=9606 PE=3 SV=2
Deoxycytidine kinase	DCK	P27707	NaN	1	0	NaN		3.3355	0	3.664	10.5192	+	1.72332	0.00264792	-2.70612	-3.81189	+	19.5223	18.5287	18.4715	18.8701	19.3409	21.1852	22.3917	22.4888	22.634	4	4	4	26.2	26.2	26.2	30.518	0	31.34	210380000	7	sp|P27707|DCK_HUMAN Deoxycytidine kinase OS=Homo sapiens OX=9606 GN=DCK PE=1 SV=1;tr|D6RFG8|D6RFG8_HUMAN Deoxycytidine kinase OS=Homo sapiens OX=9606 GN=DCK PE=1 SV=1
60S ribosomal protein L34	RPL34	P49207	5.24875	0	4.6271	32.0643	+	5.14707	0	3.65247	30.2354	+	2.68516	0.000424192	0.974628	7.11273	+	23.4356	23.1234	23.2367	27.6988	28.0862	27.892	26.771	26.9393	27.0428	4	4	4	14.5	14.5	14.5	13.293	0	8.8919	20290000000	49	sp|P49207|RL34_HUMAN 60S ribosomal protein L34 OS=Homo sapiens OX=9606 GN=RPL34 PE=1 SV=3
V-type proton ATPase subunit B, brain isoform	ATP6V1B2	P21281	1.43927	0.0162562	2.2543	3.09581	+	2.1162	0.00189722	3.65168	4.96983	+	3.50427	0.000296754	-1.39738	-11.6231	+	19.8691	20.781	18.2936	21.8051	21.9625	21.939	23.156	23.2275	23.5152	16	16	16	48.9	48.9	48.9	56.5	0	151.12	2352400000	59	sp|P21281|VATB2_HUMAN V-type proton ATPase subunit B, brain isoform OS=Homo sapiens OX=9606 GN=ATP6V1B2 PE=1 SV=3
Nucleolar protein 9	NOP9	Q86U38	2.97307	0.00183474	3.79156	8.47191	+	2.94032	0.000572668	3.64631	8.30631	+	0.309996	0.440589	0.145251	0.759627		18.4076	19.8676	19.0656	22.6421	23.1564	22.9169	22.6674	22.9986	22.6137	10	10	10	28.1	28.1	28.1	69.437	0	97.87	878050000	22	sp|Q86U38|NOP9_HUMAN Nucleolar protein 9 OS=Homo sapiens OX=9606 GN=NOP9 PE=1 SV=1;tr|A0A3B3ISH6|A0A3B3ISH6_HUMAN Nucleolar protein 9 (Fragment) OS=Homo sapiens OX=9606 GN=NOP9 PE=1 SV=1
Tubulin-folding cofactor B	TBCB	K7EK42	NaN	1	0	NaN		2.92168	0.0005623	3.6401	8.21339	+	3.7747	0.000189349	-3.83888	-13.6256	+	19.9951	18.5584	19.039	18.504	19.2341	19.2582	23.1039	22.6693	22.7397	3	3	3	27.2	27.2	27.2	21.296	0	21.915	319630000	9	tr|K7EK42|K7EK42_HUMAN Tubulin-folding cofactor B OS=Homo sapiens OX=9606 GN=TBCB PE=1 SV=1;tr|A0A494C0X0|A0A494C0X0_HUMAN Tubulin-folding cofactor B OS=Homo sapiens OX=9606 GN=TBCB PE=1 SV=1;sp|Q99426|TBCB_HUMAN Tubulin-folding cofactor B OS=Homo sapiens
Filamin-A	FLNA	Q60FE5	4.24457	0	4.09386	17.9243	+	3.28244	0	3.63368	10.1931	+	0.769674	0.042385	0.46018	1.67145	+	19.9249	20.3683	20.7106	24.3914	24.4298	24.4642	24.4902	23.5598	23.8549	95	95	89	58.2	58.2	56.8	278.22	0	323.31	40251000000	625	tr|Q60FE5|Q60FE5_HUMAN Filamin-A OS=Homo sapiens OX=9606 GN=FLNA PE=1 SV=1;sp|P21333|FLNA_HUMAN Filamin-A OS=Homo sapiens OX=9606 GN=FLNA PE=1 SV=4;tr|A0A7P0NMY4|A0A7P0NMY4_HUMAN Filamin-A OS=Homo sapiens OX=9606 GN=FLNA PE=4 SV=1
Thioredoxin domain-containing protein 5	TXNDC5	Q8NBS9	3.66957	0.0005875	4.94366	12.8106	+	3.19433	0	3.63244	9.6725	+	3.53697	0.000305246	1.31122	11.8494	+	20.3995	19.1242	19.5893	24.7135	24.7795	24.451	23.3397	23.4161	23.2545	13	13	13	43.5	43.5	43.5	47.628	0	141.89	5285000000	76	sp|Q8NBS9|TXND5_HUMAN Thioredoxin domain-containing protein 5 OS=Homo sapiens OX=9606 GN=TXNDC5 PE=1 SV=2
Coatomer subunit epsilon	COPE	O14579	1.73625	0.00904348	1.41155	3.84666	+	3.28643	0	3.63109	10.2173	+	4.42567	0	-2.21954	-19.9131	+	21.4219	20.269	21.1939	22.2985	22.5748	22.2462	24.6053	24.5091	24.6638	16	16	16	79.2	79.2	79.2	34.482	0	323.31	5268400000	113	sp|O14579|COPE_HUMAN Coatomer subunit epsilon OS=Homo sapiens OX=9606 GN=COPE PE=1 SV=3;tr|M0QXB4|M0QXB4_HUMAN Coatomer subunit epsilon OS=Homo sapiens OX=9606 GN=COPE PE=1 SV=1
Nuclear pore complex protein Nup85	NUP85	Q9BW27	1.73611	0.00903578	1.89562	3.84627	+	2.9763	0.000451397	3.6288	8.48841	+	2.64077	0.00041357	-1.73317	-6.92141	+	19.2411	18.1609	19.5717	20.897	21.311	20.4526	22.5565	22.6804	22.6233	11	11	11	23.9	23.9	23.9	75.019	0	85.258	1003800000	37	sp|Q9BW27|NUP85_HUMAN Nuclear pore complex protein Nup85 OS=Homo sapiens OX=9606 GN=NUP85 PE=1 SV=1;tr|J3KT10|J3KT10_HUMAN Nuclear pore complex protein Nup85 OS=Homo sapiens OX=9606 GN=NUP85 PE=1 SV=1;tr|J3QL54|J3QL54_HUMAN Nuclear pore complex protein Nup
Uridine 5-monophosphate synthase;Orotate phosphoribosyltransferase;Orotidine 5-phosphate decarboxylase	UMPS	P11172	0.147998	0.826887	-0.273059	-0.397619		2.3302	0.00122654	3.6188	5.70221	+	2.77454	0.000449517	-3.89185	-7.51213	+	18.8191	20.5037	18.8878	18.9709	19.9079	18.5125	22.3929	23.2897	23.3843	10	10	10	30.2	30.2	30.2	52.221	0	45.616	931380000	26	sp|P11172|UMPS_HUMAN Uridine 5-monophosphate synthase OS=Homo sapiens OX=9606 GN=UMPS PE=1 SV=1;tr|E9PFD2|E9PFD2_HUMAN OMPdecase OS=Homo sapiens OX=9606 GN=UMPS PE=1 SV=1
Aminopeptidase B	RNPEP	A6NKB8	1.20328	0.0257394	1.11544	2.56026	+	3.49813	0	3.61815	11.5811	+	2.22306	0.000957039	-2.50271	-5.3255	+	18.7568	18.6645	19.2521	19.47	20.7785	19.7712	22.2305	23.0157	22.2817	18	18	18	40.4	40.4	40.4	68.168	0	126.26	1252200000	44	tr|A6NKB8|A6NKB8_HUMAN Aminopeptidase B OS=Homo sapiens OX=9606 GN=RNPEP PE=1 SV=1;sp|Q9H4A4|AMPB_HUMAN Aminopeptidase B OS=Homo sapiens OX=9606 GN=RNPEP PE=1 SV=2
Vacuolar protein sorting-associated protein 4A	VPS4A	Q9UN37	2.88255	0.00191195	2.08407	8.02137	+	3.75213	0	3.61782	13.4465	+	3.87929	0.000211921	-1.53375	-14.4857	+	19.2078	19.8015	18.9437	21.4073	21.4962	21.3017	22.7688	22.9612	23.0764	10	10	7	28.8	28.8	22.4	48.897	0	28.941	1359200000	33	sp|Q9UN37|VPS4A_HUMAN Vacuolar protein sorting-associated protein 4A OS=Homo sapiens OX=9606 GN=VPS4A PE=1 SV=1;tr|I3L4J1|I3L4J1_HUMAN Vesicle-fusing ATPase (Fragment) OS=Homo sapiens OX=9606 PE=1 SV=3
Reticulon-3	RTN3	O95197	0.884344	0.0655006	3.34301	1.89817		0.962652	0.0219883	3.61325	2.05572	+	0.64977	0.0698866	-0.270245	-1.43734		19.4237	18.4902	24.1576	23.9472	24.3335	23.8198	24.2583	24.145	24.5079	4	4	3	6.2	6.2	2.4	112.61	0	24.623	1742200000	23	sp|O95197|RTN3_HUMAN Reticulon-3 OS=Homo sapiens OX=9606 GN=RTN3 PE=1 SV=2
Protein PBDC1	PBDC1	Q9BVG4	NaN	1	0	NaN		4.48826	0	3.6106	20.6496	+	3.60002	0.000319468	-3.35549	-12.2975	+	17.9036	18.4716	18.0801	18.2574	18.0351	18.9281	21.7332	21.6958	21.8581	4	4	4	23.6	23.6	23.6	26.056	0	27.158	271780000	16	sp|Q9BVG4|PBDC1_HUMAN Protein PBDC1 OS=Homo sapiens OX=9606 GN=PBDC1 PE=1 SV=1
26S proteasome non-ATPase regulatory subunit 4	PSMD4	P55036	0.51166	0.207588	-0.640196	-1.16752		2.88472	0.000546584	3.60622	8.03189	+	3.70314	0.000176147	-4.24641	-13.0656	+	21.1975	20.3679	21.9091	20.9658	19.8983	20.69	24.8223	24.65	24.8209	13	13	11	44.8	44.8	37.4	40.736	0	174.84	2836200000	53	sp|P55036|PSMD4_HUMAN 26S proteasome non-ATPase regulatory subunit 4 OS=Homo sapiens OX=9606 GN=PSMD4 PE=1 SV=1;tr|Q5VWC4|Q5VWC4_HUMAN 26S proteasome non-ATPase regulatory subunit 4 OS=Homo sapiens OX=9606 GN=PSMD4 PE=1 SV=1;tr|A6PVX3|A6PVX3_HUMAN 26S prot
Sulfotransferase 1A1;Sulfotransferase;Sulfotransferase 1A2;Sulfotransferase 1A4;Sulfotransferase 1A3	SULT1A1;SULT1A2;SULT1A4;SULT1A3	P50225	1.07652	0.036833	1.25462	2.29012	+	2.61276	0.000856378	3.60216	6.803	+	3.56575	0.000313214	-2.34754	-12.052	+	19.3376	18.3201	20.1192	20.1858	20.7548	20.6	22.7832	22.7493	23.0508	8	8	8	39.3	39.3	39.3	34.165	0	78.258	1062700000	44	sp|P50225|ST1A1_HUMAN Sulfotransferase 1A1 OS=Homo sapiens OX=9606 GN=SULT1A1 PE=1 SV=3;tr|H3BRY5|H3BRY5_HUMAN Sulfotransferase (Fragment) OS=Homo sapiens OX=9606 GN=SULT1A1 PE=1 SV=1;sp|P50226|ST1A2_HUMAN Sulfotransferase 1A2 OS=Homo sapiens OX=9606 GN=SU
Sorting nexin-5	SNX5	Q9Y5X3	0.520992	0.199791	-1.20331	-1.18586		1.57579	0.00509589	3.58539	3.42904	+	3.75324	0.000185687	-4.7887	-13.4552	+	18.4923	21.9482	20.0596	19.3174	18.8105	18.7623	24.3664	23.396	23.4939	23	23	23	66.6	66.6	66.6	46.816	0	120.34	2689400000	70	sp|Q9Y5X3|SNX5_HUMAN Sorting nexin-5 OS=Homo sapiens OX=9606 GN=SNX5 PE=1 SV=1;tr|Q5QPE5|Q5QPE5_HUMAN Sorting nexin-5 (Fragment) OS=Homo sapiens OX=9606 GN=SNX5 PE=1 SV=1;tr|Q5QPE4|Q5QPE4_HUMAN Sorting nexin-5 (Fragment) OS=Homo sapiens OX=9606 GN=SNX5 PE=
Dynein assembly factor 5, axonemal	DNAAF5	Q86Y56	0.358272	0.401203	0.491671	0.860048		2.79621	0.00061753	3.57211	7.61189	+	3.1409	0.000320356	-3.08044	-9.36897	+	19.7348	18.9523	18.1123	18.7698	19.7363	19.7683	22.5268	22.5382	22.4506	16	16	16	26.4	26.4	26.4	93.52	0	85.218	1093700000	48	sp|Q86Y56|DAAF5_HUMAN Dynein axonemal assembly factor 5 OS=Homo sapiens OX=9606 GN=DNAAF5 PE=1 SV=4;tr|H0Y650|H0Y650_HUMAN Dynein assembly factor 5, axonemal (Fragment) OS=Homo sapiens OX=9606 GN=DNAAF5 PE=1 SV=1
Coatomer subunit beta	COPB1	P53618	3.61973	0.000549708	1.95913	12.4409	+	4.94792	0	3.56551	26.9478	+	3.77651	0.000190476	-1.60638	-13.64	+	20.4641	20.8764	20.6929	22.7016	22.7738	22.4355	24.153	24.2273	24.3497	31	31	31	48.3	48.3	48.3	107.14	0	267.9	4738100000	121	sp|P53618|COPB_HUMAN Coatomer subunit beta OS=Homo sapiens OX=9606 GN=COPB1 PE=1 SV=3;tr|E9PP73|E9PP73_HUMAN Coatomer subunit beta (Fragment) OS=Homo sapiens OX=9606 GN=COPB1 PE=1 SV=8
3-ketoacyl-CoA thiolase, mitochondrial	ACAA2	P42765	1.08022	0.036424	-1.79823	-2.29787	+	2.57485	0.000837696	3.56422	6.64557	+	3.10221	0.00031068	-5.36245	-9.15472	+	19.7921	20.3475	21.5781	18.5945	17.8755	19.8529	23.9506	24.1908	24.269	15	15	15	57.7	57.7	57.7	41.924	0	159.05	2071000000	50	sp|P42765|THIM_HUMAN 3-ketoacyl-CoA thiolase, mitochondrial OS=Homo sapiens OX=9606 GN=ACAA2 PE=1 SV=2;tr|A0A0B4J2A4|A0A0B4J2A4_HUMAN 3-ketoacyl-CoA thiolase, mitochondrial OS=Homo sapiens OX=9606 GN=ACAA2 PE=1 SV=1;tr|K7EME0|K7EME0_HUMAN 3-ketoacyl-CoA th
Transcription termination factor 2	TTF2	Q9UNY4	NaN	1	0	NaN		2.52454	0.00108906	3.56383	6.44151	+	1.82721	0.00209059	-3.33069	-4.09726	+	19.1036	18.416	20.2767	20.1487	20.4512	17.8958	22.6362	22.8543	22.9973	4	4	4	4.6	4.6	4.6	129.59	0.00058997	3.9836	363990000	4	sp|Q9UNY4|TTF2_HUMAN Transcription termination factor 2 OS=Homo sapiens OX=9606 GN=TTF2 PE=1 SV=2
UDP-glucose:glycoprotein glucosyltransferase 1	UGGT1	Q9NYU2	3.67187	0.000591195	2.76111	12.828	+	4.3374	0	3.56124	18.918	+	1.89996	0.00185842	-0.800137	-4.30554	+	19.4281	19.5031	19.922	22.5919	22.457	22.0877	23.3964	23.0649	23.0757	28	28	26	29.5	29.5	28.4	177.19	0	171.88	3035500000	95	sp|Q9NYU2|UGGG1_HUMAN UDP-glucose:glycoprotein glucosyltransferase 1 OS=Homo sapiens OX=9606 GN=UGGT1 PE=1 SV=3
Phosphoacetylglucosamine mutase	PGM3	A0A494C0G1	NaN	1	0	NaN		2.66389	0.000886427	3.55804	7.02048	+	3.27096	0.000353808	-4.01533	-10.1238	+	20.1021	18.7496	20.3903	19.7862	18.5089	19.575	23.2492	23.3619	23.3051	11	11	11	36.5	36.5	36.5	55.386	0	85.439	949730000	18	tr|A0A494C0G1|A0A494C0G1_HUMAN Phosphoacetylglucosamine mutase OS=Homo sapiens OX=9606 GN=PGM3 PE=1 SV=1;sp|O95394|AGM1_HUMAN Phosphoacetylglucosamine mutase OS=Homo sapiens OX=9606 GN=PGM3 PE=1 SV=1;tr|H0Y987|H0Y987_HUMAN Phosphoacetylglucosamine mutase O
Forkhead box protein C1	FOXC1	Q12948	NaN	1	0	NaN		2.33036	0.00122748	3.55651	5.70277	+	3.04219	0.000429309	-3.78394	-8.83132	+	18.0745	20.2236	19.3087	18.922	18.263	19.7395	22.6969	22.7624	22.8171	3	3	3	11.2	11.2	11.2	56.788	0	9.1978	376150000	9	sp|Q12948|FOXC1_HUMAN Forkhead box protein C1 OS=Homo sapiens OX=9606 GN=FOXC1 PE=1 SV=3
GDP-mannose 4,6 dehydratase	GMDS	O60547	NaN	1	0	NaN		4.34613	0	3.54816	19.0142	+	3.61544	0.000161616	-4.09933	-12.4095	+	19.4573	19.1874	19.8184	19.5769	18.741	18.4916	23.1078	23.0184	22.9814	13	13	13	48.4	48.4	48.4	41.949	0	105.12	1421400000	39	sp|O60547|GMDS_HUMAN GDP-mannose 4,6 dehydratase OS=Homo sapiens OX=9606 GN=GMDS PE=1 SV=1
DNA polymerase alpha subunit B	POLA2	Q14181	NaN	1	0	NaN		3.53931	0	3.54615	11.8657	+	4.5143	0	-4.54289	-20.964	+	19.9916	18.9983	19.2683	18.2736	18.1508	18.8436	22.9949	23.0104	22.8913	7	7	7	20.9	20.9	20.9	65.947	0	42.132	471480000	12	sp|Q14181|DPOA2_HUMAN DNA polymerase alpha subunit B OS=Homo sapiens OX=9606 GN=POLA2 PE=1 SV=2;tr|A0A3B3ITS5|A0A3B3ITS5_HUMAN DNA polymerase alpha subunit B OS=Homo sapiens OX=9606 PE=3 SV=1
Nuclear pore glycoprotein p62	NUP62	P37198	1.55016	0.0122203	1.31392	3.36502	+	3.24438	0	3.53795	9.96509	+	3.51008	0.000299065	-2.22403	-11.663	+	20.0249	18.8553	19.6924	20.9456	21.0768	20.492	22.9528	23.194	23.0397	8	8	8	20.7	20.7	20.7	53.254	0	67.425	881490000	26	sp|P37198|NUP62_HUMAN Nuclear pore glycoprotein p62 OS=Homo sapiens OX=9606 GN=NUP62 PE=1 SV=3;tr|M0QXN5|M0QXN5_HUMAN Nuclear pore glycoprotein p62 OS=Homo sapiens OX=9606 GN=NUP62 PE=1 SV=1
Probable cytosolic iron-sulfur protein assembly protein CIAO1	CIAO1	O76071	1.53725	0.0127677	0.905543	3.33303	+	3.72887	0	3.51905	13.2644	+	3.05349	0.000434692	-2.61351	-8.89139	+	18.7762	19.3623	19.1184	19.6166	20.3502	20.0068	22.2917	22.5354	22.987	6	6	6	28.9	28.9	28.9	37.84	0	35.268	614520000	17	sp|O76071|CIAO1_HUMAN Probable cytosolic iron-sulfur protein assembly protein CIAO1 OS=Homo sapiens OX=9606 GN=CIAO1 PE=1 SV=1
Oxysterol-binding protein-related protein 11	OSBPL11	Q9BXB4	3.23951	0.000790021	3.60069	9.93623	+	3.3239	0	3.51851	10.4471	+	0.221591	0.677472	0.0821832	0.568072		19.4704	19.1302	18.3409	22.6808	22.7567	22.306	22.4964	22.5678	22.4328	8	8	8	17.1	17.1	17.1	83.642	0	29.662	913370000	25	sp|Q9BXB4|OSB11_HUMAN Oxysterol-binding protein-related protein 11 OS=Homo sapiens OX=9606 GN=OSBPL11 PE=1 SV=2
Ribonucleoside-diphosphate reductase large subunit	RRM1	P23921	0.522305	0.199137	0.660577	1.18844		2.84882	0.000536585	3.51073	7.85912	+	2.46712	0.000447076	-2.85015	-6.21515	+	18.5243	18.7882	19.7919	20.4739	19.1481	19.4641	22.1015	22.7085	22.8265	13	13	13	24.1	24.1	24.1	90.069	0	59.447	1003400000	28	sp|P23921|RIR1_HUMAN Ribonucleoside-diphosphate reductase large subunit OS=Homo sapiens OX=9606 GN=RRM1 PE=1 SV=1;tr|E9PL69|E9PL69_HUMAN Ribonucleoside-diphosphate reductase large subunit OS=Homo sapiens OX=9606 GN=RRM1 PE=1 SV=1
Mitogen-activated protein kinase 1	MAPK1	P28482	2.98446	0.0018472	2.26682	8.53019	+	3.71337	0	3.49002	13.1443	+	3.81374	0.000195918	-1.2232	-13.9407	+	19.9926	19.7367	19.1222	21.8107	21.8328	22.0084	23.1015	23.0035	23.2165	14	14	11	53.6	53.6	40.8	41.389	0	57.611	2040700000	47	sp|P28482|MK01_HUMAN Mitogen-activated protein kinase 1 OS=Homo sapiens OX=9606 GN=MAPK1 PE=1 SV=3
Histone acetyltransferase KAT7;Histone acetyltransferase	KAT7	O95251	3.18343	0.00118812	3.14839	9.60983	+	3.38652	0	3.48379	10.842	+	1.56311	0.00361075	-0.335406	-3.39727	+	19.4757	19.1538	18.4059	22.1477	22.3101	22.0228	22.3903	22.5348	22.5616	12	12	4	27.3	27.3	6.4	70.642	0	134.17	720130000	22	sp|O95251|KAT7_HUMAN Histone acetyltransferase KAT7 OS=Homo sapiens OX=9606 GN=KAT7 PE=1 SV=1;tr|E7EUP3|E7EUP3_HUMAN Histone acetyltransferase OS=Homo sapiens OX=9606 GN=KAT7 PE=1 SV=1
Polyglutamine-binding protein 1	PQBP1	O60828	NaN	1	0	NaN		3.64025	0	3.48305	12.5919	+	5.43779	0	-4.0671	-35.7618	+	19.4566	20.3736	19.9846	19.1867	19.431	19.445	23.574	23.3594	23.3305	7	7	7	49.1	49.1	49.1	30.472	0	145.51	1176800000	36	sp|O60828|PQBP1_HUMAN Polyglutamine-binding protein 1 OS=Homo sapiens OX=9606 GN=PQBP1 PE=1 SV=1;tr|H7C053|H7C053_HUMAN Polyglutamine tract-binding protein 1 (Fragment) OS=Homo sapiens OX=9606 GN=PQBP1 PE=1 SV=1;tr|A0A5H1ZRR1|A0A5H1ZRR1_HUMAN Polyglutamine
Ras GTPase-activating protein-binding protein 2	G3BP2	Q9UN86	2.14756	0.0053567	4.10805	5.07222	+	1.96356	0.00234007	3.47317	4.49366	+	1.0474	0.0155694	0.634879	2.2295	+	20.5666	17.9651	18.8194	23.0925	23.7345	22.8484	22.3796	22.6735	22.7176	11	10	10	32.8	30.3	30.3	54.12	0	130.4	2523900000	45	sp|Q9UN86|G3BP2_HUMAN Ras GTPase-activating protein-binding protein 2 OS=Homo sapiens OX=9606 GN=G3BP2 PE=1 SV=2;tr|A0A7I2V3E2|A0A7I2V3E2_HUMAN Ras GTPase-activating protein-binding protein 2 OS=Homo sapiens OX=9606 GN=G3BP2 PE=1 SV=1;tr|A0A7I2YQD9|A0A7I2Y
Keratin, type I cytoskeletal 18	KRT18	P05783	1.9744	0.00691698	1.98148	4.52629	+	3.13852	0.000269663	3.47014	9.35567	+	2.3043	0.000713306	-1.48866	-5.60923	+	20.4268	20.393	21.4886	22.3375	22.7156	23.1997	24.4114	24.1045	24.2028	20	18	12	50.7	47	34.9	48.057	0	308.33	5322500000	97	sp|P05783|K1C18_HUMAN Keratin, type I cytoskeletal 18 OS=Homo sapiens OX=9606 GN=KRT18 PE=1 SV=2;tr|F8VZY9|F8VZY9_HUMAN Keratin, type I cytoskeletal 18 OS=Homo sapiens OX=9606 GN=KRT18 PE=1 SV=1
Proteasome activator complex subunit 3	PSME3	P61289	0.778336	0.0896028	0.990513	1.68845		2.39317	0.00109348	3.46432	5.93352	+	3.94592	0.00023301	-2.4738	-15.061	+	20.0891	18.8899	20.8616	21.1832	20.8208	20.8081	23.6025	23.2254	23.4056	10	10	10	37	37	37	29.506	0	77.233	1353300000	48	sp|P61289|PSME3_HUMAN Proteasome activator complex subunit 3 OS=Homo sapiens OX=9606 GN=PSME3 PE=1 SV=1;tr|K9J957|K9J957_HUMAN Proteasome activator complex subunit 3 OS=Homo sapiens OX=9606 GN=PSME3 PE=1 SV=1;tr|B3KQ25|B3KQ25_HUMAN Proteasome activator com
CAD protein;Glutamine-dependent carbamoyl-phosphate synthase;Aspartate carbamoyltransferase;Dihydroorotase	CAD	F8VPD4	NaN	1	0	NaN		2.85492	0.000538226	3.45765	7.88821	+	2.59312	0.00047747	-3.29885	-6.72104	+	19.1028	19.3588	18.0293	19.4261	18.063	19.4782	22.5937	22.0418	22.2284	34	34	34	24.3	24.3	24.3	236.02	0	130.18	1657200000	73	tr|F8VPD4|F8VPD4_HUMAN Aspartate carbamoyltransferase OS=Homo sapiens OX=9606 GN=CAD PE=1 SV=1;sp|P27708|PYR1_HUMAN CAD protein OS=Homo sapiens OX=9606 GN=CAD PE=1 SV=3
Kelch-like protein 15	KLHL15	Q96M94	2.87467	0.0019	3.54898	7.98319	+	2.87796	0.00054433	3.44948	7.99911	+	0.286134	0.50863	0.0994918	0.709025		19.9958	19.8029	18.6306	23.2333	23.0424	22.8006	22.8897	23.0492	22.8389	6	6	6	13.6	13.6	13.6	69.774	0	37.08	618720000	9	sp|Q96M94|KLH15_HUMAN Kelch-like protein 15 OS=Homo sapiens OX=9606 GN=KLHL15 PE=1 SV=2
Polynucleotide 5-hydroxyl-kinase NOL9	NOL9	Q5SY16	3.71218	0.000614379	3.48156	13.1351	+	3.75724	0	3.43115	13.4868	+	0.235134	0.644052	0.0504068	0.598211		19.8099	18.9398	19.2876	22.7914	22.9794	22.7112	22.8259	22.7289	22.776	15	15	15	33.5	33.5	33.5	79.322	0	129.88	2960500000	90	sp|Q5SY16|NOL9_HUMAN Polynucleotide 5-hydroxyl-kinase NOL9 OS=Homo sapiens OX=9606 GN=NOL9 PE=1 SV=1
Proliferating cell nuclear antigen	PCNA	P12004	2.26181	0.00454705	-2.95768	-5.45937	+	3.56935	0	3.43099	12.0775	+	3.71727	0.000178771	-6.38868	-13.1744	+	21.3573	21.3664	22.1529	17.8191	18.7294	19.4551	25.1832	24.8466	25.1399	11	11	11	61.3	61.3	61.3	28.768	0	323.31	5776100000	86	sp|P12004|PCNA_HUMAN Proliferating cell nuclear antigen OS=Homo sapiens OX=9606 GN=PCNA PE=1 SV=1
Transcription elongation factor B polypeptide 2	TCEB2	Q15370	1.74755	0.00909777	1.9062	3.87723	+	2.71786	0.000792417	3.42972	7.25661	+	3.24736	0.000346154	-1.52352	-9.98278	+	20.0673	19.4574	21.0697	21.9165	22.0086	22.3879	23.6301	23.5405	23.713	8	8	8	52.5	52.5	52.5	13.133	0	27.944	1851000000	35	sp|Q15370|ELOB_HUMAN Elongin-B OS=Homo sapiens OX=9606 GN=ELOB PE=1 SV=1;tr|B8ZZU8|B8ZZU8_HUMAN Elongin-B OS=Homo sapiens OX=9606 GN=ELOB PE=1 SV=1;tr|I3L0M9|I3L0M9_HUMAN Elongin-B (Fragment) OS=Homo sapiens OX=9606 GN=ELOB PE=1 SV=1;tr|A0A0B4J296|A0A0B4J2
Nucleosome assembly protein 1-like 4	NAP1L4	Q99733	NaN	1	0	NaN		2.98942	0.000454955	3.4289	8.55569	+	5.14051	0	-4.47089	-30.1209	+	18.708	19.1302	20.0602	17.9693	18.3776	18.4255	22.6628	22.766	22.7562	7	5	5	21.3	18.4	18.4	42.823	0	59.192	441570000	11	sp|Q99733|NP1L4_HUMAN Nucleosome assembly protein 1-like 4 OS=Homo sapiens OX=9606 GN=NAP1L4 PE=1 SV=1;tr|C9J6D1|C9J6D1_HUMAN Nucleosome assembly protein 1-like 4 (Fragment) OS=Homo sapiens OX=9606 GN=NAP1L4 PE=1 SV=1;tr|E9PNW0|E9PNW0_HUMAN Nucleosome asse
Perilipin-3	PLIN3	O60664	3.25683	0.000796646	2.5428	10.0392	+	3.97482	0	3.42857	15.3174	+	2.50058	0.000454135	-0.885769	-6.34622	+	18.7738	19.3156	19.499	21.568	21.6559	21.9929	22.7235	22.6039	22.5467	12	12	12	48.6	48.6	48.6	47.074	0	141.19	1365700000	50	sp|O60664|PLIN3_HUMAN Perilipin-3 OS=Homo sapiens OX=9606 GN=PLIN3 PE=1 SV=3;tr|K7ERZ3|K7ERZ3_HUMAN Perilipin-3 (Fragment) OS=Homo sapiens OX=9606 GN=PLIN3 PE=1 SV=1;tr|K7EL96|K7EL96_HUMAN Perilipin-3 (Fragment) OS=Homo sapiens OX=9606 GN=PLIN3 PE=1 SV=8
Nuclear pore complex protein Nup50	NUP50	Q9UKX7	1.11496	0.0329202	1.53581	2.37093	+	2.27284	0.00146233	3.42851	5.49795	+	3.09719	0.000309345	-1.8927	-9.12727	+	18.4284	20.2516	20.3154	21.0529	21.5818	20.9681	22.9664	23.2364	23.0782	12	12	12	38.5	38.5	38.5	50.144	0	94.776	1568800000	38	sp|Q9UKX7|NUP50_HUMAN Nuclear pore complex protein Nup50 OS=Homo sapiens OX=9606 GN=NUP50 PE=1 SV=2
Proteasome assembly chaperone 1	PSMG1	O95456	NaN	1	0	NaN		4.78183	0	3.42571	24.4788	+	4.62907	0	-3.92738	-22.4062	+	19.4101	18.976	19.0717	18.3141	18.8006	18.838	22.4865	22.6445	22.6039	3	3	3	13.9	13.9	13.9	32.854	0	5.8132	293460000	10	sp|O95456|PSMG1_HUMAN Proteasome assembly chaperone 1 OS=Homo sapiens OX=9606 GN=PSMG1 PE=1 SV=1
Ubiquitin carboxyl-terminal hydrolase 14;Ubiquitin carboxyl-terminal hydrolase	USP14	P54578	NaN	1	0	NaN		5.95201	0	3.42502	48.1092	+	4.10584	0.000275072	-3.90259	-16.5336	+	19.0476	19.2175	19.2399	18.4736	18.4421	19.1566	22.5257	22.6005	22.6539	16	16	16	40.7	40.7	40.7	56.068	0	68.201	954410000	35	sp|P54578|UBP14_HUMAN Ubiquitin carboxyl-terminal hydrolase 14 OS=Homo sapiens OX=9606 GN=USP14 PE=1 SV=3;tr|A6NJA2|A6NJA2_HUMAN Ubiquitin carboxyl-terminal hydrolase OS=Homo sapiens OX=9606 GN=USP14 PE=1 SV=2
Adenylosuccinate lyase	ADSL	P30566	1.25534	0.0221644	-0.664612	-2.67447	+	2.93789	0.000570194	3.42223	8.29415	+	3.31754	0.000372574	-4.08684	-10.4077	+	20.3862	19.7039	20.0763	19.4872	19.0945	19.5909	22.753	23.8505	23.8296	10	10	10	36.2	36.2	36.2	54.889	0	89.564	1590800000	36	sp|P30566|PUR8_HUMAN Adenylosuccinate lyase OS=Homo sapiens OX=9606 GN=ADSL PE=1 SV=2;tr|A0A7P0Z472|A0A7P0Z472_HUMAN Adenylosuccinate lyase OS=Homo sapiens OX=9606 GN=ADSL PE=4 SV=1;tr|A0A7P0T9A7|A0A7P0T9A7_HUMAN Adenylosuccinate lyase OS=Homo sapiens OX=9
Nuclear autoantigenic sperm protein	NASP	P49321	0.132024	0.848159	0.230789	0.358826		2.21245	0.00142754	3.41835	5.28932	+	3.96311	0.000235872	-3.18756	-15.213	+	21.232	19.4274	21.379	21.1077	20.9865	20.6365	24.3072	23.7957	24.1905	14	14	14	31.2	31.2	31.2	85.237	0	135.43	1776300000	35	sp|P49321|NASP_HUMAN Nuclear autoantigenic sperm protein OS=Homo sapiens OX=9606 GN=NASP PE=1 SV=2;tr|Q5T624|Q5T624_HUMAN Nuclear autoantigenic sperm protein OS=Homo sapiens OX=9606 GN=NASP PE=1 SV=1
Tetratricopeptide repeat protein 37	TTC37	Q6PGP7	0.222609	0.700023	-0.608022	-0.570349		4.19824	0	3.40926	17.4476	+	1.7036	0.00284275	-4.01728	-3.75924	+	19.2194	18.8876	19.3072	16.8756	20.5008	18.2138	22.8307	22.3326	22.4788	13	13	13	12.4	12.4	12.4	175.48	0	74.33	776830000	26	sp|Q6PGP7|TTC37_HUMAN Tetratricopeptide repeat protein 37 OS=Homo sapiens OX=9606 GN=TTC37 PE=1 SV=1
Translation initiation factor eIF-2B subunit gamma	EIF2B3	Q9NR50	0.726365	0.102187	-0.668273	-1.58668		1.91612	0.00236573	3.40709	4.35279	+	2.34265	0.000651293	-4.07537	-5.74732	+	18.7685	19.8036	19.9854	18.4978	18.9393	19.1156	23.5657	21.5575	23.6556	14	14	14	41.2	41.2	41.2	50.24	0	58.144	1211300000	34	sp|Q9NR50|EI2BG_HUMAN Translation initiation factor eIF-2B subunit gamma OS=Homo sapiens OX=9606 GN=EIF2B3 PE=1 SV=1;tr|H0Y580|H0Y580_HUMAN Translation initiation factor eIF-2B subunit gamma (Fragment) OS=Homo sapiens OX=9606 GN=EIF2B3 PE=1 SV=1
Translin-associated protein X	TSNAX;DISC1	Q99598	0.0356468	0.957203	-0.224152	-0.105311		1.24484	0.00882851	3.40231	2.65127	+	0.99774	0.0175702	-3.62646	-2.12722	+	22.8979	18.9406	19.1948	18.7033	18.1493	23.5081	23.9017	23.7962	23.5423	4	4	4	19	19	19	33.112	0	27.541	793610000	16	sp|Q99598|TSNAX_HUMAN Translin-associated protein X OS=Homo sapiens OX=9606 GN=TSNAX PE=1 SV=1;tr|Q5VVQ1|Q5VVQ1_HUMAN Translin-associated protein X (Fragment) OS=Homo sapiens OX=9606 GN=TSNAX PE=4 SV=1;tr|C4P0D6|C4P0D6_HUMAN Disrupted in schizophrenia 1 is
Profilin;Profilin-2	PFN2	C9J0J7	0.322409	0.470944	0.631632	0.785683		3.14254	0.000270677	3.38535	9.37816	+	1.65333	0.00305298	-2.75372	-3.62714	+	19.8947	19.1844	18.8166	19.4675	21.3773	18.9459	22.9791	22.6952	22.3775	4	4	4	50.5	50.5	50.5	9.8402	0	9.9634	311850000	9	tr|C9J0J7|C9J0J7_HUMAN Profilin OS=Homo sapiens OX=9606 GN=PFN2 PE=1 SV=1;tr|G5E9Q6|G5E9Q6_HUMAN Profilin OS=Homo sapiens OX=9606 GN=PFN2 PE=1 SV=1;tr|C9J712|C9J712_HUMAN Profilin OS=Homo sapiens OX=9606 GN=PFN2 PE=1 SV=1;tr|C9JQ45|C9JQ45_HUMAN Profilin OS
Cohesin subunit SA-2	STAG2	Q8N3U4	0.391352	0.344783	-0.465549	-0.927612		2.95552	0.000578313	3.38286	8.38278	+	2.67263	0.000420361	-3.84841	-7.05827	+	20.9383	21.5357	21.7477	21.8059	20.6485	20.3706	24.951	24.1684	25.2509	20	20	20	20.6	20.6	20.6	141.32	0	104.89	1732300000	60	sp|Q8N3U4|STAG2_HUMAN Cohesin subunit SA-2 OS=Homo sapiens OX=9606 GN=STAG2 PE=1 SV=3
FGFR1 oncogene partner	FGFR1OP	A0A087WV25	NaN	1	0	NaN		5.35935	0	3.38054	34.1787	+	3.89157	0.000214765	-4.35316	-14.5902	+	19.3139	19.0975	19.1293	18.0058	18.7784	17.8385	22.6894	22.5536	22.4392	4	4	4	23.9	23.9	23.9	38.099	0	213.07	311250000	14	tr|A0A087WV25|A0A087WV25_HUMAN Centrosomal protein 43 OS=Homo sapiens OX=9606 GN=CEP43 PE=1 SV=1;sp|O95684|CEP43_HUMAN Centrosomal protein 43 OS=Homo sapiens OX=9606 GN=CEP43 PE=1 SV=1
COP9 signalosome complex subunit 4	COPS4	D6RAX7	0.164804	0.79921	-0.221324	-0.437671		3.90084	0	3.37414	14.6694	+	2.71243	0.000430976	-3.59547	-7.23255	+	19.7135	19.3835	19.9901	20.0473	18.5331	19.8427	23.3169	22.8024	23.0903	10	10	10	35.5	35.5	35.5	47.726	0	71.452	1324900000	36	tr|D6RAX7|D6RAX7_HUMAN COP9 signalosome complex subunit 4 OS=Homo sapiens OX=9606 GN=COPS4 PE=1 SV=1;tr|D6RFN0|D6RFN0_HUMAN COP9 signalosome complex subunit 4 OS=Homo sapiens OX=9606 GN=COPS4 PE=1 SV=1;sp|Q9BT78|CSN4_HUMAN COP9 signalosome complex subunit
Ribosomal protein L15;60S ribosomal protein L15	RPL15	A0A2R8YEM3	4.79168	0	5.41518	24.6188	+	4.29853	0	3.37361	18.4955	+	3.33782	0.000385027	2.04157	10.5337	+	21.9616	22.4757	22.2059	27.4647	27.9542	27.47	25.4356	25.5367	25.7917	13	13	13	50.9	50.9	50.9	19.968	0	202.85	47859000000	302	tr|A0A2R8YEM3|A0A2R8YEM3_HUMAN Ribosomal protein L15 (Fragment) OS=Homo sapiens OX=9606 GN=RPL15 PE=1 SV=1;tr|E7EQV9|E7EQV9_HUMAN Ribosomal protein L15 (Fragment) OS=Homo sapiens OX=9606 GN=RPL15 PE=1 SV=1;sp|P61313|RL15_HUMAN 60S ribosomal protein L15 OS=
Calponin-3;Calponin	CNN3	Q15417	0.479446	0.236758	-0.948897	-1.10396		2.58334	0.000841367	3.3664	6.68055	+	2.11114	0.00119343	-4.3153	-4.95345	+	20.9806	20.9624	19.9459	20.4228	18.1044	20.5151	24.1148	23.3038	24.5695	10	10	10	55.6	55.6	55.6	36.413	0	93.27	1438500000	37	sp|Q15417|CNN3_HUMAN Calponin-3 OS=Homo sapiens OX=9606 GN=CNN3 PE=1 SV=1;tr|E9PDU6|E9PDU6_HUMAN Calponin (Fragment) OS=Homo sapiens OX=9606 GN=CNN3 PE=1 SV=1
Insulin-like growth factor 2 mRNA-binding protein 1	IGF2BP1	Q9NZI8	2.31078	0.00429181	4.06398	5.63236	+	1.96772	0.00234771	3.3584	4.50617	+	1.50923	0.00433669	0.705578	3.26421	+	19.3113	18.7606	21.1346	23.9465	23.6858	23.7661	22.7015	23.2073	23.3729	18	18	16	37.3	37.3	33.3	63.48	0	143.54	4890800000	84	sp|Q9NZI8|IF2B1_HUMAN Insulin-like growth factor 2 mRNA-binding protein 1 OS=Homo sapiens OX=9606 GN=IGF2BP1 PE=1 SV=2
Dynamin-1-like protein	DNM1L	O00429	0.144617	0.83127	0.194249	0.38947		3.00997	0.000354023	3.35682	8.66208	+	3.229	0.000341637	-3.16257	-9.87432	+	18.8777	20.2053	19.4337	19.9195	20.1053	19.0747	22.9221	22.8903	22.7748	22	22	22	43.6	43.6	43.6	81.876	0	178.3	2138500000	54	sp|O00429|DNM1L_HUMAN Dynamin-1-like protein OS=Homo sapiens OX=9606 GN=DNM1L PE=1 SV=2
General transcription factor 3C polypeptide 4	GTF3C4	Q9UKN8	2.55414	0.00280206	1.45624	6.56091	+	4.39384	0	3.35519	19.5484	+	3.66896	0.000170213	-1.89896	-12.806	+	19.7016	19.483	20.0608	21.4045	21.2857	20.9238	23.052	23.0937	23.1652	17	17	17	32	32	32	91.981	0	140.44	1541900000	49	sp|Q9UKN8|TF3C4_HUMAN General transcription factor 3C polypeptide 4 OS=Homo sapiens OX=9606 GN=GTF3C4 PE=1 SV=2
Vacuolar protein sorting-associated protein 51 homolog	VPS51	Q9UID3	0.341922	0.43079	0.759812	0.826302		3.37447	0	3.35393	10.7649	+	1.32097	0.0072651	-2.59412	-2.82147	+	19.4872	19.2469	18.739	18.7122	21.6608	19.3795	22.4216	22.1835	22.9298	10	10	10	17.8	17.8	17.8	86.041	0	113.11	534510000	13	sp|Q9UID3|VPS51_HUMAN Vacuolar protein sorting-associated protein 51 homolog OS=Homo sapiens OX=9606 GN=VPS51 PE=1 SV=2
Signal transducer and activator of transcription 3;Signal transducer and activator of transcription	STAT3	A0A7I2V4R2	0.659101	0.123783	-0.731946	-1.45551		3.01385	0.000355658	3.35191	8.68229	+	3.48017	0.000286996	-4.08386	-11.459	+	20.3138	19.9462	19.0643	18.3678	19.313	19.4477	22.9343	23.3065	23.1394	16	16	16	40.9	40.9	40.9	83.734	0	162.45	1507600000	45	tr|A0A7I2V4R2|A0A7I2V4R2_HUMAN Signal transducer and activator of transcription OS=Homo sapiens OX=9606 GN=STAT3 PE=1 SV=1;tr|A0A7I2YQR5|A0A7I2YQR5_HUMAN Signal transducer and activator of transcription OS=Homo sapiens OX=9606 GN=STAT3 PE=1 SV=1;tr|A0A7I2V
HCLS1-associated protein X-1	HAX1	O00165	0.53343	0.191018	1.10289	1.21027		3.67473	0	3.34697	12.8495	+	1.16477	0.0110014	-2.24408	-2.47705	+	18.9972	19.6482	19.1466	19.7638	19.2185	22.1183	22.6569	22.2953	22.8807	7	7	7	43.7	43.7	43.7	31.62	0	30.658	602420000	17	sp|O00165|HAX1_HUMAN HCLS1-associated protein X-1 OS=Homo sapiens OX=9606 GN=HAX1 PE=1 SV=2;tr|E9PIQ7|E9PIQ7_HUMAN HCLS1-associated protein X-1 OS=Homo sapiens OX=9606 GN=HAX1 PE=1 SV=1
Anamorsin	CIAPIN1	H3BUG4	NaN	1	0	NaN		4.34895	0	3.34235	19.0454	+	2.59099	0.000476341	-2.56329	-6.71223	+	18.909	18.4162	18.9427	20.2914	19.1029	19.2108	22.0267	22.1751	22.0932	3	3	3	23.9	23.9	23.9	20.197	0	26.068	223840000	8	tr|H3BUG4|H3BUG4_HUMAN Anamorsin OS=Homo sapiens OX=9606 GN=CIAPIN1 PE=1 SV=1;tr|H3BV90|H3BV90_HUMAN Anamorsin OS=Homo sapiens OX=9606 GN=CIAPIN1 PE=1 SV=1;tr|H3BT65|H3BT65_HUMAN Anamorsin OS=Homo sapiens OX=9606 GN=CIAPIN1 PE=1 SV=1;sp|Q6FI81|CPIN1_HUMAN
Inositol-3-phosphate synthase 1	ISYNA1	Q9NPH2	0.0568316	0.938001	-0.0368735	-0.164466		3.717	0	3.34196	13.1723	+	4.78747	0	-3.37883	-24.559	+	18.997	19.6157	18.9274	19.0553	19.1492	19.2251	22.2653	22.64	22.6608	9	9	9	24.7	24.7	24.7	61.067	0	32.009	843540000	33	sp|Q9NPH2|INO1_HUMAN Inositol-3-phosphate synthase 1 OS=Homo sapiens OX=9606 GN=ISYNA1 PE=1 SV=1
Mediator of RNA polymerase II transcription subunit 18	MED18	Q9BUE0	NaN	1	0	NaN		4.53434	0	3.34008	21.209	+	2.77407	0.000449123	-3.67829	-7.50999	+	18.3106	18.8009	18.7022	18.5869	17.3089	18.9032	21.8505	21.9693	22.0141	2	2	2	11.5	11.5	11.5	23.662	0	6.7216	218620000	4	sp|Q9BUE0|MED18_HUMAN Mediator of RNA polymerase II transcription subunit 18 OS=Homo sapiens OX=9606 GN=MED18 PE=1 SV=1
60S ribosomal protein L3		P39023	4.75209	0	5.28922	24.061	+	4.62492	0	3.33699	22.3525	+	3.32271	0.000375	1.95223	10.4397	+	23.7484	23.4648	23.2902	28.6597	29.1362	28.5751	26.7116	26.864	26.9388	26	26	26	53.6	53.6	53.6	46.108	0	323.31	130210000000	592	sp|P39023|RL3_HUMAN 60S ribosomal protein L3 OS=Homo sapiens OX=9606 GN=RPL3 PE=1 SV=2;tr|G5E9G0|G5E9G0_HUMAN 60S ribosomal protein L3 OS=Homo sapiens OX=9606 GN=RPL3 PE=1 SV=1;tr|H7C422|H7C422_HUMAN 60S ribosomal protein L3 (Fragment) OS=Homo sapiens OX=9
V-type proton ATPase subunit d 1	ATP6V0D1	F5GYQ1	4.1044	0.00045098	3.67383	16.5197	+	3.95578	0	3.33521	15.148	+	1.21917	0.00959688	0.33862	2.59491	+	19.0809	18.8759	19.5551	22.7174	23.0301	22.786	22.6706	22.4846	22.3625	10	10	10	38.5	38.5	38.5	44.659	0	153.65	1539800000	47	tr|F5GYQ1|F5GYQ1_HUMAN V-type proton ATPase subunit OS=Homo sapiens OX=9606 GN=ATP6V0D1 PE=1 SV=1;sp|P61421|VA0D1_HUMAN V-type proton ATPase subunit d 1 OS=Homo sapiens OX=9606 GN=ATP6V0D1 PE=1 SV=1;tr|R4GN72|R4GN72_HUMAN V-type proton ATPase subunit d 1 O
Proline-, glutamic acid- and leucine-rich protein 1	PELP1	Q8IZL8	1.64156	0.010249	3.758	3.59663	+	1.48755	0.0062854	3.32825	3.21151	+	1.3747	0.00608147	0.429747	2.94452	+	19.4275	18.2955	21.8092	23.3318	23.6759	23.7985	23.0915	23.2345	23.191	20	20	20	29.4	29.4	29.4	119.7	0	191.07	4303200000	79	sp|Q8IZL8|PELP1_HUMAN Proline-, glutamic acid- and leucine-rich protein 1 OS=Homo sapiens OX=9606 GN=PELP1 PE=1 SV=2;tr|C9JFV4|C9JFV4_HUMAN Modulator of non-genomic activity of estrogen receptor OS=Homo sapiens OX=9606 GN=PELP1 PE=1 SV=2;tr|E7EV54|E7EV54_H
Pyridoxal-dependent decarboxylase domain-containing protein 1	PDXDC1	H3BND4	NaN	1	0	NaN		3.67916	0	3.32429	12.883	+	2.28908	0.000706042	-2.90445	-5.55515	+	18.763	17.9948	18.7532	19.8743	18.8176	18.0786	21.8546	21.8852	21.744	13	13	13	26.9	26.9	26.9	88.761	0	60.585	576200000	30	tr|H3BND4|H3BND4_HUMAN Pyridoxal-dependent decarboxylase domain-containing protein 1 OS=Homo sapiens OX=9606 GN=PDXDC1 PE=1 SV=1;sp|Q6P996|PDXD1_HUMAN Pyridoxal-dependent decarboxylase domain-containing protein 1 OS=Homo sapiens OX=9606 GN=PDXDC1 PE=1 SV=2
CCR4-NOT transcription complex subunit 1	CNOT1	A5YKK6	2.99411	0.00186301	2.43431	8.57983	+	3.67039	0	3.31205	12.8168	+	2.74856	0.000440241	-0.877733	-7.39403	+	18.451	19.3392	18.9827	21.1774	21.5799	21.3185	22.2475	22.2093	22.2523	27	27	27	15.9	15.9	15.9	266.94	0	121.66	1793400000	67	sp|A5YKK6|CNOT1_HUMAN CCR4-NOT transcription complex subunit 1 OS=Homo sapiens OX=9606 GN=CNOT1 PE=1 SV=2
Macrophage erythroblast attacher	MAEA	E7ESC7	1.06912	0.0375085	0.85486	2.27467	+	2.93372	0.000565916	3.3118	8.27331	+	3.41131	0.00027234	-2.45694	-11.0022	+	19.9765	18.852	19.8431	20.635	20.2056	20.3955	22.5001	23.0885	23.0184	14	14	14	38.5	38.5	38.5	49.392	0	122.52	1429300000	37	tr|E7ESC7|E7ESC7_HUMAN E3 ubiquitin-protein transferase MAEA OS=Homo sapiens OX=9606 GN=MAEA PE=1 SV=1;sp|Q7L5Y9|MAEA_HUMAN E3 ubiquitin-protein transferase MAEA OS=Homo sapiens OX=9606 GN=MAEA PE=1 SV=1;tr|B4DVN3|B4DVN3_HUMAN E3 ubiquitin-protein transfer
Cytosolic Fe-S cluster assembly factor NUBP2	NUBP2	H3BNF0	0.6075	0.145573	0.664078	1.355		3.63899	0	3.30112	12.5825	+	2.23352	0.000897742	-2.63704	-5.36138	+	18.2694	18.8915	18.6886	19.8442	18.3809	19.6166	21.5464	22.0533	22.1531	4	4	4	19.9	19.9	19.9	26.381	0	11.895	359500000	9	tr|H3BNF0|H3BNF0_HUMAN Cytosolic Fe-S cluster assembly factor NUBP2 OS=Homo sapiens OX=9606 GN=NUBP2 PE=1 SV=1;sp|Q9Y5Y2|NUBP2_HUMAN Cytosolic Fe-S cluster assembly factor NUBP2 OS=Homo sapiens OX=9606 GN=NUBP2 PE=1 SV=1;tr|H3BNS4|H3BNS4_HUMAN Cytosolic Fe
COP9 signalosome complex subunit 1	GPS1	C9JFE4	NaN	1	0	NaN		3.44138	0	3.29082	11.1995	+	2.88587	0.000474954	-3.15435	-8.03747	+	19.2408	18.7822	18.26	18.1891	18.992	19.5115	21.8961	22.1315	22.128	4	4	4	13.2	13.2	13.2	53.371	0	34.158	379900000	11	tr|C9JFE4|C9JFE4_HUMAN COP9 signalosome complex subunit 1 OS=Homo sapiens OX=9606 GN=GPS1 PE=1 SV=2;tr|A0A096LP07|A0A096LP07_HUMAN COP9 signalosome complex subunit 1 OS=Homo sapiens OX=9606 GN=GPS1 PE=1 SV=1;tr|A0A096LPJ3|A0A096LPJ3_HUMAN COP9 signalosome
Four and a half LIM domains protein 1	FHL1	Q5JXI8	0.211115	0.721209	-0.172458	-0.544526		3.17868	0.000278351	3.28105	9.58264	+	2.75987	0.000444444	-3.45351	-7.44524	+	21.0445	21.1599	21.1291	21.4453	21.0092	20.3615	23.7269	24.5975	24.8521	8	8	8	45.5	45.5	45.5	29.16	0	134.08	1590600000	36	tr|Q5JXI8|Q5JXI8_HUMAN Four and a half LIM domains protein 1 (Fragment) OS=Homo sapiens OX=9606 GN=FHL1 PE=1 SV=1;tr|A0A494C0D6|A0A494C0D6_HUMAN Four and a half LIM domains protein 1 OS=Homo sapiens OX=9606 GN=FHL1 PE=1 SV=1;sp|Q13642|FHL1_HUMAN Four and a
Cytosolic non-specific dipeptidase	CNDP2	Q96KP4	NaN	1	0	NaN		3.3666	0	3.28077	10.7148	+	5.55802	0	-3.30779	-38.331	+	19.6085	18.9336	18.5665	19.1497	18.864	19.0139	22.3207	22.2714	22.3588	9	9	9	27.8	27.8	27.8	52.878	0	25.684	501420000	23	sp|Q96KP4|CNDP2_HUMAN Cytosolic non-specific dipeptidase OS=Homo sapiens OX=9606 GN=CNDP2 PE=1 SV=2
Phospholipase A-2-activating protein	PLAA	Q9Y263	NaN	1	0	NaN		1.88558	0.00245357	3.27549	4.26378	+	2.98931	0.000411474	-4.36812	-8.55511	+	21.2721	19.676	18.6303	19.0386	17.7788	19.4831	23.1271	23.1175	23.1603	9	9	9	17.4	17.4	17.4	87.156	0	34.839	520520000	23	sp|Q9Y263|PLAP_HUMAN Phospholipase A-2-activating protein OS=Homo sapiens OX=9606 GN=PLAA PE=1 SV=2;tr|E5RIM3|E5RIM3_HUMAN Phospholipase A-2-activating protein OS=Homo sapiens OX=9606 GN=PLAA PE=1 SV=1
WD repeat-containing protein 1	WDR1	O75083	NaN	1	0	NaN		3.44278	0	3.27041	11.2088	+	3.26973	0.000352509	-4.22535	-10.1164	+	18.8154	19.5883	19.7425	18.854	18.8286	17.5989	22.5521	22.7356	22.6698	10	10	10	31.2	31.2	31.2	66.193	0	88.108	915880000	20	sp|O75083|WDR1_HUMAN WD repeat-containing protein 1 OS=Homo sapiens OX=9606 GN=WDR1 PE=1 SV=4
26S proteasome non-ATPase regulatory subunit 6	PSMD6	Q15008	1.50004	0.0139463	1.41782	3.2418	+	2.73596	0.000684615	3.26523	7.33737	+	4.02159	0.000253298	-1.84742	-15.7411	+	20.5825	19.8468	19.0815	21.15	21.2594	21.355	23.1894	22.9002	23.217	15	15	15	43.7	43.7	43.7	45.531	0	63.872	1795200000	59	sp|Q15008|PSMD6_HUMAN 26S proteasome non-ATPase regulatory subunit 6 OS=Homo sapiens OX=9606 GN=PSMD6 PE=1 SV=1
Ubiquitin-like protein 4A	UBL4A	P11441	3.58738	0.000532578	1.83838	12.2064	+	4.60193	0	3.25534	22.0566	+	3.3181	0.000373057	-1.41696	-10.4112	+	19.4033	19.1838	19.5775	21.0353	21.281	21.3634	22.5893	22.515	22.8263	5	5	5	40.8	40.8	40.8	17.776	0	19.466	543360000	15	sp|P11441|UBL4A_HUMAN Ubiquitin-like protein 4A OS=Homo sapiens OX=9606 GN=UBL4A PE=1 SV=1;tr|Q5HY81|Q5HY81_HUMAN Ubiquitin-like protein 4A OS=Homo sapiens OX=9606 GN=UBL4A PE=1 SV=2
26S protease regulatory subunit 10B	PSMC6	A0A087X2I1	1.96042	0.00700094	-1.59136	-4.48424	+	4.02489	0	3.24977	15.7714	+	3.85713	0.000204255	-4.84113	-14.2992	+	20.8316	20.2839	20.6881	19.0425	19.5378	18.4491	24.0728	23.8389	23.6411	18	18	18	59.6	59.6	59.6	45.796	0	91.241	2335100000	63	tr|A0A087X2I1|A0A087X2I1_HUMAN 26S proteasome regulatory subunit 10B OS=Homo sapiens OX=9606 GN=PSMC6 PE=1 SV=1;sp|P62333|PRS10_HUMAN 26S proteasome regulatory subunit 10B OS=Homo sapiens OX=9606 GN=PSMC6 PE=1 SV=1;tr|H0YJC0|H0YJC0_HUMAN 26S proteasome reg
60S ribosomal protein L13	RPL13	P26373	5.40824	0	5.31208	35.1571	+	5.04435	0	3.24747	28.4928	+	4.24157	0.000331034	2.06461	17.893	+	23.7143	23.4142	23.3806	28.6922	29.0295	28.7236	26.7121	26.7056	26.8338	12	12	12	48.8	48.8	48.8	24.261	0	115.23	77223000000	209	sp|P26373|RL13_HUMAN 60S ribosomal protein L13 OS=Homo sapiens OX=9606 GN=RPL13 PE=1 SV=4;tr|J3QSB4|J3QSB4_HUMAN 60S ribosomal protein L13 (Fragment) OS=Homo sapiens OX=9606 GN=RPL13 PE=1 SV=1
Protein LSM14 homolog A	LSM14A	Q8ND56	0.759105	0.0943972	0.777781	1.65073		2.64054	0.000873521	3.23961	6.92043	+	4.95703	0	-2.46183	-27.0902	+	19.1323	20.6013	20.4408	20.948	20.8651	20.6946	23.1966	23.3687	23.328	5	5	5	13.4	13.4	13.4	50.529	0	72.596	921630000	22	sp|Q8ND56|LS14A_HUMAN Protein LSM14 homolog A OS=Homo sapiens OX=9606 GN=LSM14A PE=1 SV=3;tr|A0A140TA76|A0A140TA76_HUMAN Protein LSM14 homolog A (Fragment) OS=Homo sapiens OX=9606 GN=LSM14A PE=1 SV=1;tr|K7EMZ9|K7EMZ9_HUMAN Protein LSM14 homolog A (Fragment
Clathrin light chain A	CLTA	C9J8P9	0.146235	0.829432	-0.233863	-0.393374		2.9737	0.00045039	3.23765	8.4751	+	2.78846	0.000451898	-3.47151	-7.57611	+	18.5028	19.7599	19.4737	18.7009	18.4228	19.9111	22.5003	22.4155	22.5335	2	2	2	7.7	7.7	7.7	21.102	0.0013801	2.8488	301050000	6	tr|C9J8P9|C9J8P9_HUMAN Clathrin light chain OS=Homo sapiens OX=9606 GN=CLTA PE=1 SV=1;sp|P09496|CLCA_HUMAN Clathrin light chain A OS=Homo sapiens OX=9606 GN=CLTA PE=1 SV=1;tr|F8WF69|F8WF69_HUMAN Clathrin light chain OS=Homo sapiens OX=9606 GN=CLTA PE=1 SV=
60S ribosomal protein L27a	RPL27A	P46776	3.98839	0.000396552	4.4446	15.4392	+	4.2867	0	3.23391	18.3687	+	1.66902	0.00294947	1.2107	3.66806	+	24.0655	24.0842	23.9269	28.0089	28.9865	28.4151	27.4411	27.4153	26.922	8	8	8	38.5	38.5	38.5	16.561	0	110.59	36471000000	121	sp|P46776|RL27A_HUMAN 60S ribosomal protein L27a OS=Homo sapiens OX=9606 GN=RPL27A PE=1 SV=2;tr|E9PLL6|E9PLL6_HUMAN 60S ribosomal protein L27a OS=Homo sapiens OX=9606 GN=RPL27A PE=1 SV=1;tr|E9PJD9|E9PJD9_HUMAN 60S ribosomal protein L27a OS=Homo sapiens OX=
Protein phosphatase 1 regulatory subunit 12A	PPP1R12A	O14974	2.36446	0.00392558	3.59838	5.82713	+	2.21526	0.0014296	3.23373	5.29889	+	1.46829	0.00473448	0.364646	3.16507	+	20.183	18.8456	20.9252	23.5787	23.7675	23.4028	23.162	23.1819	23.3111	17	17	17	18.8	18.8	18.8	115.28	0	165.7	3465500000	73	sp|O14974|MYPT1_HUMAN Protein phosphatase 1 regulatory subunit 12A OS=Homo sapiens OX=9606 GN=PPP1R12A PE=1 SV=1;tr|F8VZN8|F8VZN8_HUMAN Protein phosphatase 1 regulatory subunit 12A (Fragment) OS=Homo sapiens OX=9606 GN=PPP1R12A PE=1 SV=1
BRCA1-A complex subunit BRE	BRE	Q9NXR7	NaN	1	0	NaN		2.43164	0.00111628	3.23109	6.07868	+	2.98475	0.000409449	-2.75429	-8.53165	+	18.0768	19.3565	19.8155	19.9632	18.9644	19.7516	22.1015	22.4628	22.3777	3	3	3	15.7	15.7	15.7	43.551	0	8.4731	230150000	7	sp|Q9NXR7|BABA2_HUMAN BRISC and BRCA1-A complex member 2 OS=Homo sapiens OX=9606 GN=BABAM2 PE=1 SV=2;tr|F8W733|F8W733_HUMAN BRISC and BRCA1-A complex member 2 (Fragment) OS=Homo sapiens OX=9606 GN=BABAM2 PE=1 SV=1
COP9 signalosome complex subunit 6	COPS6	Q7L5N1	0.151088	0.822706	-0.454347	-0.405041		2.80545	0.000526946	3.2255	7.65481	+	1.54181	0.00392115	-3.67985	-3.34431	+	19.141	20.1466	20.1484	19.0147	21.3592	17.6991	22.8142	22.7522	23.5462	8	8	8	31.8	31.8	31.8	36.163	0	25.839	800700000	20	sp|Q7L5N1|CSN6_HUMAN COP9 signalosome complex subunit 6 OS=Homo sapiens OX=9606 GN=COPS6 PE=1 SV=1;tr|E7EM64|E7EM64_HUMAN COP9 signalosome complex subunit 6 OS=Homo sapiens OX=9606 GN=COPS6 PE=1 SV=1
Bromodomain adjacent to zinc finger domain protein 1A	BAZ1A	Q9NRL2	2.25414	0.00462745	2.19036	5.43267	+	4.05231	0	3.21904	16.0257	+	1.28245	0.00788351	-1.02868	-2.73477	+	18.8569	19.1477	18.5408	20.5878	20.7714	21.7573	22.2637	21.963	21.9758	12	12	12	11.4	11.4	11.4	178.7	0	66.659	620950000	28	sp|Q9NRL2|BAZ1A_HUMAN Bromodomain adjacent to zinc finger domain protein 1A OS=Homo sapiens OX=9606 GN=BAZ1A PE=1 SV=2
CTP synthase 1;CTP synthase	CTPS1	A0A3B3IRI2	1.35663	0.0185974	0.412656	2.90286	+	4.81923	0	3.21638	25.0145	+	5.56076	0	-2.80373	-38.3917	+	21.4418	21.7391	21.3166	22.006	21.7819	21.9476	24.6603	24.7572	24.7292	22	22	20	63.1	63.1	58.5	63.723	0	229.65	6393300000	99	tr|A0A3B3IRI2|A0A3B3IRI2_HUMAN CTP synthase OS=Homo sapiens OX=9606 GN=CTPS1 PE=1 SV=1;sp|P17812|PYRG1_HUMAN CTP synthase 1 OS=Homo sapiens OX=9606 GN=CTPS1 PE=1 SV=2;tr|A0A3B3IRQ8|A0A3B3IRQ8_HUMAN CTP synthase OS=Homo sapiens OX=9606 GN=CTPS1 PE=1 SV=1;tr
SEC23-interacting protein	SEC23IP	Q9Y6Y8	1.22484	0.0244075	1.25326	2.60731	+	2.55946	0.00083045	3.21459	6.58257	+	3.72488	0.000180113	-1.96134	-13.2334	+	19.9825	19.3017	18.3512	20.5539	20.5466	20.2947	22.6465	22.4046	22.2282	11	11	11	19.6	19.6	19.6	111.08	0	53.844	971130000	31	sp|Q9Y6Y8|S23IP_HUMAN SEC23-interacting protein OS=Homo sapiens OX=9606 GN=SEC23IP PE=1 SV=1
Protein transport protein Sec23B	SEC23B	A0A2R8YFH5	2.89168	0.00193939	2.06236	8.06579	+	3.48069	0	3.21194	11.4625	+	2.29029	0.000706522	-1.14958	-5.55943	+	18.7855	19.3762	18.641	20.7853	20.9977	21.2069	22.2618	21.8167	22.3602	10	7	7	22.4	17.6	17.6	84.472	0	90.902	523380000	15	tr|A0A2R8YFH5|A0A2R8YFH5_HUMAN Protein transport protein SEC23 OS=Homo sapiens OX=9606 GN=SEC23B PE=1 SV=1;sp|Q15437|SC23B_HUMAN Protein transport protein Sec23B OS=Homo sapiens OX=9606 GN=SEC23B PE=1 SV=2;tr|Q5QPE2|Q5QPE2_HUMAN Protein transport protein S
Phosphoribosyl pyrophosphate synthase-associated protein 1	PRPSAP1	Q14558	NaN	1	0	NaN		4.20083	0	3.2115	17.4739	+	3.72791	0.000180451	-4.30378	-13.2568	+	19.5134	19.4242	20.0006	19.148	18.4718	18.0415	22.9036	22.8935	22.7756	8	8	7	36.5	36.5	32.6	39.393	0	47.551	725240000	25	sp|Q14558|KPRA_HUMAN Phosphoribosyl pyrophosphate synthase-associated protein 1 OS=Homo sapiens OX=9606 GN=PRPSAP1 PE=1 SV=2;tr|B4DP31|B4DP31_HUMAN Phosphoribosyl pyrophosphate synthase-associated protein 1 OS=Homo sapiens OX=9606 GN=PRPSAP1 PE=1 SV=1;tr|C
Helicase SRCAP	SRCAP	Q6ZRS2	2.57633	0.00266148	4.72093	6.65167	+	2.76599	0.000697356	3.20891	7.47308	+	1.23866	0.00891479	1.51202	2.63766	+	19.058	19.6437	18.1845	23.6686	22.7044	24.676	22.051	22.2866	22.1753	4	3	3	1.1	0.9	0.9	343.55	0.0013702	2.7709	719860000	7	sp|Q6ZRS2|SRCAP_HUMAN Helicase SRCAP OS=Homo sapiens OX=9606 GN=SRCAP PE=1 SV=3;tr|A0A0C4DFX4|A0A0C4DFX4_HUMAN Uncharacterized protein (Fragment) OS=Homo sapiens OX=9606 PE=4 SV=1;tr|A0A0A0MS59|A0A0A0MS59_HUMAN Helicase SRCAP OS=Homo sapiens OX=9606 GN=SRC
Sin3 histone deacetylase corepressor complex component SDS3	SUDS3	Q9H7L9	NaN	1	0	NaN		2.84134	0.000533333	3.20343	7.8235	+	3.23626	0.000343675	-3.06316	-9.91705	+	18.5333	19.8126	19.6972	19.3839	19.0147	20.0652	22.5332	22.5156	22.6045	4	4	4	17.4	17.4	17.4	38.136	0	28.457	248230000	9	sp|Q9H7L9|SDS3_HUMAN Sin3 histone deacetylase corepressor complex component SDS3 OS=Homo sapiens OX=9606 GN=SUDS3 PE=1 SV=2
Interferon-induced, double-stranded RNA-activated protein kinase	EIF2AK2	A0A7P0TAL9	2.29648	0.00436526	2.4895	5.5814	+	2.73212	0.000680688	3.20057	7.32014	+	2.72852	0.000435745	-0.711077	-7.30407	+	18.5957	18.2799	19.7176	21.2282	21.5352	21.2982	22.0795	22.0088	22.1066	8	8	8	20.4	20.4	20.4	56.247	0	31.826	740380000	15	tr|A0A7P0TAL9|A0A7P0TAL9_HUMAN Interferon-induced, double-stranded RNA-activated protein kinase OS=Homo sapiens OX=9606 GN=EIF2AK2 PE=4 SV=1;tr|A0A7P0TBA9|A0A7P0TBA9_HUMAN Interferon-induced, double-stranded RNA-activated protein kinase OS=Homo sapiens OX=
Spartin	SPG20	Q8N0X7	1.07132	0.0373996	1.9658	2.27927	+	1.69591	0.00405216	3.20017	3.73885	+	3.11829	0.000314754	-1.23437	-9.24318	+	18.343	21.2688	19.4267	21.6246	21.8637	21.4476	22.9939	22.8324	22.8127	9	9	9	25.7	25.7	25.7	72.832	0	50.167	1104000000	27	sp|Q8N0X7|SPART_HUMAN Spartin OS=Homo sapiens OX=9606 GN=SPART PE=1 SV=1
Elongator complex protein 3	ELP3	Q9H9T3	0.633568	0.134725	-0.552497	-1.40579		3.32303	0	3.19933	10.4417	+	2.95976	0.000402321	-3.75182	-8.40425	+	19.6969	19.3258	19.1686	19.4868	18.8071	18.2398	22.1997	22.4947	23.0948	12	12	12	29.3	29.3	29.3	62.258	0	77.048	960410000	31	sp|Q9H9T3|ELP3_HUMAN Elongator complex protein 3 OS=Homo sapiens OX=9606 GN=ELP3 PE=1 SV=2;tr|B4DKA4|B4DKA4_HUMAN Elongator complex protein 3 OS=Homo sapiens OX=9606 GN=ELP3 PE=1 SV=1
Schlafen family member 11	SLFN11	Q7Z7L1	1.5404	0.0127009	1.05086	3.34081	+	3.30854	0	3.18667	10.3523	+	4.69057	0	-2.13581	-23.2189	+	19.4345	20.2355	20.4286	21.1034	21.2106	20.9372	23.2943	23.1351	23.2292	24	24	19	39.1	39.1	32.2	102.83	0	161.82	2659100000	73	sp|Q7Z7L1|SLN11_HUMAN Schlafen family member 11 OS=Homo sapiens OX=9606 GN=SLFN11 PE=1 SV=2
Glyceraldehyde-3-phosphate dehydrogenase	GAPDH	P04406	0.165058	0.799283	-0.174888	-0.43827		2.90123	0.00055404	3.18634	8.1125	+	5.59468	0	-3.36123	-39.1505	+	24.2334	25.5873	24.8563	24.6422	24.6357	24.8745	28.0389	28.0494	28.1478	18	18	18	74	74	74	36.053	0	323.31	65102000000	458	sp|P04406|G3P_HUMAN Glyceraldehyde-3-phosphate dehydrogenase OS=Homo sapiens OX=9606 GN=GAPDH PE=1 SV=3;tr|E7EUT5|E7EUT5_HUMAN Glyceraldehyde-3-phosphate dehydrogenase OS=Homo sapiens OX=9606 GN=GAPDH PE=1 SV=1
N-alpha-acetyltransferase 15, NatA auxiliary subunit	NAA15	Q9BXJ9	0.0322714	0.961188	-0.0866133	-0.0956671		1.8539	0.00257089	3.18559	4.17284	+	2.48008	0.000449739	-3.2722	-6.26561	+	18.9644	19.5825	21.4637	20.4745	20.3671	18.9093	23.3745	22.9291	23.2638	23	23	1	35.2	35.2	1.2	101.27	0	107.11	1740500000	58	sp|Q9BXJ9|NAA15_HUMAN N-alpha-acetyltransferase 15, NatA auxiliary subunit OS=Homo sapiens OX=9606 GN=NAA15 PE=1 SV=1
26S proteasome non-ATPase regulatory subunit 12	PSMD12	O00232	2.06543	0.00629534	1.97692	4.80742	+	2.95326	0.000576419	3.18476	8.37135	+	1.62489	0.00315524	-1.20783	-3.5537	+	19.8125	19.2615	18.7217	21.4817	20.714	21.5308	22.0248	22.6295	22.6957	12	12	12	33.8	33.8	33.8	52.904	0	40.442	722160000	25	sp|O00232|PSD12_HUMAN 26S proteasome non-ATPase regulatory subunit 12 OS=Homo sapiens OX=9606 GN=PSMD12 PE=1 SV=3
60S ribosomal protein L24	RPL24	C9JXB8	4.67592	0	4.73332	23.0227	+	4.79751	0	3.18172	24.7021	+	3.13147	0.000318584	1.5516	9.31631	+	23.3169	23.2033	22.899	27.7038	28.1998	27.7155	26.258	26.3447	26.3616	7	7	7	41.3	41.3	41.3	14.369	0	40.277	40944000000	142	tr|C9JXB8|C9JXB8_HUMAN 60S ribosomal protein L24 OS=Homo sapiens OX=9606 GN=RPL24 PE=1 SV=1;tr|C9JNW5|C9JNW5_HUMAN 60S ribosomal protein L24 OS=Homo sapiens OX=9606 GN=RPL24 PE=1 SV=1;sp|P83731|RL24_HUMAN 60S ribosomal protein L24 OS=Homo sapiens OX=9606 G
5-AMP-activated protein kinase subunit gamma-1	PRKAG1	P54619	1.63563	0.0103285	1.51075	3.58132	+	2.88312	0.000546019	3.17618	8.02411	+	3.43937	0.000281113	-1.66543	-11.1862	+	19.3334	19.3528	20.5288	21.0916	21.5436	21.1121	22.9109	22.8798	22.9529	10	10	10	45.6	45.6	45.6	37.579	0	78.882	1222800000	46	sp|P54619|AAKG1_HUMAN 5-AMP-activated protein kinase subunit gamma-1 OS=Homo sapiens OX=9606 GN=PRKAG1 PE=1 SV=1;tr|F8VYY9|F8VYY9_HUMAN 5-AMP-activated protein kinase subunit gamma-1 OS=Homo sapiens OX=9606 GN=PRKAG1 PE=1 SV=1;tr|H0YIC9|H0YIC9_HUMAN 5-A
Ubiquitin carboxyl-terminal hydrolase;Ubiquitin carboxyl-terminal hydrolase 19	USP19	E7ESU0	NaN	1	0	NaN		3.1636	0.000273072	3.17521	9.49682	+	4.28402	0.000349091	-3.69025	-18.3401	+	19.4076	19.6377	20.3638	19.4882	19.2592	19.1165	23.2058	22.6466	23.0824	2	2	2	2.9	2.9	2.9	130.91	0.001112	2.9482	295120000	3	tr|E7ESU0|E7ESU0_HUMAN Ubiquitin carboxyl-terminal hydrolase 19 (Fragment) OS=Homo sapiens OX=9606 GN=USP19 PE=1 SV=2;sp|O94966|UBP19_HUMAN Ubiquitin carboxyl-terminal hydrolase 19 OS=Homo sapiens OX=9606 GN=USP19 PE=1 SV=2
Serine/threonine-protein phosphatase 2A 55 kDa regulatory subunit B alpha isoform	PPP2R2A	P63151	1.98918	0.00698951	0.67739	4.57109	+	4.63023	0	3.17505	22.4212	+	5.6216	0	-2.49766	-39.763	+	22.7265	22.2743	22.6344	23.3262	23.1441	23.1971	25.6637	25.7224	25.7742	17	17	13	63.5	63.5	50.6	51.691	0	323.31	11906000000	160	sp|P63151|2ABA_HUMAN Serine/threonine-protein phosphatase 2A 55 kDa regulatory subunit B alpha isoform OS=Homo sapiens OX=9606 GN=PPP2R2A PE=1 SV=1;tr|A0A590UJY3|A0A590UJY3_HUMAN Serine/threonine-protein phosphatase 2A 55 kDa regulatory subunit B OS=Homo s
Cytoplasmic FMR1-interacting protein 1	CYFIP1	Q7L576	0.882948	0.0655681	1.04309	1.89539		2.77817	0.00061144	3.16599	7.52876	+	2.32989	0.000645877	-2.1229	-5.70109	+	18.7981	18.4799	19.8468	20.1133	20.7	19.4408	22.332	22.231	22.0597	12	12	6	11.9	11.9	5.7	145.18	0	41.265	600640000	25	sp|Q7L576|CYFP1_HUMAN Cytoplasmic FMR1-interacting protein 1 OS=Homo sapiens OX=9606 GN=CYFIP1 PE=1 SV=1
60S ribosomal protein L23	RPL23	P62829	5.27527	0	4.2366	32.5592	+	6.04235	0	3.16174	50.6807	+	3.09033	0.000307692	1.07486	9.08984	+	23.0152	22.9817	22.8254	26.9601	27.3577	27.2144	26.0691	26.0952	26.1433	11	11	11	62.9	62.9	62.9	14.865	0	148.61	29804000000	179	sp|P62829|RL23_HUMAN 60S ribosomal protein L23 OS=Homo sapiens OX=9606 GN=RPL23 PE=1 SV=1;tr|J3KT29|J3KT29_HUMAN 60S ribosomal protein L23 OS=Homo sapiens OX=9606 GN=RPL23 PE=1 SV=1;tr|C9JD32|C9JD32_HUMAN 60S ribosomal protein L23 (Fragment) OS=Homo sapien
CCR4-NOT transcription complex subunit 11	CNOT11	Q9UKZ1	1.98138	0.00696296	2.26932	4.54742	+	2.57838	0.000838428	3.15934	6.66012	+	2.28845	0.000705085	-0.890022	-5.55294	+	19.566	18.4549	20.0553	21.5088	21.9405	21.435	22.4836	22.4951	22.5756	8	8	8	31.2	31.2	31.2	55.215	0	128.45	1191400000	40	sp|Q9UKZ1|CNO11_HUMAN CCR4-NOT transcription complex subunit 11 OS=Homo sapiens OX=9606 GN=CNOT11 PE=1 SV=1
Protein FRG1	FRG1	Q14331	3.34414	0.000865604	2.28933	10.5732	+	3.85188	0	3.15401	14.2554	+	3.08447	0.000306709	-0.864687	-9.058	+	19.4155	18.7177	19.2247	21.4541	21.4808	21.291	22.1527	22.257	22.4102	5	5	5	27.1	27.1	27.1	29.172	0	20.528	570120000	25	sp|Q14331|FRG1_HUMAN Protein FRG1 OS=Homo sapiens OX=9606 GN=FRG1 PE=1 SV=1;tr|E9PRR7|E9PRR7_HUMAN Protein FRG1 (Fragment) OS=Homo sapiens OX=9606 GN=FRG1 PE=1 SV=1
Protein Smaug homolog 2	SAMD4B	A0A087WZT0	0.294248	0.531407	0.482277	0.726312		2.34773	0.00115385	3.15071	5.76582	+	2.54068	0.00046319	-2.66843	-6.50638	+	19.9806	18.1293	19.0771	18.7594	19.8796	19.9949	22.4386	22.0737	22.1269	8	8	7	20.5	20.5	18.1	72.413	0	53.994	500270000	23	tr|A0A087WZT0|A0A087WZT0_HUMAN Protein Smaug homolog 2 OS=Homo sapiens OX=9606 GN=SAMD4B PE=1 SV=1;tr|M0QZ22|M0QZ22_HUMAN Protein Smaug homolog 2 OS=Homo sapiens OX=9606 GN=SAMD4B PE=1 SV=1;sp|Q5PRF9|SMAG2_HUMAN Protein Smaug homolog 2 OS=Homo sapiens OX=9
CCR4-NOT transcription complex subunit 10	CNOT10	Q9H9A5	3.32076	0.000838852	1.65964	10.4276	+	4.08593	0	3.15045	16.3429	+	3.40237	0.000271186	-1.49081	-10.9441	+	19.3187	19.0396	18.8059	20.5989	20.7812	20.7631	22.2019	21.9933	22.4203	13	13	13	30.4	30.4	30.4	82.309	0	67.098	716340000	22	sp|Q9H9A5|CNO10_HUMAN CCR4-NOT transcription complex subunit 10 OS=Homo sapiens OX=9606 GN=CNOT10 PE=1 SV=1;tr|E9PCN5|E9PCN5_HUMAN CCR4-NOT transcription complex subunit 10 OS=Homo sapiens OX=9606 GN=CNOT10 PE=1 SV=1
Nuclear pore complex protein Nup93	NUP93	Q8N1F7	1.51747	0.013255	1.85989	3.28436	+	2.30873	0.0013052	3.14022	5.62504	+	3.62929	0.000164103	-1.28033	-12.511	+	19.3761	21.2963	20.1548	22.0274	22.3328	22.0467	23.4284	23.3645	23.455	20	20	20	34.2	34.2	34.2	93.487	0	235.15	3435400000	87	sp|Q8N1F7|NUP93_HUMAN Nuclear pore complex protein Nup93 OS=Homo sapiens OX=9606 GN=NUP93 PE=1 SV=2;tr|H3BVG0|H3BVG0_HUMAN Nuclear pore complex protein Nup93 OS=Homo sapiens OX=9606 GN=NUP93 PE=1 SV=1
Protein SAAL1	SAAL1	Q96ER3	NaN	1	0	NaN		3.49599	0	3.13619	11.5665	+	3.8618	0.000206452	-3.87612	-14.3384	+	19.3793	18.6642	19.5057	18.3561	18.0406	18.9327	22.1894	22.4285	22.3398	6	6	6	19.4	19.4	19.4	53.557	0	37.965	346900000	15	sp|Q96ER3|SAAL1_HUMAN Protein SAAL1 OS=Homo sapiens OX=9606 GN=SAAL1 PE=1 SV=2;tr|J3KND1|J3KND1_HUMAN Protein SAAL1 OS=Homo sapiens OX=9606 GN=SAAL1 PE=1 SV=1;tr|E9PRZ1|E9PRZ1_HUMAN Protein SAAL1 OS=Homo sapiens OX=9606 GN=SAAL1 PE=1 SV=1;tr|H0YEK5|H0YEK5_
Lymphoid-specific helicase	HELLS	Q9NRZ9	0.606171	0.145899	0.809519	1.35241		2.38105	0.0010858	3.13602	5.8884	+	2.82257	0.000461261	-2.3265	-7.7349	+	20.0653	18.7779	20.5345	20.7823	20.9845	20.0394	23.097	22.795	22.8937	19	19	16	28.6	28.6	26.7	97.073	0	73.974	1648900000	59	sp|Q9NRZ9|HELLS_HUMAN Lymphoid-specific helicase OS=Homo sapiens OX=9606 GN=HELLS PE=1 SV=1;tr|A0A087WSW7|A0A087WSW7_HUMAN Helicase, lymphoid-specific, isoform CRA_d OS=Homo sapiens OX=9606 GN=HELLS PE=1 SV=1;tr|F6XU50|F6XU50_HUMAN Helicase, lymphoid-speci
116 kDa U5 small nuclear ribonucleoprotein component	EFTUD2	Q15029	2.63431	0.00251351	1.6131	6.89393	+	6.69864	0	3.13596	73.9718	+	2.56735	0.000469308	-1.52286	-6.61479	+	26.4489	26.3033	26.3844	28.3452	27.5597	28.0711	29.5135	29.5071	29.5239	77	77	76	82.9	82.9	81.9	109.43	0	323.31	722580000000	3323	sp|Q15029|U5S1_HUMAN 116 kDa U5 small nuclear ribonucleoprotein component OS=Homo sapiens OX=9606 GN=EFTUD2 PE=1 SV=1
Translation initiation factor eIF-2B subunit delta	EIF2B4	A0A087WTA5	1.3247	0.0195004	2.03265	2.82994	+	1.97166	0.00235387	3.1307	4.51803	+	2.08761	0.00126065	-1.09805	-4.87787	+	20.8924	19.0312	18.6748	21.2697	21.9664	21.4602	22.7276	22.4925	22.7704	9	9	9	24.2	24.2	24.2	57.495	0	38.822	872950000	28	tr|A0A087WTA5|A0A087WTA5_HUMAN Translation initiation factor eIF-2B subunit delta OS=Homo sapiens OX=9606 GN=EIF2B4 PE=1 SV=1;sp|Q9UI10|EI2BD_HUMAN Translation initiation factor eIF-2B subunit delta OS=Homo sapiens OX=9606 GN=EIF2B4 PE=1 SV=2;tr|E7ERK9|E7E
PDZ and LIM domain protein 5	PDLIM5	Q96HC4	0.735832	0.0997968	-2.53913	-1.60518		0.992473	0.0201944	3.13026	2.11645	+	3.20054	0.000335274	-5.66939	-9.70832	+	19.7229	23.8819	19.2342	19.4779	17.5199	18.2238	23.9718	23.9523	24.3056	18	18	18	39.1	39.1	39.1	63.944	0	80.441	1859000000	43	sp|Q96HC4|PDLI5_HUMAN PDZ and LIM domain protein 5 OS=Homo sapiens OX=9606 GN=PDLIM5 PE=1 SV=5;tr|H0Y8Y3|H0Y8Y3_HUMAN PDZ and LIM domain protein 5 (Fragment) OS=Homo sapiens OX=9606 GN=PDLIM5 PE=1 SV=1
Serine/threonine-protein phosphatase 2A 56 kDa regulatory subunit delta isoform	PPP2R5D	E9PFR3	0.786637	0.0883026	-0.912631	-1.70475		2.34582	0.00115207	3.12732	5.75889	+	2.39603	0.000578382	-4.03995	-5.94421	+	19.8431	19.8974	19.1382	17.7692	19.2929	19.0788	21.784	23.2545	23.2222	15	15	12	36.5	36.5	30.5	69.116	0	97.819	1173200000	37	tr|E9PFR3|E9PFR3_HUMAN Serine/threonine-protein phosphatase 2A 56 kDa regulatory subunit OS=Homo sapiens OX=9606 GN=PPP2R5D PE=1 SV=1;sp|Q14738|2A5D_HUMAN Serine/threonine-protein phosphatase 2A 56 kDa regulatory subunit delta isoform OS=Homo sapiens OX=96
DnaJ homolog subfamily C member 7	DNAJC7	Q99615	0.0869891	0.903961	0.220532	0.245037		1.54257	0.00531757	3.12475	3.34618	+	3.48253	0.000289157	-2.90422	-11.475	+	20.7078	21.9264	18.8337	20.7189	20.6509	20.7597	24.0749	23.2108	23.5565	13	13	13	33.2	33.2	33.2	56.44	0	84.436	1100200000	43	sp|Q99615|DNJC7_HUMAN DnaJ homolog subfamily C member 7 OS=Homo sapiens OX=9606 GN=DNAJC7 PE=1 SV=2;tr|A0A6I8PU73|A0A6I8PU73_HUMAN DnaJ homolog subfamily C member 7 OS=Homo sapiens OX=9606 GN=DNAJC7 PE=1 SV=1;tr|A0A6I8PIK4|A0A6I8PIK4_HUMAN DnaJ homolog sub
Phosphoglucomutase-2	PGM2	Q96G03	0.319911	0.476404	-0.815365	-0.780453		1.48099	0.00633113	3.12114	3.19565	+	3.12874	0.000317181	-3.93651	-9.30111	+	19.6813	18.9656	22.1544	18.9108	19.2167	20.2277	23.6557	23.1612	23.3479	9	9	9	18.6	18.6	18.6	68.283	0	24.083	744640000	19	sp|Q96G03|PGM2_HUMAN Phosphoglucomutase-2 OS=Homo sapiens OX=9606 GN=PGM2 PE=1 SV=4
AP-1 complex subunit beta-1	AP1B1	Q10567	1.27851	0.0214855	-1.34923	-2.72597	+	3.15784	0.000271698	3.11543	9.4642	+	3.32089	0.000374512	-4.46465	-10.4284	+	21.1919	21.2901	20.3704	19.289	19.1202	20.3955	23.9772	24.3639	23.8577	27	14	14	37.5	24.7	24.7	104.64	0	253.93	1524100000	36	sp|Q10567|AP1B1_HUMAN AP-1 complex subunit beta-1 OS=Homo sapiens OX=9606 GN=AP1B1 PE=1 SV=2;tr|C9J1E7|C9J1E7_HUMAN AP-1 complex subunit beta-1 (Fragment) OS=Homo sapiens OX=9606 GN=AP1B1 PE=1 SV=1
Methyltransferase-like protein 13	METTL13	Q8N6R0	NaN	1	0	NaN		2.33425	0.0012303	3.11317	5.71683	+	3.9151	0.000223256	-4.31658	-14.7922	+	18.6675	19.1371	20.4845	18.7216	17.7115	18.2457	22.5515	22.5462	22.5308	22	22	22	40.1	40.1	40.1	78.767	0	92.514	1270800000	48	sp|Q8N6R0|EFNMT_HUMAN eEF1A lysine and N-terminal methyltransferase OS=Homo sapiens OX=9606 GN=EEF1AKNMT PE=1 SV=1
Eukaryotic translation initiation factor 4 gamma 2	EIF4G2	D3DQV9	2.28335	0.00431718	1.89789	5.53493	+	3.07733	0.000258993	3.11122	9.01935	+	2.99482	0.000414343	-1.21333	-8.58354	+	19.6578	18.5585	18.8471	21	20.7271	21.0299	21.9339	22.2823	22.1808	10	10	10	15	15	15	102.33	0	28.753	596290000	26	tr|D3DQV9|D3DQV9_HUMAN Eukaryotic translation initiation factor 4 gamma 2 (Fragment) OS=Homo sapiens OX=9606 GN=EIF4G2 PE=1 SV=1;sp|P78344|IF4G2_HUMAN Eukaryotic translation initiation factor 4 gamma 2 OS=Homo sapiens OX=9606 GN=EIF4G2 PE=1 SV=1;tr|H0Y3P2|
Deoxyribose-phosphate aldolase	DERA	Q9Y315	NaN	1	0	NaN		3.42095	0	3.10947	11.065	+	4.50644	0	-3.48687	-20.8686	+	19.5221	18.9902	19.949	19.0978	18.8374	19.394	22.5442	22.5585	22.6871	9	9	9	36.2	36.2	36.2	35.23	0	54.595	566800000	17	sp|Q9Y315|DEOC_HUMAN Deoxyribose-phosphate aldolase OS=Homo sapiens OX=9606 GN=DERA PE=1 SV=2;tr|E9PPM8|E9PPM8_HUMAN 2-deoxy-D-ribose 5-phosphate aldolase OS=Homo sapiens OX=9606 GN=DERA PE=1 SV=1;tr|G3V158|G3V158_HUMAN 2-deoxy-D-ribose 5-phosphate aldolas
Obg-like ATPase 1	OLA1	Q9NTK5	4.97932	0	3.40691	27.4416	+	5.57487	0	3.10888	38.7054	+	1.33772	0.00668405	0.29803	2.85957	+	18.6624	18.8728	18.64	21.9371	22.1941	22.2648	21.8821	21.7765	21.8432	4	4	4	16.2	16.2	16.2	44.743	0	16.129	337150000	15	sp|Q9NTK5|OLA1_HUMAN Obg-like ATPase 1 OS=Homo sapiens OX=9606 GN=OLA1 PE=1 SV=2;tr|J3KQ32|J3KQ32_HUMAN Obg-like ATPase 1 OS=Homo sapiens OX=9606 GN=OLA1 PE=1 SV=1
Selenide, water dikinase 1	SEPHS1	P49903	NaN	1	0	NaN		3.87124	0	3.10415	14.4178	+	3.99463	0.000244898	-3.28915	-15.4954	+	18.8248	19.2064	19.5666	18.5979	19.1618	19.2831	22.3274	22.2592	22.3236	4	4	4	17.3	17.3	17.3	42.91	0	16.162	340980000	13	sp|P49903|SPS1_HUMAN Selenide, water dikinase 1 OS=Homo sapiens OX=9606 GN=SEPHS1 PE=1 SV=2;tr|Q5T5U6|Q5T5U6_HUMAN Selenide, water dikinase 1 (Fragment) OS=Homo sapiens OX=9606 GN=SEPHS1 PE=1 SV=1
Amidophosphoribosyltransferase	PPAT	Q06203	NaN	1	0	NaN		2.69459	0.000901408	3.09963	7.15396	+	3.81926	0.000196721	-3.62757	-13.9858	+	19.3317	20.1633	18.6693	18.9394	19.2613	18.3797	22.4356	22.5412	22.4864	9	9	9	20.7	20.7	20.7	57.398	0	31.155	764060000	23	sp|Q06203|PUR1_HUMAN Amidophosphoribosyltransferase OS=Homo sapiens OX=9606 GN=PPAT PE=1 SV=1
Receptor expression-enhancing protein;Receptor expression-enhancing protein 4	REEP4	E5RGS2	0.533059	0.190989	1.52728	1.20955		4.04298	0	3.09721	15.9388	+	0.556462	0.103469	-1.56993	-1.25538		19.5432	19.0998	19.721	22.153	18.4853	22.3076	22.6161	22.4312	22.6083	5	5	5	20.7	20.7	20.7	28.214	0	15.795	527350000	19	tr|E5RGS2|E5RGS2_HUMAN Receptor expression-enhancing protein OS=Homo sapiens OX=9606 GN=REEP4 PE=1 SV=1;sp|Q9H6H4|REEP4_HUMAN Receptor expression-enhancing protein 4 OS=Homo sapiens OX=9606 GN=REEP4 PE=1 SV=1
40S ribosomal protein S26;Putative 40S ribosomal protein S26-like 1	RPS26;RPS26P11	P62854	3.9644	0.000384937	4.1673	15.2244	+	4.10116	0	3.09638	16.4886	+	2.09441	0.00126461	1.07092	4.89963	+	22.9107	23.4886	23.0253	26.9423	27.6665	27.3177	26.1402	26.216	26.3575	4	4	4	42.6	42.6	42.6	13.015	0	40.982	15819000000	58	sp|P62854|RS26_HUMAN 40S ribosomal protein S26 OS=Homo sapiens OX=9606 GN=RPS26 PE=1 SV=3;sp|Q5JNZ5|RS26L_HUMAN Putative 40S ribosomal protein S26-like 1 OS=Homo sapiens OX=9606 GN=RPS26P11 PE=5 SV=1
Histone-arginine methyltransferase CARM1	CARM1	Q86X55	0.631488	0.135411	1.06282	1.40174		2.14976	0.0015543	3.09121	5.07945	+	1.40779	0.00574154	-2.02839	-3.02156	+	19.5973	20.5432	18.8234	21.3875	19.5787	21.1862	22.3464	22.4461	23.4451	10	10	10	19.4	19.4	19.4	65.853	0	25.305	877220000	27	sp|Q86X55|CARM1_HUMAN Histone-arginine methyltransferase CARM1 OS=Homo sapiens OX=9606 GN=CARM1 PE=1 SV=3;tr|K7EQA8|K7EQA8_HUMAN Coactivator-associated arginine methyltransferase 1 (Fragment) OS=Homo sapiens OX=9606 GN=CARM1 PE=1 SV=1
Insulin-degrading enzyme	IDE	A0A7I2V2P6	0.36825	0.381294	-0.541903	-0.880523		2.86306	0.000539877	3.08779	7.92724	+	2.32897	0.000645429	-3.62969	-5.69774	+	19.6666	18.8855	19.5975	18.0976	19.9442	18.482	23.0259	22.3863	22.0007	20	20	20	27.1	27.1	27.1	113.17	0	57.05	1067100000	42	tr|A0A7I2V2P6|A0A7I2V2P6_HUMAN Insulin-degrading enzyme OS=Homo sapiens OX=9606 GN=IDE PE=1 SV=1;tr|A0A3B3ISG5|A0A3B3ISG5_HUMAN Insulin-degrading enzyme OS=Homo sapiens OX=9606 GN=IDE PE=1 SV=1;sp|P14735|IDE_HUMAN Insulin-degrading enzyme OS=Homo sapiens O
DnaJ homolog subfamily A member 1	DNAJA1	P31689	3.5569	0.000519337	1.2059	11.9893	+	6.24915	0	3.08537	57.0956	+	4.53785	0	-1.87947	-21.2522	+	22.6926	22.6389	22.5198	23.9739	23.8212	23.6738	25.6671	25.719	25.7212	18	18	18	64	64	64	44.868	0	323.31	12267000000	192	sp|P31689|DNJA1_HUMAN DnaJ homolog subfamily A member 1 OS=Homo sapiens OX=9606 GN=DNAJA1 PE=1 SV=2
Importin-11	IPO11	Q9UI26	0.1376	0.842112	0.178099	0.372453		2.96014	0.000580858	3.0831	8.40618	+	2.20381	0.00102812	-2.905	-5.26001	+	20.1751	19.5844	19.8875	19.1703	20.4387	20.5723	22.9084	22.4336	23.5541	11	11	11	17.8	17.8	17.8	112.53	0	88.383	1059300000	27	sp|Q9UI26|IPO11_HUMAN Importin-11 OS=Homo sapiens OX=9606 GN=IPO11 PE=1 SV=1;tr|F8WDV0|F8WDV0_HUMAN Importin-11 OS=Homo sapiens OX=9606 GN=IPO11 PE=1 SV=1
Neutral alpha-glucosidase AB	GANAB	Q14697	4.87966	0	5.28771	25.9046	+	4.2245	0	3.0761	17.7162	+	3.67505	0.000171123	2.21161	12.8519	+	20.3327	19.8605	20.2471	25.5335	25.618	25.1518	23.0699	23.2014	23.3973	40	40	6	63.1	63.1	7.3	106.87	0	323.31	23526000000	262	sp|Q14697|GANAB_HUMAN Neutral alpha-glucosidase AB OS=Homo sapiens OX=9606 GN=GANAB PE=1 SV=3;tr|F5H6X6|F5H6X6_HUMAN Neutral alpha-glucosidase AB OS=Homo sapiens OX=9606 GN=GANAB PE=1 SV=1
	RPS3	E9PJN9	4.04479	0.000418182	4.88702	15.9556	+	3.1103	0.000265356	3.07532	9.19912	+	2.73422	0.000439108	1.81171	7.32958	+	19.2049	19.1071	19.9578	24.2315	24.5947	24.1045	22.1776	22.4558	22.8623	1	1	1	30.6	30.6	30.6	3.8094	0	8.1314	1493100000	16	tr|E9PJN9|E9PJN9_HUMAN 40S ribosomal protein S3 (Fragment) OS=Homo sapiens OX=9606 GN=RPS3 PE=1 SV=1
Importin subunit alpha-5;Importin subunit alpha-5, N-terminally processed	KPNA1	P52294	3.02879	0.00168126	2.54756	8.76058	+	3.40038	0	3.07306	10.9313	+	2.21407	0.00103489	-0.525502	-5.29486	+	19.4064	20.2937	19.5316	22.1291	22.4301	22.3151	22.7265	22.8808	22.8435	12	6	6	35.9	24.9	24.9	60.221	0	176.74	1121000000	42	sp|P52294|IMA5_HUMAN Importin subunit alpha-5 OS=Homo sapiens OX=9606 GN=KPNA1 PE=1 SV=3;tr|C9JYI4|C9JYI4_HUMAN Importin subunit alpha-5 (Fragment) OS=Homo sapiens OX=9606 GN=KPNA1 PE=1 SV=1
Tyrosine-protein kinase BAZ1B	BAZ1B	Q9UIG0	3.82919	0.0006787	4.78041	14.0674	+	2.81859	0.00053012	3.07287	7.71617	+	2.0146	0.00152768	1.70753	4.64889	+	18.6896	18.6096	19.4379	23.7058	24.0571	23.3153	22.1993	22.3605	21.3958	36	36	36	30.5	30.5	30.5	170.9	0	279.9	6392700000	126	sp|Q9UIG0|BAZ1B_HUMAN Tyrosine-protein kinase BAZ1B OS=Homo sapiens OX=9606 GN=BAZ1B PE=1 SV=2
Serine/threonine-protein phosphatase 4 regulatory subunit 2	PPP4R2	Q9NY27	0.151858	0.822218	-0.270887	-0.406885		5.24452	0	3.07284	31.9861	+	2.12498	0.0011385	-3.34373	-4.99833	+	19.3576	19.529	19.4286	20.3578	18.0627	19.082	22.3474	22.6051	22.5812	15	15	15	51.1	51.1	51.1	46.898	0	104.3	1193000000	48	sp|Q9NY27|PP4R2_HUMAN Serine/threonine-protein phosphatase 4 regulatory subunit 2 OS=Homo sapiens OX=9606 GN=PPP4R2 PE=1 SV=3;tr|C9IZ04|C9IZ04_HUMAN Serine/threonine-protein phosphatase 4 regulatory subunit 2 (Fragment) OS=Homo sapiens OX=9606 GN=PPP4R2 PE
Protein unc-45 homolog A	UNC45A	A0A1W2PNX8	0.838014	0.0752576	1.6367	1.80609		1.55699	0.00510696	3.07013	3.382	+	4.7964	0	-1.43344	-24.6861	+	21.6812	19.3812	18.6816	21.5214	21.5566	21.5762	23.0911	22.9613	22.9021	13	13	13	18.7	18.7	18.7	118.39	0	58.75	1018100000	32	tr|A0A1W2PNX8|A0A1W2PNX8_HUMAN Protein unc-45 homolog A OS=Homo sapiens OX=9606 GN=UNC45A PE=1 SV=1;sp|Q9H3U1|UN45A_HUMAN Protein unc-45 homolog A OS=Homo sapiens OX=9606 GN=UNC45A PE=1 SV=1
REST corepressor 1	RCOR1	Q9UKL0	0.648691	0.128904	0.986213	1.43524		2.86227	0.000539326	3.07005	7.92343	+	1.42002	0.00542254	-2.08384	-3.05031	+	19.8421	19.3336	18.8764	20.7617	19.1009	21.1481	22.5346	21.9085	22.8191	7	7	4	18.4	18.4	10.9	53.327	0	29.123	562440000	18	sp|Q9UKL0|RCOR1_HUMAN REST corepressor 1 OS=Homo sapiens OX=9606 GN=RCOR1 PE=1 SV=2
Kinesin light chain 1	KLC1	G3V2E7	0.630635	0.135534	0.667468	1.40007		2.71044	0.000904807	3.06768	7.22372	+	2.60569	0.000480892	-2.40021	-6.77341	+	18.1176	19.3442	19.1061	19.6936	19.9252	18.9515	21.5333	22.058	22.1795	15	15	10	33.2	33.2	20.7	62.715	0	63.883	698380000	28	tr|G3V2E7|G3V2E7_HUMAN Kinesin light chain OS=Homo sapiens OX=9606 GN=KLC1 PE=1 SV=1;tr|F8W6L3|F8W6L3_HUMAN Kinesin light chain OS=Homo sapiens OX=9606 GN=KLC1 PE=1 SV=1;tr|G3V3H3|G3V3H3_HUMAN Kinesin light chain OS=Homo sapiens OX=9606 GN=KLC1 PE=1 SV=1;t
Thioredoxin-like protein 4A	TXNL4A	P83876	0.51961	0.200814	1.33239	1.18315		2.54742	0.000905336	3.06728	6.53364	+	0.764629	0.0431311	-1.7349	-1.66156	+	20.1104	18.8727	20.2939	22.1324	19.0235	22.1183	22.55	23.0444	22.8844	5	5	5	59.9	59.9	59.9	16.786	0	37.052	626000000	17	sp|P83876|TXN4A_HUMAN Thioredoxin-like protein 4A OS=Homo sapiens OX=9606 GN=TXNL4A PE=1 SV=1;tr|O14835|O14835_HUMAN Dim1p homolog OS=Homo sapiens OX=9606 GN=TXNL4A PE=1 SV=1;tr|K7ES07|K7ES07_HUMAN Thioredoxin-like protein 4A OS=Homo sapiens OX=9606 GN=TXN
Wings apart-like protein homolog	WAPAL	Q7Z5K2	NaN	1	0	NaN		3.61107	0	3.06612	12.3776	+	2.56794	0.000469673	-2.85993	-6.61721	+	18.8908	18.5881	18.188	18.0242	19.4348	18.8264	21.4966	21.465	21.9036	8	8	8	11.1	11.1	11.1	132.94	0	55.989	355780000	17	sp|Q7Z5K2|WAPL_HUMAN Wings apart-like protein homolog OS=Homo sapiens OX=9606 GN=WAPL PE=1 SV=1
Dihydropyrimidinase-related protein 5	DPYSL5	Q9BPU6	NaN	1	0	NaN		4.0087	0	3.06533	15.6232	+	3.68404	0.000172662	-3.26711	-12.9199	+	19.0366	18.8034	19.1887	19.1606	18.4876	18.7752	21.9761	22.3898	21.8588	4	4	4	15.2	15.2	15.2	61.421	0	25.195	224660000	7	sp|Q9BPU6|DPYL5_HUMAN Dihydropyrimidinase-related protein 5 OS=Homo sapiens OX=9606 GN=DPYSL5 PE=1 SV=1
Histone deacetylase complex subunit SAP30	SAP30	O75446	0.550022	0.179793	0.426381	1.24278		3.00339	0.000461714	3.06395	8.6279	+	4.75628	0	-2.63757	-24.1194	+	18.8435	19.0977	19.968	19.6507	19.7949	19.7427	22.4878	22.1666	22.4466	5	5	5	20.9	20.9	20.9	23.306	0	16.459	356680000	12	sp|O75446|SAP30_HUMAN Histone deacetylase complex subunit SAP30 OS=Homo sapiens OX=9606 GN=SAP30 PE=1 SV=1
60S ribosomal protein L14	RPL14	E7EPB3	4.77479	0	4.55915	24.3793	+	4.76347	0	3.06298	24.2201	+	3.21788	0.000340024	1.49617	9.80914	+	24.1686	24.0027	23.7631	28.3485	28.8231	28.4403	27.0016	26.9884	27.1334	6	6	6	42.7	42.7	42.7	14.558	0	63.336	52742000000	208	tr|E7EPB3|E7EPB3_HUMAN 60S ribosomal protein L14 OS=Homo sapiens OX=9606 GN=RPL14 PE=1 SV=1;sp|P50914|RL14_HUMAN 60S ribosomal protein L14 OS=Homo sapiens OX=9606 GN=RPL14 PE=1 SV=4
Serine/threonine-protein phosphatase 4 regulatory subunit 3B	SMEK2	Q5MIZ7	0.00160284	0.996964	0.00206312	0.00491187		2.40985	0.00110476	3.06139	5.99609	+	2.6752	0.000422094	-3.05933	-7.06938	+	18.7267	19.6376	19.8905	18.9723	19.7074	19.5813	22.1144	23.2166	22.1081	21	14	14	35	25.8	25.8	97.457	0	126.2	1054500000	42	sp|Q5MIZ7|P4R3B_HUMAN Serine/threonine-protein phosphatase 4 regulatory subunit 3B OS=Homo sapiens OX=9606 GN=PPP4R3B PE=1 SV=2
60S ribosomal protein L17	RPL17;RPL17-C18orf32	A0A087WXM6	5.30008	0	4.7479	33.0289	+	4.64503	0	3.05972	22.6144	+	4.09518	0.000272727	1.68817	16.4312	+	23.904	23.5908	23.5144	28.3839	28.5705	28.2984	26.6256	26.7165	26.8463	12	12	12	58.6	58.6	58.6	19.586	0	313.99	75894000000	478	tr|A0A087WXM6|A0A087WXM6_HUMAN 60S ribosomal protein L17 (Fragment) OS=Homo sapiens OX=9606 GN=RPL17 PE=1 SV=1;tr|J3QQT2|J3QQT2_HUMAN 60S ribosomal protein L17 (Fragment) OS=Homo sapiens OX=9606 GN=RPL17 PE=1 SV=1;tr|J3KRX5|J3KRX5_HUMAN 60S ribosomal prote
Eukaryotic translation initiation factor 2 subunit 3;Putative eukaryotic translation initiation factor 2 subunit 3-like protein	EIF2S3;EIF2S3L	P41091	0.757699	0.0946455	2.42322	1.64797		0.979931	0.0207225	3.05717	2.09086	+	1.17802	0.0104023	-0.633958	-2.50556	+	17.0826	21.3818	21.5126	22.3841	22.7941	22.0685	23.1552	23.2232	22.7701	11	11	11	37.9	37.9	37.9	51.109	0	54.955	2019500000	35	sp|P41091|IF2G_HUMAN Eukaryotic translation initiation factor 2 subunit 3 OS=Homo sapiens OX=9606 GN=EIF2S3 PE=1 SV=3;sp|Q2VIR3|IF2GL_HUMAN Eukaryotic translation initiation factor 2 subunit 3B OS=Homo sapiens OX=9606 GN=EIF2S3B PE=2 SV=2
Protein dpy-30 homolog	DPY30	Q9C005	1.67435	0.00963501	2.07942	3.682	+	2.26716	0.00145588	3.05063	5.47806	+	1.71848	0.00271308	-0.971209	-3.79893	+	20.1794	20.5814	18.8262	21.6159	22.2826	21.9267	22.9277	23.1965	22.6146	2	2	2	36.4	36.4	36.4	11.25	0	68.036	518580000	13	sp|Q9C005|DPY30_HUMAN Protein dpy-30 homolog OS=Homo sapiens OX=9606 GN=DPY30 PE=1 SV=1
Maestro heat-like repeat-containing protein family member 7	MROH7-TTC4;MROH7	A0A0A0MT08	3.32103	0.000840708	3.53455	10.4293	+	2.97793	0.000452915	3.04416	8.49672	+	1.65991	0.00305635	0.490388	3.64425	+	18.7706	19.0117	19.8758	22.682	22.8449	22.7348	22.4607	22.0298	22.3	3	3	3	1.8	1.8	1.8	147.1	0.0044855	2.3162	572610000	9	tr|A0A0A0MT08|A0A0A0MT08_HUMAN MROH7-TTC4 readthrough (NMD candidate) OS=Homo sapiens OX=9606 GN=MROH7-TTC4 PE=4 SV=1;tr|B7ZBM2|B7ZBM2_HUMAN Maestro heat-like repeat-containing protein family member 7 OS=Homo sapiens OX=9606 GN=MROH7 PE=1 SV=1;sp|Q68CQ1|MR
Cell division control protein 45 homolog	CDC45	O75419	0.176264	0.78229	-0.337349	-0.464568		1.88164	0.00252552	3.04365	4.2524	+	3.9014	0.000217687	-3.381	-14.6742	+	20.1506	19.1988	21.6137	19.6151	20.183	20.153	23.1908	23.2661	23.6372	9	9	9	19.3	19.3	19.3	65.568	0	50.12	1075100000	31	sp|O75419|CDC45_HUMAN Cell division control protein 45 homolog OS=Homo sapiens OX=9606 GN=CDC45 PE=1 SV=1;tr|A0A5K1VW85|A0A5K1VW85_HUMAN Cell division control protein 45 homolog OS=Homo sapiens OX=9606 GN=CDC45 PE=1 SV=1;tr|A0A5F9ZI22|A0A5F9ZI22_HUMAN Cell
Probable ATP-dependent RNA helicase DHX35	DHX35	Q9H5Z1	0.571041	0.16612	0.716271	1.28388		2.4102	0.00110564	3.03264	5.99741	+	3.21545	0.000338824	-2.31637	-9.79498	+	21.349	21.1494	19.7427	21.6911	20.9912	21.7076	23.7857	23.7538	23.7996	22	22	22	44.7	44.7	44.7	78.909	0	163.93	2882100000	80	sp|Q9H5Z1|DHX35_HUMAN Probable ATP-dependent RNA helicase DHX35 OS=Homo sapiens OX=9606 GN=DHX35 PE=1 SV=2;tr|Q5THR1|Q5THR1_HUMAN RNA helicase OS=Homo sapiens OX=9606 GN=DHX35 PE=1 SV=1
Septin-7	2007-09-01	G3V1Q4	0.726271	0.102128	0.783368	1.58649		3.95191	0	3.02842	15.1137	+	1.96719	0.00177482	-2.24505	-4.50457	+	19.1147	18.9203	18.6546	19.041	19.3894	20.6092	22.0813	22.0675	21.6259	3	3	3	11	11	11	46.566	0	9.5601	299030000	8	tr|G3V1Q4|G3V1Q4_HUMAN Septin OS=Homo sapiens OX=9606 GN=SEPTIN7 PE=1 SV=2;tr|E7ES33|E7ES33_HUMAN Septin OS=Homo sapiens OX=9606 GN=SEPTIN7 PE=1 SV=3;tr|E7EPK1|E7EPK1_HUMAN Septin OS=Homo sapiens OX=9606 GN=SEPTIN7 PE=1 SV=2;sp|Q16181|SEPT7_HUMAN Septin-7
Protein arginine N-methyltransferase 3	PRMT3	O60678	NaN	1	0	NaN		4.25833	0	3.02326	18.0682	+	2.16097	0.00109208	-3.12859	-5.11651	+	18.9919	19.5303	19.1051	17.8878	19.6147	19.8087	22.2577	22.1655	22.2738	9	9	9	20.9	20.9	20.9	59.902	0	22.203	393610000	16	sp|O60678|ANM3_HUMAN Protein arginine N-methyltransferase 3 OS=Homo sapiens OX=9606 GN=PRMT3 PE=1 SV=4
Gamma-tubulin complex component 2	TUBGCP2	Q9BSJ2	0.116622	0.869311	0.167052	0.320688		2.70374	0.000902256	3.02092	7.19418	+	2.78391	0.000451101	-2.85387	-7.55513	+	19.5606	18.4151	19.6111	19.4666	19.901	18.7204	21.9662	22.1852	22.4982	15	15	15	24.5	24.5	24.5	102.53	0	79.504	919670000	44	sp|Q9BSJ2|GCP2_HUMAN Gamma-tubulin complex component 2 OS=Homo sapiens OX=9606 GN=TUBGCP2 PE=1 SV=2;tr|F2Z2B9|F2Z2B9_HUMAN Gamma-tubulin complex component OS=Homo sapiens OX=9606 GN=TUBGCP2 PE=1 SV=1
tRNA (uracil-5-)-methyltransferase homolog A	TRMT2A	F2Z2W7	0.271884	0.586718	0.307308	0.678453		3.58337	0	3.01987	12.1776	+	2.67455	0.000421746	-2.71256	-7.0666	+	18.9176	18.7613	19.5596	19.9809	19.5042	18.6753	22.0932	22.0284	22.1765	15	15	15	32.7	32.7	32.7	70.834	0	58.237	877280000	31	tr|F2Z2W7|F2Z2W7_HUMAN tRNA (uracil-5-)-methyltransferase homolog A OS=Homo sapiens OX=9606 GN=TRMT2A PE=1 SV=1;sp|Q8IZ69|TRM2A_HUMAN tRNA (uracil-5-)-methyltransferase homolog A OS=Homo sapiens OX=9606 GN=TRMT2A PE=1 SV=2
SUMO-activating enzyme subunit 2	UBA2	Q9UBT2	NaN	1	0	NaN		2.10998	0.00189328	3.01916	4.94969	+	4.65775	0	-4.18979	-22.7816	+	19.4327	19.4645	21.2744	18.9655	18.5437	19.1506	23.0089	23.0742	23.146	20	20	20	50.8	50.8	50.8	71.223	0	309.17	1897800000	50	sp|Q9UBT2|SAE2_HUMAN SUMO-activating enzyme subunit 2 OS=Homo sapiens OX=9606 GN=UBA2 PE=1 SV=2;tr|K7EPL2|K7EPL2_HUMAN SUMO-activating enzyme subunit 2 (Fragment) OS=Homo sapiens OX=9606 GN=UBA2 PE=1 SV=2
Squamous cell carcinoma antigen recognized by T-cells 3	SART3	A0A499FI31	0.851713	0.0715537	1.08767	1.83324		2.1617	0.00156645	3.01387	5.11893	+	4.49068	0	-1.9262	-20.6787	+	20.5194	19.112	21.0883	21.2744	21.4918	21.2166	23.2908	23.1725	23.2981	23	23	23	30.8	30.8	30.8	111.96	0	124.12	2548900000	60	tr|A0A499FI31|A0A499FI31_HUMAN Squamous cell carcinoma antigen recognized by T-cells 3 OS=Homo sapiens OX=9606 GN=SART3 PE=1 SV=1;sp|Q15020|SART3_HUMAN Squamous cell carcinoma antigen recognized by T-cells 3 OS=Homo sapiens OX=9606 GN=SART3 PE=1 SV=1
Nucleoplasmin-3	NPM3	O75607	1.56945	0.0120063	5.48586	3.41315	+	0.881435	0.030742	3.0054	1.89237	+	3.03695	0.000428866	2.48046	8.80356	+	19.1491	18.1278	23.3113	25.3865	26.2107	25.4487	23.3388	23.0172	23.2484	7	7	7	60.1	60.1	60.1	19.343	0	323.31	4016500000	34	sp|O75607|NPM3_HUMAN Nucleoplasmin-3 OS=Homo sapiens OX=9606 GN=NPM3 PE=1 SV=3
Ubiquitin carboxyl-terminal hydrolase;Ubiquitin carboxyl-terminal hydrolase isozyme L5	UCHL5	Q5LJA5	0.0671874	0.924529	-0.152672	-0.192583		2.02676	0.00216021	2.99479	4.68645	+	2.58926	0.000475591	-3.14746	-6.70503	+	19.2302	18.4415	20.6269	18.3443	19.6872	19.8091	22.4062	22.4342	22.4425	10	10	10	43.4	43.4	43.4	40.423	0	56.6	643900000	28	tr|Q5LJA5|Q5LJA5_HUMAN Ubiquitin carboxyl-terminal hydrolase OS=Homo sapiens OX=9606 GN=UCHL5 PE=1 SV=1;tr|Q5LJA9|Q5LJA9_HUMAN Ubiquitin carboxyl-terminal hydrolase (Fragment) OS=Homo sapiens OX=9606 GN=UCHL5 PE=1 SV=1;sp|Q9Y5K5|UCHL5_HUMAN Ubiquitin carbo
Kinesin-like protein KIF11	KIF11	A0A7I2V3A9	0.0127472	0.982611	0.0220744	0.0385784		2.35973	0.00107657	2.99472	5.80974	+	2.58412	0.000473354	-2.97265	-6.68377	+	19.2691	19.5469	20.7199	20.4257	19.1939	19.9825	23.3605	22.6109	22.5486	14	14	14	19.4	19.4	19.4	111.51	0	81.799	1327200000	37	tr|A0A7I2V3A9|A0A7I2V3A9_HUMAN Kinesin-like protein OS=Homo sapiens OX=9606 GN=KIF11 PE=1 SV=1;sp|P52732|KIF11_HUMAN Kinesin-like protein KIF11 OS=Homo sapiens OX=9606 GN=KIF11 PE=1 SV=2;tr|A0A7I2YQY4|A0A7I2YQY4_HUMAN Kinesin-like protein OS=Homo sapiens O
DNA excision repair protein ERCC-1	ERCC1	P07992	NaN	1	0	NaN		3.07913	0.000259615	2.98817	9.02909	+	3.3299	0.000380449	-2.8816	-10.4843	+	19.3274	18.4662	18.2469	18.7602	19.273	18.327	21.681	21.6145	21.7096	2	2	2	11.1	11.1	11.1	32.562	0	13.486	105530000	6	sp|P07992|ERCC1_HUMAN DNA excision repair protein ERCC-1 OS=Homo sapiens OX=9606 GN=ERCC1 PE=1 SV=1;tr|K7ES46|K7ES46_HUMAN DNA excision repair protein ERCC-1 (Fragment) OS=Homo sapiens OX=9606 GN=ERCC1 PE=1 SV=1
Coatomer subunit delta	ARCN1	P48444	1.33199	0.0193975	1.13548	2.84652	+	2.73892	0.000686596	2.98504	7.35063	+	3.82444	0.000198758	-1.84955	-14.0283	+	21.3583	20.3704	20.0593	21.7626	21.5868	21.845	23.552	23.4108	23.7803	15	15	15	37	37	37	57.21	0	54.049	1989900000	43	sp|P48444|COPD_HUMAN Coatomer subunit delta OS=Homo sapiens OX=9606 GN=ARCN1 PE=1 SV=1;tr|B0YIW6|B0YIW6_HUMAN Coatomer subunit delta OS=Homo sapiens OX=9606 GN=ARCN1 PE=1 SV=1
Elongator complex protein 4	ELP4	Q96EB1	NaN	1	0	NaN		3.76262	0	2.97272	13.5294	+	1.87178	0.00212264	-2.6265	-4.224	+	18.7858	19.2051	18.455	18.7956	20.3721	18.3169	21.7285	21.8473	21.7882	3	3	3	11.8	11.8	11.8	46.587	0	25.958	212870000	9	sp|Q96EB1|ELP4_HUMAN Elongator complex protein 4 OS=Homo sapiens OX=9606 GN=ELP4 PE=1 SV=2;tr|A0A1W2PNY5|A0A1W2PNY5_HUMAN Elongator complex protein 4 OS=Homo sapiens OX=9606 GN=ELP4 PE=1 SV=1;tr|A0A1W2PRF5|A0A1W2PRF5_HUMAN Elongator complex protein 4 OS=Ho
COP9 signalosome complex subunit 8	COPS8	Q99627	0.0128239	0.982992	0.0294526	0.0388075		2.64594	0.000877514	2.96936	6.94345	+	2.02105	0.00152956	-2.93991	-4.66881	+	19.8712	18.4551	19.519	18.6984	18.6674	20.5677	22.331	22.2289	22.1934	4	4	4	30.1	30.1	30.1	23.225	0	13.652	363270000	11	sp|Q99627|CSN8_HUMAN COP9 signalosome complex subunit 8 OS=Homo sapiens OX=9606 GN=COPS8 PE=1 SV=1;tr|E9PGT6|E9PGT6_HUMAN COP9 signalosome complex subunit 8 OS=Homo sapiens OX=9606 GN=COPS8 PE=1 SV=1;tr|H7C3S9|H7C3S9_HUMAN COP9 signalosome complex subunit
Aldehyde dehydrogenase family 16 member A1	ALDH16A1	Q8IZ83	0.725288	0.102203	-0.340989	-1.58457		2.56406	0.000833333	2.96542	6.60134	+	2.62452	0.000411245	-3.3064	-6.85252	+	19.3334	19.1897	19.4924	19.1134	18.6141	19.2651	23.1811	21.9391	21.7916	15	15	15	32	32	32	85.126	0	112.28	1245000000	49	sp|Q8IZ83|A16A1_HUMAN Aldehyde dehydrogenase family 16 member A1 OS=Homo sapiens OX=9606 GN=ALDH16A1 PE=1 SV=2;tr|F5H4B6|F5H4B6_HUMAN Aldehyde dehydrogenase family 16 member A1 OS=Homo sapiens OX=9606 GN=ALDH16A1 PE=1 SV=1
Phenylalanine--tRNA ligase alpha subunit	FARSA	Q9Y285	2.21345	0.00509091	-1.56184	-5.29275	+	3.80852	0	2.9575	13.8982	+	4.41486	0	-4.51935	-19.7886	+	22.4939	21.8314	22.3409	20.3743	21.0854	20.521	25.0357	25.2467	25.2563	18	18	18	49.8	49.8	49.8	57.563	0	215.64	6187900000	120	sp|Q9Y285|SYFA_HUMAN Phenylalanine--tRNA ligase alpha subunit OS=Homo sapiens OX=9606 GN=FARSA PE=1 SV=3;tr|K7ER00|K7ER00_HUMAN Phenylalanine--tRNA ligase OS=Homo sapiens OX=9606 GN=FARSA PE=1 SV=1;tr|K7ER16|K7ER16_HUMAN Phenylalanine--tRNA ligase alpha su
Methylosome subunit pICln	CLNS1A	P54105	2.89199	0.00194249	2.55443	8.06729	+	3.49583	0	2.95679	11.5654	+	0.870764	0.0278572	-0.402362	-1.8711	+	23.1667	23.0668	22.3889	25.4683	25.0616	25.7559	25.8996	25.9127	25.6805	9	9	9	66.7	66.7	66.7	26.215	0	264	7043200000	129	sp|P54105|ICLN_HUMAN Methylosome subunit pICln OS=Homo sapiens OX=9606 GN=CLNS1A PE=1 SV=1;tr|E9PMI6|E9PMI6_HUMAN Chloride channel, nucleotide sensitive 1A OS=Homo sapiens OX=9606 GN=CLNS1A PE=1 SV=1;tr|J3KN38|J3KN38_HUMAN Chloride channel, nucleotide sens
Cytoskeleton-associated protein 2	CKAP2	Q8WWK9	2.5492	0.00279129	1.77056	6.54086	+	3.40343	0	2.95657	10.951	+	4.89388	0	-1.18602	-26.1185	+	19.2924	18.3654	18.766	20.558	20.5309	20.6467	21.8188	21.755	21.7198	8	8	8	19.5	19.5	19.5	76.986	0	26.36	469180000	24	sp|Q8WWK9|CKAP2_HUMAN Cytoskeleton-associated protein 2 OS=Homo sapiens OX=9606 GN=CKAP2 PE=1 SV=1
Nuclear pore complex protein Nup133	NUP133	Q8WUM0	2.91839	0.00177199	1.96576	8.19707	+	3.65993	0	2.95347	12.7383	+	3.91365	0.000222738	-0.987713	-14.7797	+	18.2958	19.0755	18.8427	20.6882	20.8217	20.6013	21.7292	21.6752	21.6701	16	16	16	20	20	20	128.98	0	83.538	995160000	48	sp|Q8WUM0|NU133_HUMAN Nuclear pore complex protein Nup133 OS=Homo sapiens OX=9606 GN=NUP133 PE=1 SV=2
DNA methyltransferase 1-associated protein 1	DMAP1	Q9NPF5	0.0539922	0.940333	0.0976003	0.156668		2.98274	0.000453423	2.94965	8.52138	+	2.20124	0.00102745	-2.85205	-5.2513	+	19.0217	20.0693	19.9131	20.6626	18.8257	19.8087	22.8176	22.4175	22.618	10	10	10	33	33	33	52.992	0	39.387	840320000	31	sp|Q9NPF5|DMAP1_HUMAN DNA methyltransferase 1-associated protein 1 OS=Homo sapiens OX=9606 GN=DMAP1 PE=1 SV=1;tr|Q5TG40|Q5TG40_HUMAN DNA methyltransferase 1-associated protein 1 (Fragment) OS=Homo sapiens OX=9606 GN=DMAP1 PE=1 SV=1;tr|Q5TG38|Q5TG38_HUMAN D
60S ribosomal protein L8	RPL8	P62917	4.70736	0	4.98678	23.4459	+	4.11672	0	2.94931	16.6387	+	3.78996	0.000193159	2.03747	13.7479	+	23.9951	23.6787	23.4233	28.5539	28.9533	28.5502	26.6047	26.5663	26.774	11	11	11	49.4	49.4	49.4	28.024	0	323.31	59180000000	229	sp|P62917|RL8_HUMAN 60S ribosomal protein L8 OS=Homo sapiens OX=9606 GN=RPL8 PE=1 SV=2;tr|E9PKZ0|E9PKZ0_HUMAN 60S ribosomal protein L8 (Fragment) OS=Homo sapiens OX=9606 GN=RPL8 PE=1 SV=1;tr|G3V1A1|G3V1A1_HUMAN 60S ribosomal protein L8 OS=Homo sapiens OX=9
Cullin-3	CUL3	Q13618	2.95887	0.0018194	1.34348	8.39975	+	3.70201	0	2.94552	13.0569	+	2.68863	0.000424896	-1.60204	-7.12787	+	19.7217	19.9843	19.5978	21.3353	20.9845	21.0144	22.3497	23.0157	22.775	19	19	19	29.9	29.9	29.9	88.929	0	119.03	1535200000	51	sp|Q13618|CUL3_HUMAN Cullin-3 OS=Homo sapiens OX=9606 GN=CUL3 PE=1 SV=2
Protein NDRG3	NDRG3	F8WBF9	0.0280316	0.965803	0.0807406	0.0834624		2.64778	0.000878317	2.9455	6.9513	+	1.46045	0.00497917	-2.86476	-3.14628	+	19.2163	17.9078	18.6273	17.5731	17.9918	20.4287	21.2879	21.3941	21.9058	3	3	3	12.9	12.9	12.9	30.723	0	8.0717	213470000	7	tr|F8WBF9|F8WBF9_HUMAN N-myc downstream-regulated gene 3 protein OS=Homo sapiens OX=9606 GN=NDRG3 PE=1 SV=1;tr|Q5TH30|Q5TH30_HUMAN N-myc downstream-regulated gene 3 protein OS=Homo sapiens OX=9606 GN=NDRG3 PE=1 SV=1;sp|Q9UGV2|NDRG3_HUMAN Protein NDRG3 OS=H
Conserved oligomeric Golgi complex subunit 7	COG7	P83436	NaN	1	0	NaN		2.10871	0.00189197	2.94209	4.94562	+	2.54383	0.000464973	-2.92277	-6.51909	+	20.5569	18.853	18.7103	20.1549	19.4131	18.6101	22.3664	22.3547	22.2254	15	15	15	26.6	26.6	26.6	86.343	0	65.372	765590000	25	sp|P83436|COG7_HUMAN Conserved oligomeric Golgi complex subunit 7 OS=Homo sapiens OX=9606 GN=COG7 PE=1 SV=1
ATP-dependent 6-phosphofructokinase, muscle type	PFKM	A0A2R8Y891	0.0449553	0.948744	-0.0646203	-0.131587		2.84408	0.000533873	2.94117	7.83655	+	3.06784	0.000437895	-3.00579	-8.9682	+	18.8408	20.0754	19.7234	18.8356	19.8803	19.7298	22.5258	22.3384	22.5989	13	11	11	20.4	18.3	18.3	96.907	0	55.617	715950000	26	tr|A0A2R8Y891|A0A2R8Y891_HUMAN ATP-dependent 6-phosphofructokinase OS=Homo sapiens OX=9606 GN=PFKM PE=1 SV=1;sp|P08237|PFKAM_HUMAN ATP-dependent 6-phosphofructokinase, muscle type OS=Homo sapiens OX=9606 GN=PFKM PE=1 SV=2;tr|F8VZI0|F8VZI0_HUMAN ATP-depende
HMG domain-containing protein 4	HMGXB4	Q9UGU5	NaN	1	0	NaN		4.77221	0	2.94	24.3429	+	2.91029	0.000481203	-2.33337	-8.15704	+	18.7924	18.6584	18.9392	19.5071	19.8132	18.8894	21.8759	21.7644	21.5696	3	3	3	13.1	13.1	13.1	65.711	0	16.235	192060000	7	sp|Q9UGU5|HMGX4_HUMAN HMG domain-containing protein 4 OS=Homo sapiens OX=9606 GN=HMGXB4 PE=1 SV=2;tr|B0QXZ8|B0QXZ8_HUMAN HMG domain-containing protein 4 (Fragment) OS=Homo sapiens OX=9606 GN=HMGXB4 PE=1 SV=1;tr|B0QXZ9|B0QXZ9_HUMAN HMG domain-containing pro
Serine/threonine-protein phosphatase 2A 65 kDa regulatory subunit A beta isoform	PPP2R1B	P30154	NaN	1	0	NaN		2.62268	0.000864086	2.93603	6.84475	+	2.58469	0.000473725	-3.58348	-6.68614	+	20.1565	19.2977	18.6773	17.8893	18.5739	19.7259	22.2963	22.3255	22.3177	14	7	7	38.1	21.5	21.5	66.213	0	52.183	402590000	17	sp|P30154|2AAB_HUMAN Serine/threonine-protein phosphatase 2A 65 kDa regulatory subunit A beta isoform OS=Homo sapiens OX=9606 GN=PPP2R1B PE=1 SV=3
60S ribosome subunit biogenesis protein NIP7 homolog	NIP7	Q9Y221	2.39	0.00386746	5.3694	5.92169	+	1.60671	0.00482028	2.92787	3.50724	+	2.41225	0.000435472	2.44152	6.00515	+	18.8033	21.639	19.9742	25.1142	26.2704	25.1401	22.7985	23.279	23.1228	8	8	8	66.7	66.7	66.7	20.462	0	142.35	7009000000	60	sp|Q9Y221|NIP7_HUMAN 60S ribosome subunit biogenesis protein NIP7 homolog OS=Homo sapiens OX=9606 GN=NIP7 PE=1 SV=1;tr|J3QLW7|J3QLW7_HUMAN 60S ribosome subunit biogenesis protein NIP7 homolog OS=Homo sapiens OX=9606 GN=NIP7 PE=1 SV=1
Tubulin beta-2B chain	TUBB2B	Q9BVA1	2.9332	0.00178947	0.768417	8.27067	+	5.26449	0	2.92578	32.3572	+	5.3376	0	-2.15736	-33.7524	+	24.7563	24.8503	25.0283	25.5537	25.7111	25.6754	27.754	27.8888	27.7694	26	8	1	74.8	27.6	2.7	49.953	0	201.21	18494000000	182	sp|Q9BVA1|TBB2B_HUMAN Tubulin beta-2B chain OS=Homo sapiens OX=9606 GN=TUBB2B PE=1 SV=1
Exportin-T	XPOT	O43592	NaN	1	0	NaN		2.79005	0.000615079	2.91791	7.5834	+	3.70049	0.000175503	-4.18729	-13.0453	+	18.9771	19.1425	20.1986	18.0974	17.6585	18.7542	22.4386	22.3252	22.3082	20	20	20	29.1	29.1	29.1	109.96	0	68.302	1167200000	45	sp|O43592|XPOT_HUMAN Exportin-T OS=Homo sapiens OX=9606 GN=XPOT PE=1 SV=2
Leucine-rich repeat-containing protein 40	LRRC40	Q9H9A6	NaN	1	0	NaN		3.26853	0	2.91273	10.1092	+	3.65614	0.000169014	-2.70313	-12.71	+	20.0154	19.0659	19.3128	19.9208	19.2616	19.8405	22.4689	22.3226	22.3408	8	8	8	20.1	20.1	20.1	68.249	0	51.328	425680000	15	sp|Q9H9A6|LRC40_HUMAN Leucine-rich repeat-containing protein 40 OS=Homo sapiens OX=9606 GN=LRRC40 PE=1 SV=1
ATP-dependent RNA helicase DDX19A;ATP-dependent RNA helicase DDX19B	DDX19A;DDX19B	I3L0H8	NaN	1	0	NaN		2.54046	0.000903004	2.91237	6.50547	+	3.83175	0.000200418	-3.078	-14.0885	+	18.2647	19.7195	19.4139	19.3042	19.0109	18.586	21.9369	22.0355	22.1628	5	5	5	16.1	16.1	16.1	50.519	0	39.475	328450000	7	tr|I3L0H8|I3L0H8_HUMAN ATP-dependent RNA helicase DDX19A OS=Homo sapiens OX=9606 GN=DDX19A PE=1 SV=1;sp|Q9NUU7|DD19A_HUMAN ATP-dependent RNA helicase DDX19A OS=Homo sapiens OX=9606 GN=DDX19A PE=1 SV=1;tr|F6QDS0|F6QDS0_HUMAN RNA helicase OS=Homo sapiens OX=
COP9 signalosome complex subunit 2	COPS2	B4DIH5	0.182781	0.77254	0.114314	0.479722		3.65786	0	2.91108	12.7228	+	4.11246	0.000276657	-2.79677	-16.5976	+	19.2127	19.2879	19.8496	19.8042	19.3664	19.5226	22.1505	22.5181	22.4149	8	8	8	30.3	30.3	30.3	44.228	0	80.954	526480000	29	tr|B4DIH5|B4DIH5_HUMAN COP9 signalosome complex subunit 2 OS=Homo sapiens OX=9606 GN=COPS2 PE=1 SV=1;sp|P61201|CSN2_HUMAN COP9 signalosome complex subunit 2 OS=Homo sapiens OX=9606 GN=COPS2 PE=1 SV=1
Metastasis-associated protein MTA3	MTA3	E7EQY4	0.0946601	0.897067	-0.104391	-0.26493		2.55976	0.000831169	2.90935	6.5838	+	2.43591	0.000440233	-3.01374	-6.09495	+	20.1029	20.135	19.4287	19.8834	19.1878	20.2822	22.4152	23.5525	22.4269	16	7	7	37.2	20	20	58.726	0	41.426	884130000	22	tr|E7EQY4|E7EQY4_HUMAN Metastasis-associated protein MTA3 OS=Homo sapiens OX=9606 GN=MTA3 PE=1 SV=1;tr|E7EV10|E7EV10_HUMAN Metastasis-associated protein MTA3 OS=Homo sapiens OX=9606 GN=MTA3 PE=1 SV=1;sp|Q9BTC8|MTA3_HUMAN Metastasis-associated protein MTA3
Glucose-6-phosphate 1-dehydrogenase	G6PD	P11413	0.209473	0.723816	-0.316346	-0.540816		2.24971	0.00144631	2.90895	5.41728	+	2.66221	0.000419328	-3.2253	-7.01323	+	18.2984	19.5227	19.783	19.2122	19.285	18.1578	21.5566	22.3063	22.4681	14	14	14	38.3	38.3	38.3	59.256	0	55.563	908610000	27	sp|P11413|G6PD_HUMAN Glucose-6-phosphate 1-dehydrogenase OS=Homo sapiens OX=9606 GN=G6PD PE=1 SV=4;tr|E7EM57|E7EM57_HUMAN Glucose-6-phosphate 1-dehydrogenase (Fragment) OS=Homo sapiens OX=9606 GN=G6PD PE=1 SV=1;tr|E7EUI8|E7EUI8_HUMAN Glucose-6-phosphate 1-
TBC1 domain family member 15	TBC1D15	Q8TC07	1.33195	0.0193835	1.30665	2.84641	+	2.53108	0.000988917	2.90874	6.4677	+	3.78872	0.000192771	-1.60209	-13.7379	+	20.0362	18.8054	20.2339	21.1318	21.0724	20.7912	22.5971	22.69	22.5147	12	12	6	19.8	19.8	11.9	79.49	0	64.835	806130000	30	sp|Q8TC07|TBC15_HUMAN TBC1 domain family member 15 OS=Homo sapiens OX=9606 GN=TBC1D15 PE=1 SV=2
Transcription elongation factor B polypeptide 3	TCEB3	A0A024RAC6	3.31555	0.000835165	2.47985	10.3954	+	3.52954	0	2.90696	11.7976	+	2.34856	0.000653576	-0.427111	-5.76888	+	19.1491	18.4594	18.4198	21.2075	21.1529	21.1074	21.6178	21.4516	21.6799	4	4	4	11.3	11.3	11.3	87.229	0	41.581	425680000	17	tr|A0A024RAC6|A0A024RAC6_HUMAN Elongin-A OS=Homo sapiens OX=9606 GN=ELOA PE=1 SV=1;sp|Q14241|ELOA1_HUMAN Elongin-A OS=Homo sapiens OX=9606 GN=ELOA PE=1 SV=2
E2/E3 hybrid ubiquitin-protein ligase UBE2O	UBE2O	Q9C0C9	NaN	1	0	NaN		4.31281	0	2.90654	18.6496	+	2.99618	0.000415584	-2.87815	-8.59055	+	18.835	18.6667	19.1918	18.3215	19.4767	18.9805	21.7688	21.8199	21.8244	7	7	7	6.8	6.8	6.8	141.29	0	9.399	259320000	12	sp|Q9C0C9|UBE2O_HUMAN (E3-independent) E2 ubiquitin-conjugating enzyme OS=Homo sapiens OX=9606 GN=UBE2O PE=1 SV=3;tr|K7ES11|K7ES11_HUMAN (E3-independent) E2 ubiquitin-conjugating enzyme (Fragment) OS=Homo sapiens OX=9606 GN=UBE2O PE=1 SV=1
Cyclin-T1	CCNT1	O60563	0.196808	0.74832	0.402769	0.512017		1.98959	0.00229513	2.90575	4.57234	+	1.87958	0.00205565	-2.50298	-4.24645	+	20.5007	18.6953	18.8272	20.656	19.7564	18.8192	21.7348	22.4564	22.5493	9	9	8	20.9	20.9	19.1	80.684	0	45.5	549440000	29	sp|O60563|CCNT1_HUMAN Cyclin-T1 OS=Homo sapiens OX=9606 GN=CCNT1 PE=1 SV=1
Methionine adenosyltransferase 2 subunit beta	MAT2B	Q9NZL9	0.0700494	0.922399	0.126626	0.200268		2.21739	0.00143167	2.90503	5.30616	+	3.02233	0.000424057	-2.7784	-8.72662	+	19.1428	18.4746	20.3439	20.0658	19.0153	19.26	22.1882	22.2747	22.2135	5	5	5	21.9	21.9	21.9	37.551	0	31.019	364590000	18	sp|Q9NZL9|MAT2B_HUMAN Methionine adenosyltransferase 2 subunit beta OS=Homo sapiens OX=9606 GN=MAT2B PE=1 SV=1
Intraflagellar transport protein 46 homolog	IFT46	E9PRT0	0.747144	0.097095	0.927034	1.62731		2.56967	0.000834783	2.90142	6.62433	+	1.9847	0.0017878	-1.97439	-4.55749	+	19.4912	19.6242	18.347	20.689	20.2282	19.3262	21.729	22.1685	22.2691	3	3	3	23.2	23.2	23.2	21.939	0	8.9438	236430000	8	tr|E9PRT0|E9PRT0_HUMAN Intraflagellar transport protein 46 homolog (Fragment) OS=Homo sapiens OX=9606 GN=IFT46 PE=1 SV=8;tr|E9PSB9|E9PSB9_HUMAN Intraflagellar transport protein 46 homolog (Fragment) OS=Homo sapiens OX=9606 GN=IFT46 PE=1 SV=1;tr|E9PR06|E9PR
Ribose-phosphate pyrophosphokinase 1	PRPS1	P60891	0.627226	0.136803	0.400071	1.39343		3.19348	0	2.89794	9.6676	+	4.65547	0	-2.49787	-22.7516	+	20.6168	21.5924	21.019	21.5313	21.5169	21.3803	24.0971	23.7789	24.0461	11	11	4	40.9	40.9	16.4	34.834	0	96.217	2315400000	55	sp|P60891|PRPS1_HUMAN Ribose-phosphate pyrophosphokinase 1 OS=Homo sapiens OX=9606 GN=PRPS1 PE=1 SV=2;tr|B1ALA9|B1ALA9_HUMAN Ribose-phosphate pyrophosphokinase 1 OS=Homo sapiens OX=9606 GN=PRPS1 PE=1 SV=2;tr|A0A2R8Y7H4|A0A2R8Y7H4_HUMAN Ribose-phosphate dip
Coiled-coil domain-containing protein 97	CCDC97	Q96F63	0.0553288	0.938901	0.203995	0.160344		1.95408	0.0023355	2.89625	4.46525	+	1.14426	0.0115372	-2.69226	-2.43314	+	19.9488	19.4361	17.8296	21.4579	18.431	17.9375	21.74	22.1096	22.0536	5	5	5	21	21	21	38.946	0	17.56	305630000	12	sp|Q96F63|CCD97_HUMAN Coiled-coil domain-containing protein 97 OS=Homo sapiens OX=9606 GN=CCDC97 PE=1 SV=1
Lysine--tRNA ligase	KARS	Q15046	0.0163382	0.978243	-0.0456079	-0.0492531		1.50362	0.00604568	2.8941	3.25052	+	3.17878	0.000329143	-2.93971	-9.5832	+	20.4461	18.5818	21.6105	19.6636	20.6382	20.1998	23.2106	22.8654	23.2447	14	14	14	28.5	28.5	28.5	68.047	0	60.078	1099500000	43	sp|Q15046|SYK_HUMAN Lysine--tRNA ligase OS=Homo sapiens OX=9606 GN=KARS1 PE=1 SV=3
Transcriptional activator protein Pur-alpha	PURA	Q00577	1.11523	0.0329421	2.94623	2.3715	+	1.09581	0.0135045	2.89159	2.33057	+	0.233681	0.647456	0.0546405	0.594994		18.5753	22.3111	18.6081	22.7147	22.9347	22.6838	22.7	22.656	22.8133	5	5	5	29.5	29.5	29.5	34.91	0	252.32	1137600000	22	sp|Q00577|PURA_HUMAN Transcriptional activator protein Pur-alpha OS=Homo sapiens OX=9606 GN=PURA PE=1 SV=2
Cytoplasmic dynein 1 intermediate chain 2	DYNC1I2	Q13409	1.54236	0.0127406	-1.20682	-3.34568	+	2.66312	0.000884793	2.88971	7.01715	+	4.19545	0.000306709	-4.09653	-17.4192	+	20.7995	19.5895	20.2363	19.1791	18.9234	18.9022	23.1949	22.6821	23.4174	10	10	10	28.8	28.8	28.8	71.456	0	106.49	1318600000	32	sp|Q13409|DC1I2_HUMAN Cytoplasmic dynein 1 intermediate chain 2 OS=Homo sapiens OX=9606 GN=DYNC1I2 PE=1 SV=3;tr|E7EQL5|E7EQL5_HUMAN Cytoplasmic dynein 1 intermediate chain 2 (Fragment) OS=Homo sapiens OX=9606 GN=DYNC1I2 PE=1 SV=1;tr|E7EV09|E7EV09_HUMAN Cyt
Lipoamide acyltransferase component of branched-chain alpha-keto acid dehydrogenase complex, mitochondrial	DBT	P11182	0.0461801	0.947446	-0.0953509	-0.135011		2.06609	0.00205031	2.88838	4.80952	+	2.53476	0.000460366	-2.98373	-6.4825	+	19.0611	18.1199	20.0904	18.7861	19.8012	18.398	21.6232	22.0311	22.2822	11	11	11	32.4	32.4	32.4	53.486	0	26.52	640240000	24	sp|P11182|ODB2_HUMAN Lipoamide acyltransferase component of branched-chain alpha-keto acid dehydrogenase complex, mitochondrial OS=Homo sapiens OX=9606 GN=DBT PE=1 SV=3;tr|A0A7P0T9W1|A0A7P0T9W1_HUMAN Lipoamide acyltransferase component of branched-chain al
Menin	MEN1	E7EN32	NaN	1	0	NaN		3.24877	0	2.88764	9.99112	+	2.14394	0.00108579	-2.50887	-5.06031	+	19.325	18.5373	19.098	19.7325	19.9237	18.4403	22.1685	21.5812	21.8734	4	4	4	11.9	11.9	11.9	61.418	0	61.605	285080000	11	tr|E7EN32|E7EN32_HUMAN Menin OS=Homo sapiens OX=9606 GN=MEN1 PE=1 SV=1;tr|A0A5F9ZHS3|A0A5F9ZHS3_HUMAN Menin OS=Homo sapiens OX=9606 GN=MEN1 PE=1 SV=1;sp|O00255|MEN1_HUMAN Menin OS=Homo sapiens OX=9606 GN=MEN1 PE=1 SV=4
PITH domain-containing protein 1	PITHD1	Q9GZP4	0.260318	0.614075	-0.608073	-0.653426		1.60497	0.00495687	2.88748	3.50281	+	2.69299	0.000426311	-3.49555	-7.14694	+	18.5001	18.7213	21.0276	18.9265	17.9566	19.5417	22.1546	22.6282	22.1286	4	4	4	24.2	24.2	24.2	24.178	0	7.7131	330550000	7	sp|Q9GZP4|PITH1_HUMAN PITH domain-containing protein 1 OS=Homo sapiens OX=9606 GN=PITHD1 PE=1 SV=1;tr|X6RHB9|X6RHB9_HUMAN PITH domain-containing protein 1 (Fragment) OS=Homo sapiens OX=9606 GN=PITHD1 PE=1 SV=1
ADP-ribosylation factor GTPase-activating protein 1	ARFGAP1	Q8N6T3	4.30343	0	3.74464	18.5483	+	4.05457	0	2.88404	16.0469	+	2.51225	0.000456193	0.860605	6.39245	+	19.0639	19.4055	18.8351	22.8954	23.0166	22.6264	21.8465	22.0571	22.0531	7	7	7	26.6	26.6	26.6	44.667	0	100.62	1281200000	22	sp|Q8N6T3|ARFG1_HUMAN ADP-ribosylation factor GTPase-activating protein 1 OS=Homo sapiens OX=9606 GN=ARFGAP1 PE=1 SV=2;tr|F8W1U7|F8W1U7_HUMAN ADP-ribosylation factor GTPase-activating protein 1 (Fragment) OS=Homo sapiens OX=9606 GN=ARFGAP1 PE=1 SV=1;tr|E5R
Protein VAC14 homolog	VAC14	Q08AM6	1.61915	0.0104923	1.58329	3.53899	+	2.46831	0.00114474	2.8839	6.21975	+	2.99474	0.00041393	-1.30061	-8.58309	+	18.312	19.3621	19.8055	20.6219	20.7698	20.8378	22.2559	22.0891	21.7862	6	6	6	12.1	12.1	12.1	87.972	0	98.024	529130000	23	sp|Q08AM6|VAC14_HUMAN Protein VAC14 homolog OS=Homo sapiens OX=9606 GN=VAC14 PE=1 SV=1
Tubulin-specific chaperone E	TBCE	Q15813	0.0455451	0.948285	0.21826	0.133237		3.43225	0	2.88336	11.1392	+	0.754987	0.0449141	-2.6651	-1.64266	+	19.9964	20.1451	19.3529	19.4311	17.6047	23.1133	22.6312	22.8925	22.6208	5	5	5	14.2	14.2	14.2	59.345	0	21.442	734400000	13	sp|Q15813|TBCE_HUMAN Tubulin-specific chaperone E OS=Homo sapiens OX=9606 GN=TBCE PE=1 SV=1;tr|A0A2R8Y5Q8|A0A2R8Y5Q8_HUMAN Tubulin-folding cofactor E OS=Homo sapiens OX=9606 GN=TBCE PE=1 SV=1;tr|A0A2R8Y7E7|A0A2R8Y7E7_HUMAN Tubulin-folding cofactor E OS=Hom
Cysteine and histidine-rich domain-containing protein 1	CHORDC1	E9PIZ4	NaN	1	0	NaN		2.33399	0.00122936	2.88054	5.71591	+	2.21701	0.00103557	-3.66917	-5.30485	+	18.9972	19.0301	18.3042	18.6599	16.9434	18.3623	22.5428	21.1354	21.295	2	2	2	26.7	26.7	26.7	13.143	0.0008401	3.0693	109400000	6	tr|E9PIZ4|E9PIZ4_HUMAN Cysteine and histidine-rich domain-containing protein 1 OS=Homo sapiens OX=9606 GN=CHORDC1 PE=1 SV=1;tr|E9PSD5|E9PSD5_HUMAN Cysteine and histidine-rich domain-containing protein 1 OS=Homo sapiens OX=9606 GN=CHORDC1 PE=1 SV=1;tr|E9PPQ
Sjoegren syndrome/scleroderma autoantigen 1	SSSCA1	H0YEB6	NaN	1	0	NaN		2.97017	0.000448391	2.87516	8.45712	+	4.54532	0	-4.06604	-21.3444	+	19.0816	20.2384	19.7496	18.8492	18.4094	18.2382	22.5621	22.4688	22.664	4	4	4	31.6	31.6	31.6	20.916	0	13.524	283350000	10	tr|H0YEB6|H0YEB6_HUMAN Protein ZNRD2 (Fragment) OS=Homo sapiens OX=9606 GN=ZNRD2 PE=1 SV=1;sp|O60232|ZNRD2_HUMAN Protein ZNRD2 OS=Homo sapiens OX=9606 GN=ZNRD2 PE=1 SV=1;tr|G3V1B8|G3V1B8_HUMAN Protein ZNRD2 OS=Homo sapiens OX=9606 GN=ZNRD2 PE=1 SV=1;tr|H0Y
Zinc finger FYVE domain-containing protein 26	ZFYVE26	G3V2D8	2.63591	0.00251691	2.97161	6.90076	+	2.42264	0.00111093	2.86778	6.04444	+	0.13014	0.850893	0.103833	0.3542		19.0768	19.8733	20.4675	22.6683	22.5862	23.078	22.2457	23.1136	22.6616	2	2	2	0.9	0.9	0.9	248.74	0.0042531	2.3738	622180000	6	tr|G3V2D8|G3V2D8_HUMAN Zinc finger FYVE domain-containing protein 26 OS=Homo sapiens OX=9606 GN=ZFYVE26 PE=1 SV=1;tr|A0A7I2YQU3|A0A7I2YQU3_HUMAN Zinc finger FYVE domain-containing protein 26 OS=Homo sapiens OX=9606 GN=ZFYVE26 PE=1 SV=1;tr|A0A7I2V403|A0A7I2
Conserved oligomeric Golgi complex subunit 8	COG8	Q96MW5	NaN	1	0	NaN		4.25241	0	2.86658	18.0061	+	6.9453	0	-3.55723	-85.2634	+	19.7557	19.5448	20.076	19.0876	19.0846	19.1326	22.6966	22.6984	22.5813	7	7	7	18.5	18.5	18.5	68.423	0	48.271	437960000	23	sp|Q96MW5|COG8_HUMAN Conserved oligomeric Golgi complex subunit 8 OS=Homo sapiens OX=9606 GN=COG8 PE=1 SV=2;tr|H3BQV3|H3BQV3_HUMAN Conserved oligomeric Golgi complex subunit 8 OS=Homo sapiens OX=9606 GN=COG8 PE=1 SV=1;tr|B4DYU2|B4DYU2_HUMAN Conserved oligo
Tubulin beta-4B chain	TUBB4B	P68371	3.19942	0.00120724	0.701258	9.70184	+	6.75777	0	2.86276	76.5345	+	5.3574	0	-2.1615	-34.1403	+	26.3429	26.2921	26.4167	27.0184	27.173	26.9641	29.2314	29.2097	29.1989	26	26	1	71.9	71.9	2.7	49.83	0	323.31	166620000000	1155	sp|P68371|TBB4B_HUMAN Tubulin beta-4B chain OS=Homo sapiens OX=9606 GN=TUBB4B PE=1 SV=1
60S ribosomal protein L30	RPL30	E5RI99	2.07986	0.00623023	5.49482	4.85315	+	1.19487	0.00977096	2.86145	2.542	+	3.86603	0.000208243	2.63337	14.3738	+	18.7589	22.3502	21.8379	26.1737	26.6878	26.5699	23.6526	23.9669	23.9118	5	5	5	51.8	51.8	51.8	12.656	0	134.29	14665000000	87	tr|E5RI99|E5RI99_HUMAN 60S ribosomal protein L30 (Fragment) OS=Homo sapiens OX=9606 GN=RPL30 PE=1 SV=1;sp|P62888|RL30_HUMAN 60S ribosomal protein L30 OS=Homo sapiens OX=9606 GN=RPL30 PE=1 SV=2
Testin	TES	Q9UGI8	NaN	1	0	NaN		2.38227	0.0010875	2.85796	5.89295	+	4.97411	0	-2.47329	-27.359	+	19.66	18.5789	18.0314	19.1391	19.0666	19.2187	21.489	21.5947	21.7605	8	8	8	25.4	25.4	25.4	47.996	0	103.78	309630000	19	sp|Q9UGI8|TES_HUMAN Testin OS=Homo sapiens OX=9606 GN=TES PE=1 SV=1
Histone deacetylase complex subunit SAP130	SAP130	A0A2R8YDB8	NaN	1	0	NaN		2.31414	0.00121358	2.85763	5.64441	+	2.1792	0.00109987	-3.24793	-5.17718	+	19.977	19.0335	18.7426	18.0163	19.8246	18.7413	22.6814	21.496	22.1486	3	3	3	3.5	3.5	3.5	111.36	0	8.3951	314690000	14	tr|A0A2R8YDB8|A0A2R8YDB8_HUMAN Histone deacetylase complex subunit SAP130 OS=Homo sapiens OX=9606 GN=SAP130 PE=1 SV=1;tr|H7BXF5|H7BXF5_HUMAN Histone deacetylase complex subunit SAP130 OS=Homo sapiens OX=9606 GN=SAP130 PE=1 SV=1;sp|Q9H0E3|SP130_HUMAN Histon
Developmentally-regulated GTP-binding protein 1	DRG1	Q9Y295	0.269348	0.593253	0.794616	0.672982		1.74793	0.00337923	2.85695	3.87826	+	1.0286	0.0160445	-2.06233	-2.19063	+	18.7816	18.3902	20.7336	20.8399	21.2052	18.2441	22.3864	21.9293	22.1605	9	9	9	37.1	37.1	37.1	40.542	0	48.018	680030000	18	sp|Q9Y295|DRG1_HUMAN Developmentally-regulated GTP-binding protein 1 OS=Homo sapiens OX=9606 GN=DRG1 PE=1 SV=1
Phosphorylated adapter RNA export protein	PHAX	Q9H814	5.71385	0	2.55321	41.9363	+	5.15003	0	2.85453	30.287	+	1.69544	0.00283799	-0.301327	-3.7376	+	19.7641	19.6042	19.5934	22.2583	22.1853	22.1776	22.5698	22.5989	22.3565	5	5	5	17	17	17	44.402	0	20.335	727880000	19	sp|Q9H814|PHAX_HUMAN Phosphorylated adapter RNA export protein OS=Homo sapiens OX=9606 GN=PHAX PE=1 SV=1
Golgi to ER traffic protein 4 homolog	GET4	Q7L5D6	0.0285077	0.965411	-0.0820827	-0.0848382		2.13541	0.00168864	2.84936	5.03235	+	1.66793	0.0029462	-2.93144	-3.66519	+	20.1993	18.3458	19.7196	17.8386	20.5296	19.6503	22.4272	22.0587	22.3268	5	5	5	21.7	21.7	21.7	36.504	0	67.584	509910000	24	sp|Q7L5D6|GET4_HUMAN Golgi to ER traffic protein 4 homolog OS=Homo sapiens OX=9606 GN=GET4 PE=1 SV=1
Phosphoribosylformylglycinamidine synthase	PFAS	O15067	0.555553	0.175956	0.850209	1.2536		1.815	0.00275277	2.84834	4.06299	+	2.99559	0.00041517	-1.99813	-8.58748	+	18.8925	20.9152	20.8884	21.117	21.2468	20.8831	22.6699	23.3309	23.2405	24	24	24	31.1	31.1	31.1	144.73	0	177.56	1591600000	65	sp|O15067|PUR4_HUMAN Phosphoribosylformylglycinamidine synthase OS=Homo sapiens OX=9606 GN=PFAS PE=1 SV=4
Elongation factor 1-alpha 1;Putative elongation factor 1-alpha-like 3;Elongation factor 1-alpha	EEF1A1;EEF1A1P5	A0A7I2V659	1.68389	0.00960399	-0.376176	-3.70709	+	5.06196	0	2.84769	28.7843	+	6.74981	0	-3.22386	-76.1843	+	26.3094	26.2044	26.5291	26.0384	25.9284	25.9476	29.2413	29.154	29.1906	19	19	9	63.4	63.4	36.2	49.824	0	323.31	113380000000	747	tr|A0A7I2V659|A0A7I2V659_HUMAN Elongation factor 1-alpha OS=Homo sapiens OX=9606 GN=EEF1A1 PE=1 SV=1;tr|A0A087WVQ9|A0A087WVQ9_HUMAN Elongation factor 1-alpha OS=Homo sapiens OX=9606 GN=EEF1A1 PE=1 SV=2;sp|P68104|EF1A1_HUMAN Elongation factor 1-alpha 1 OS=H
Condensin complex subunit 3	NCAPG	Q9BPX3	0.371804	0.375944	0.544387	0.887795		3.53568	0	2.84638	11.8403	+	1.6876	0.00295768	-2.30199	-3.71686	+	19.3745	19.1083	18.8257	20.5607	19.8438	18.5371	21.5899	22.0938	22.1639	16	16	16	21.6	21.6	21.6	114.33	0	74.363	567140000	28	sp|Q9BPX3|CND3_HUMAN Condensin complex subunit 3 OS=Homo sapiens OX=9606 GN=NCAPG PE=1 SV=1
Nucleus accumbens-associated protein 1	NACC1	Q96RE7	NaN	1	0	NaN		2.48104	0.00115041	2.84103	6.26936	+	2.82053	0.000460018	-3.70951	-7.72531	+	20.0493	18.8416	18.6486	18.8024	17.3795	18.7522	22.2484	21.9388	21.8755	8	8	8	24.9	24.9	24.9	57.258	0	23.59	400640000	14	sp|Q96RE7|NACC1_HUMAN Nucleus accumbens-associated protein 1 OS=Homo sapiens OX=9606 GN=NACC1 PE=1 SV=1
Abl interactor 2	ABI2	E7EW77	NaN	1	0	NaN		2.0734	0.00206011	2.8398	4.83265	+	4.77008	0	-3.057	-24.3129	+	18.7751	20.0593	18.0626	18.5533	18.9287	18.7634	21.8862	21.8496	21.6805	7	3	3	16.9	9.6	9.6	52.789	0	13.475	198760000	7	tr|E7EW77|E7EW77_HUMAN Abl interactor 2 OS=Homo sapiens OX=9606 GN=ABI2 PE=1 SV=1;tr|E7EP65|E7EP65_HUMAN Abl interactor 2 (Fragment) OS=Homo sapiens OX=9606 GN=ABI2 PE=1 SV=1;tr|A0A0C4DG21|A0A0C4DG21_HUMAN Abl interactor 2 OS=Homo sapiens OX=9606 GN=ABI2 P
Mediator of RNA polymerase II transcription subunit 17	MED17	A0A1W2PS69	0.398178	0.334286	0.717621	0.941446		3.28515	0	2.83919	10.2095	+	1.37725	0.0060357	-2.12157	-2.95043	+	18.9332	18.7683	18.0663	18.3587	18.8553	20.7067	21.2693	21.5406	21.4755	6	6	6	18.8	18.8	18.8	55.948	0	12.497	292540000	10	tr|A0A1W2PS69|A0A1W2PS69_HUMAN Mediator of RNA polymerase II transcription subunit 17 OS=Homo sapiens OX=9606 GN=MED17 PE=1 SV=1;tr|E9PM72|E9PM72_HUMAN Mediator of RNA polymerase II transcription subunit 17 OS=Homo sapiens OX=9606 GN=MED17 PE=1 SV=2;tr|A0A
Zinc finger protein 598	ZNF598	H3BPG6	2.34082	0.00402762	2.39101	5.74069	+	2.72238	0.000794677	2.83661	7.2767	+	1.27251	0.00814384	-0.445596	-2.71261	+	18.911	19.9023	18.6281	21.601	21.7709	21.2425	22.0776	21.8969	21.9767	13	13	13	21.2	21.2	21.2	98.786	0	73.652	689570000	32	tr|H3BPG6|H3BPG6_HUMAN RING-type E3 ubiquitin transferase OS=Homo sapiens OX=9606 GN=ZNF598 PE=1 SV=1;sp|Q86UK7|ZN598_HUMAN E3 ubiquitin-protein ligase ZNF598 OS=Homo sapiens OX=9606 GN=ZNF598 PE=1 SV=1;tr|H3BQQ2|H3BQQ2_HUMAN E3 ubiquitin-protein ligase ZN
Choline-phosphate cytidylyltransferase A;Choline-phosphate cytidylyltransferase B	PCYT1A;PCYT1B	C9J050	2.95164	0.00181032	2.26819	8.36322	+	3.37717	0	2.83502	10.7821	+	2.73192	0.00043686	-0.566821	-7.31927	+	18.6671	19.4481	19.4546	21.3335	21.5835	21.4573	22.0561	21.9689	22.0498	6	6	6	35.8	35.8	35.8	33.711	0	43.4	587930000	20	tr|C9J050|C9J050_HUMAN Choline-phosphate cytidylyltransferase A (Fragment) OS=Homo sapiens OX=9606 GN=PCYT1A PE=1 SV=1;tr|C9JEJ2|C9JEJ2_HUMAN Choline-phosphate cytidylyltransferase A OS=Homo sapiens OX=9606 GN=PCYT1A PE=1 SV=1;sp|P49585|PCY1A_HUMAN Choline
Tumor protein D54	TPD52L2	O43399	4.19713	0.000486772	4.91281	17.4363	+	2.856	0.000538776	2.83404	7.89339	+	2.95946	0.000401544	2.07877	8.40273	+	20.4528	19.6021	19.6823	24.9567	24.8268	24.692	23.0787	22.2917	22.8689	9	9	9	63.1	63.1	63.1	22.237	0	261.95	3007400000	45	sp|O43399|TPD54_HUMAN Tumor protein D54 OS=Homo sapiens OX=9606 GN=TPD52L2 PE=1 SV=2;tr|A0A087WYR3|A0A087WYR3_HUMAN Tumor protein D54 OS=Homo sapiens OX=9606 GN=TPD52L2 PE=1 SV=1;tr|A0A087WZ51|A0A087WZ51_HUMAN Tumor protein D54 OS=Homo sapiens OX=9606 GN=T
Exocyst complex component 3	EXOC3	O60645	NaN	1	0	NaN		3.41928	0	2.833	11.0541	+	2.5326	0.000459665	-2.77562	-6.47381	+	19.421	18.741	19.57	20.1287	18.6971	19.0783	22.0648	22.0429	22.1233	9	9	9	17.3	17.3	17.3	85.566	0	45.772	443610000	20	sp|O60645|EXOC3_HUMAN Exocyst complex component 3 OS=Homo sapiens OX=9606 GN=EXOC3 PE=1 SV=3;tr|D6RB59|D6RB59_HUMAN Exocyst complex component 3 OS=Homo sapiens OX=9606 GN=EXOC3 PE=1 SV=1
Hsp70-binding protein 1	HSPBP1	Q9NZL4	1.9554	0.00699437	1.5783	4.4692	+	2.91157	0.00055814	2.83281	8.16335	+	3.2705	0.000352941	-1.25452	-10.1211	+	20.0468	18.8961	19.6736	21.0287	21.315	21.0076	22.5125	22.2597	22.3427	6	6	6	16.7	16.7	16.7	39.302	0	15.173	662010000	22	sp|Q9NZL4|HPBP1_HUMAN Hsp70-binding protein 1 OS=Homo sapiens OX=9606 GN=HSPBP1 PE=1 SV=2
60S ribosomal protein L18	RPL18	J3QQ67	4.66822	0	4.75915	22.9203	+	3.701	0	2.83053	13.0492	+	4.52711	0	1.92861	21.1203	+	24.3321	23.6691	23.8042	28.6103	28.7725	28.7001	26.646	26.738	26.9131	11	11	11	46.8	46.8	46.8	21.728	0	94.177	54092000000	141	tr|J3QQ67|J3QQ67_HUMAN 60S ribosomal protein L18 (Fragment) OS=Homo sapiens OX=9606 GN=RPL18 PE=1 SV=1;sp|Q07020|RL18_HUMAN 60S ribosomal protein L18 OS=Homo sapiens OX=9606 GN=RPL18 PE=1 SV=2;tr|G3V203|G3V203_HUMAN 60S ribosomal protein L18 OS=Homo sapien
Transducin-like enhancer protein 3	TLE3	A0A0D9SES8	NaN	1	0	NaN		2.30467	0.00130226	2.82854	5.61053	+	6.47704	0	-3.69797	-65.107	+	20.2432	18.5077	19.5301	18.5618	18.4651	18.6458	22.2994	22.2414	22.2258	6	6	6	14.4	14.4	14.4	83.183	0	23.994	388050000	13	tr|A0A0D9SES8|A0A0D9SES8_HUMAN Transducin-like enhancer protein 3 OS=Homo sapiens OX=9606 GN=TLE3 PE=1 SV=1;tr|H0YKT5|H0YKT5_HUMAN Transducin-like enhancer protein 3 OS=Homo sapiens OX=9606 GN=TLE3 PE=1 SV=1;tr|H0YKN8|H0YKN8_HUMAN Transducin-like enhancer
GTPase-activating protein and VPS9 domain-containing protein 1	GAPVD1	F8W9S7	NaN	1	0	NaN		3.13443	0.000268657	2.82626	9.3328	+	1.56749	0.00354766	-3.4122	-3.40823	+	19.4502	18.7419	19.6662	18.0764	20.6472	17.3768	22.3424	22.0378	21.9569	7	7	7	6.5	6.5	6.5	157.46	0	13.858	276460000	11	tr|F8W9S7|F8W9S7_HUMAN GTPase-activating protein and VPS9 domain-containing protein 1 OS=Homo sapiens OX=9606 GN=GAPVD1 PE=1 SV=1;sp|Q14C86|GAPD1_HUMAN GTPase-activating protein and VPS9 domain-containing protein 1 OS=Homo sapiens OX=9606 GN=GAPVD1 PE=1 SV
Retinoblastoma-binding protein 5	RBBP5	Q15291	0.348246	0.419164	0.838981	0.839384		1.67344	0.0042234	2.82607	3.67962	+	1.3834	0.00599285	-1.98709	-2.96469	+	19.5252	18.8522	21.377	21.3318	21.4895	19.45	22.8172	22.9446	22.4708	11	11	11	27.9	27.9	27.9	59.152	0	61.91	852880000	22	sp|Q15291|RBBP5_HUMAN Retinoblastoma-binding protein 5 OS=Homo sapiens OX=9606 GN=RBBP5 PE=1 SV=2
Programmed cell death 6-interacting protein	PDCD6IP	Q8WUM4	0.780457	0.0893033	0.600477	1.69261		2.90071	0.000553459	2.8232	8.10994	+	4.75903	0	-2.22273	-24.1579	+	19.6322	20.6042	19.5141	20.5818	20.6139	20.3563	22.7647	22.8001	22.6554	24	24	24	37	37	37	96.022	0	142.73	1759100000	54	sp|Q8WUM4|PDC6I_HUMAN Programmed cell death 6-interacting protein OS=Homo sapiens OX=9606 GN=PDCD6IP PE=1 SV=1
Protein pelota homolog	PELO	Q9BRX2	2.39377	0.00374732	1.7852	5.93577	+	3.26056	0	2.81925	10.0614	+	2.06591	0.00131923	-1.03405	-4.80895	+	19.2113	18.442	18.4973	20.8431	20.333	20.33	21.2963	21.7471	21.5649	4	4	4	9.4	9.4	9.4	43.359	0	7.8035	329800000	14	sp|Q9BRX2|PELO_HUMAN Protein pelota homolog OS=Homo sapiens OX=9606 GN=PELO PE=1 SV=2
DNA-directed RNA polymerase III subunit RPC5	POLR3E	Q9NVU0	NaN	1	0	NaN		3.70221	0	2.80819	13.0585	+	3.27414	0.000355995	-3.06597	-10.143	+	19.6763	18.9562	19.3903	18.602	19.6291	19.0183	22.0643	22.1484	22.2346	5	5	5	10.3	10.3	10.3	79.897	0	13.735	207300000	8	sp|Q9NVU0|RPC5_HUMAN DNA-directed RNA polymerase III subunit RPC5 OS=Homo sapiens OX=9606 GN=POLR3E PE=1 SV=1;tr|A0A0C4DH01|A0A0C4DH01_HUMAN DNA-directed RNA polymerase III subunit RPC5 OS=Homo sapiens OX=9606 GN=POLR3E PE=1 SV=1
Mitotic spindle-associated MMXD complex subunit MIP18	FAM96B	Q9Y3D0	NaN	1	0	NaN		2.14721	0.00155321	2.807	5.07107	+	2.75724	0.000442907	-3.48525	-7.4333	+	18.6746	19.1806	20.5227	18.9615	17.8984	19.4833	22.2099	22.363	22.2261	3	3	3	30.7	30.7	30.7	17.663	0	34.983	301360000	9	sp|Q9Y3D0|CIA2B_HUMAN Cytosolic iron-sulfur assembly component 2B OS=Homo sapiens OX=9606 GN=CIAO2B PE=1 SV=1;tr|H3BNV7|H3BNV7_HUMAN Cytosolic iron-sulfur assembly component 2B (Fragment) OS=Homo sapiens OX=9606 GN=CIAO2B PE=1 SV=1;tr|J3KS95|J3KS95_HUMAN C
Nibrin	NBN	O60934	0.266659	0.5994	-0.328625	-0.66717		3.16818	0.000274809	2.80554	9.52281	+	2.73287	0.000437607	-3.13416	-7.32353	+	20.2823	20.2535	19.457	20.486	19.1722	19.3487	22.7991	22.6027	23.0075	17	17	17	35.1	35.1	35.1	84.958	0	72.769	1175300000	48	sp|O60934|NBN_HUMAN Nibrin OS=Homo sapiens OX=9606 GN=NBN PE=1 SV=1;tr|A0A0C4DG07|A0A0C4DG07_HUMAN Nibrin OS=Homo sapiens OX=9606 GN=NBN PE=1 SV=1
Striatin	STRN	O43815	0.436077	0.282378	0.92407	1.01769		2.9981	0.000457531	2.80473	8.60045	+	1.03575	0.0158122	-1.88066	-2.20538	+	18.0041	19.0222	18.8859	18.5245	21.2468	18.9131	21.5679	21.421	21.3375	8	8	7	16.9	16.9	16	86.131	0	21.646	315000000	19	sp|O43815|STRN_HUMAN Striatin OS=Homo sapiens OX=9606 GN=STRN PE=1 SV=4
Nuclear migration protein nudC	NUDC	Q9Y266	1.13577	0.0307812	0.814865	2.41506	+	2.93122	0.000564706	2.80441	8.26081	+	5.45877	0	-1.98954	-36.1975	+	20.6935	21.7984	21.5651	22.2189	22.1208	22.1619	24.107	24.1124	24.2508	17	17	17	53.8	53.8	53.8	38.242	0	136.41	2869200000	59	sp|Q9Y266|NUDC_HUMAN Nuclear migration protein nudC OS=Homo sapiens OX=9606 GN=NUDC PE=1 SV=1
U3 small nucleolar RNA-associated protein 18 homolog	UTP18	Q9Y5J1	3.14086	0.00136862	5.02716	9.36874	+	2.18964	0.00142139	2.80375	5.2122	+	5.38141	0	2.22341	34.6168	+	19.2248	20.1842	18.3302	24.3193	24.3003	24.201	22.0794	22.1233	21.9478	17	17	17	52	52	52	62.003	0	146.15	4444900000	85	sp|Q9Y5J1|UTP18_HUMAN U3 small nucleolar RNA-associated protein 18 homolog OS=Homo sapiens OX=9606 GN=UTP18 PE=1 SV=3
Sorting nexin-6;Sorting nexin-6, N-terminally processed	SNX6	A0A0A0MRI2	NaN	1	0	NaN		2.07511	0.00206152	2.80245	4.83809	+	3.29357	0.00036272	-2.96356	-10.2607	+	19.5403	19.8636	17.9952	18.9566	18.4891	19.4701	22.0186	21.9595	21.8284	9	9	9	25.4	25.4	25.4	47.804	0	23.802	518550000	16	tr|A0A0A0MRI2|A0A0A0MRI2_HUMAN Sorting nexin OS=Homo sapiens OX=9606 GN=SNX6 PE=1 SV=1;sp|Q9UNH7|SNX6_HUMAN Sorting nexin-6 OS=Homo sapiens OX=9606 GN=SNX6 PE=1 SV=1
TIP41-like protein	TIPRL	O75663	NaN	1	0	NaN		3.41436	0	2.80131	11.022	+	3.38137	0.000268156	-2.62268	-10.809	+	19.1363	18.7631	19.6393	18.8776	19.5439	19.653	22.0036	21.9758	21.9632	6	6	6	22.4	22.4	22.4	31.444	0	13.833	303890000	10	sp|O75663|TIPRL_HUMAN TIP41-like protein OS=Homo sapiens OX=9606 GN=TIPRL PE=1 SV=2
Ubiquitin carboxyl-terminal hydrolase 10	USP10	Q14694	2.61053	0.00272872	2.30481	6.79365	+	2.96898	0.000447398	2.79357	8.45103	+	2.3888	0.000575089	-0.488757	-5.91724	+	19.7453	20.4903	19.3677	22.1041	22.3311	22.0825	22.705	22.6475	22.6315	12	12	12	22.3	22.3	22.3	87.133	0	55.412	1812500000	49	sp|Q14694|UBP10_HUMAN Ubiquitin carboxyl-terminal hydrolase 10 OS=Homo sapiens OX=9606 GN=USP10 PE=1 SV=2
Alpha-adducin	ADD1	E7EV99	0.761088	0.0941381	0.717737	1.65461		5.34709	0	2.79172	33.9378	+	2.03664	0.00145522	-2.07398	-4.71716	+	19.1944	19.2762	19.1875	20.3725	19.0714	20.3674	21.9481	21.9206	22.1646	5	5	5	13	13	13	70.055	0	44.41	390150000	14	tr|E7EV99|E7EV99_HUMAN Alpha-adducin OS=Homo sapiens OX=9606 GN=ADD1 PE=1 SV=1;tr|E7ENY0|E7ENY0_HUMAN Alpha-adducin OS=Homo sapiens OX=9606 GN=ADD1 PE=1 SV=1;sp|P35611|ADDA_HUMAN Alpha-adducin OS=Homo sapiens OX=9606 GN=ADD1 PE=1 SV=2;tr|A0A0A0MSR2|A0A0A0M
Band 4.1-like protein 2	EPB41L2	O43491	1.31778	0.0197001	0.722508	2.81425	+	3.42648	0	2.78824	11.1013	+	4.8303	0	-2.06573	-25.1753	+	21.4004	20.653	21.389	21.9831	21.8821	21.7446	23.9218	23.867	24.0182	31	31	1	40.8	40.8	2.2	112.59	0	311.38	5378800000	129	sp|O43491|E41L2_HUMAN Band 4.1-like protein 2 OS=Homo sapiens OX=9606 GN=EPB41L2 PE=1 SV=1
Rho guanine nucleotide exchange factor 2	ARHGEF2	V9GYM8	0.106082	0.883744	0.362744	0.294142		3.41844	0	2.78356	11.0487	+	0.917941	0.0225095	-2.42082	-1.96545	+	19.3524	19.4864	18.8816	18.4722	18.2966	22.0398	22.3503	21.7629	21.9578	8	8	8	12.2	12.2	12.2	116.07	0	36.825	473990000	19	tr|V9GYM8|V9GYM8_HUMAN Guanine nucleotide exchange factor H1 OS=Homo sapiens OX=9606 GN=ARHGEF2 PE=1 SV=1;tr|A0A5F9ZI21|A0A5F9ZI21_HUMAN Guanine nucleotide exchange factor H1 OS=Homo sapiens OX=9606 GN=ARHGEF2 PE=1 SV=1;sp|Q92974|ARHG2_HUMAN Rho guanine nu
60S acidic ribosomal protein P2	RPLP2	P05387	4.93092	0	7.53895	26.6842	+	3.26853	0	2.77793	10.1092	+	4.96077	0	4.76102	27.1488	+	21.3329	20.4991	21.1141	28.32	28.7708	28.4721	23.6488	23.9899	23.6412	10	10	10	75.7	75.7	75.7	11.665	0	323.31	58944000000	188	sp|P05387|RLA2_HUMAN 60S acidic ribosomal protein P2 OS=Homo sapiens OX=9606 GN=RPLP2 PE=1 SV=1
NADH dehydrogenase [ubiquinone] 1 beta subcomplex subunit 10	NDUFB10	O96000	1.06099	0.038047	2.09513	2.25773	+	3.118	0.000266667	2.77265	9.24159	+	0.315392	0.427094	-0.677518	-0.770975		19.6077	18.6863	19.5573	19.6376	22.4518	22.0473	22.0211	22.0469	22.1013	4	4	4	32	32	32	20.776	0	10.687	427500000	12	sp|O96000|NDUBA_HUMAN NADH dehydrogenase [ubiquinone] 1 beta subcomplex subunit 10 OS=Homo sapiens OX=9606 GN=NDUFB10 PE=1 SV=3;tr|H3BV16|H3BV16_HUMAN Complex I-PDSW (Fragment) OS=Homo sapiens OX=9606 GN=NDUFB10 PE=1 SV=8;tr|H3BPJ9|H3BPJ9_HUMAN Complex I-P
Probable E3 ubiquitin-protein ligase makorin-2	MKRN2	A0A7I2YQI0	0.946013	0.0534318	2.52882	2.02202		1.07969	0.0144188	2.76508	2.29675	+	0.265833	0.565657	-0.236255	-0.665385		19.5598	18.0172	22.1364	22.2349	23.1084	21.9566	22.6724	22.5376	22.7987	5	5	5	13.9	13.9	13.9	46.334	0	9.0249	765140000	14	tr|A0A7I2YQI0|A0A7I2YQI0_HUMAN Probable E3 ubiquitin-protein ligase makorin-2 OS=Homo sapiens OX=9606 GN=MKRN2 PE=1 SV=1;tr|C9J494|C9J494_HUMAN Probable E3 ubiquitin-protein ligase makorin-2 OS=Homo sapiens OX=9606 GN=MKRN2 PE=1 SV=1;tr|A0A7I2V5D2|A0A7I2V5
L-aminoadipate-semialdehyde dehydrogenase-phosphopantetheinyl transferase	AASDHPPT	Q9NRN7	NaN	1	0	NaN		6.52134	0	2.76303	66.7897	+	2.47877	0.000449405	-3.561	-6.26051	+	19.9696	20.0691	19.975	18.4623	18.835	20.3225	22.7199	22.7743	22.8086	10	10	10	38.2	38.2	38.2	35.776	0	44.485	918030000	29	sp|Q9NRN7|ADPPT_HUMAN L-aminoadipate-semialdehyde dehydrogenase-phosphopantetheinyl transferase OS=Homo sapiens OX=9606 GN=AASDHPPT PE=1 SV=2;tr|E9PLW6|E9PLW6_HUMAN 4-phosphopantetheinyl transferase (Fragment) OS=Homo sapiens OX=9606 GN=AASDHPPT PE=1 SV=1
BAG family molecular chaperone regulator 3	BAG3	O95817	NaN	1	0	NaN		3.21865	0	2.75981	9.81363	+	3.28393	0.000359551	-3.16068	-10.2021	+	19.0998	18.6492	19.501	18.4701	19.2341	18.3432	21.5771	21.9255	22.0268	4	4	4	12.5	12.5	12.5	61.594	0	13.782	250130000	10	sp|O95817|BAG3_HUMAN BAG family molecular chaperone regulator 3 OS=Homo sapiens OX=9606 GN=BAG3 PE=1 SV=3;tr|C9JFK9|C9JFK9_HUMAN BAG family molecular chaperone regulator 3 (Fragment) OS=Homo sapiens OX=9606 GN=BAG3 PE=1 SV=1
Dual specificity tyrosine-phosphorylation-regulated kinase 1B	DYRK1B	Q9Y463	NaN	1	0	NaN		3.44571	0	2.75948	11.2282	+	4.53506	0	-3.71473	-21.2179	+	19.8663	19.2556	19.0863	18.2399	18.7675	18.3349	22.289	22.1274	22.0702	4	4	1	6.5	6.5	2.1	69.197	0	5.6646	275680000	4	sp|Q9Y463|DYR1B_HUMAN Dual specificity tyrosine-phosphorylation-regulated kinase 1B OS=Homo sapiens OX=9606 GN=DYRK1B PE=1 SV=1
UPF0488 protein C8orf33	C8orf33	A0A3B3IT54	0.0190096	0.975676	0.0667985	0.0571416		3.66087	0	2.75755	12.7453	+	1.10074	0.0132144	-2.69075	-2.34092	+	19.5181	19.9928	19.2598	18.6874	21.9464	18.3373	22.3727	22.2937	22.3769	4	4	4	33.1	33.1	33.1	25.65	0	7.1441	313770000	7	tr|A0A3B3IT54|A0A3B3IT54_HUMAN UPF0488 protein C8orf33 OS=Homo sapiens OX=9606 GN=C8orf33 PE=1 SV=1;sp|Q9H7E9|CH033_HUMAN UPF0488 protein C8orf33 OS=Homo sapiens OX=9606 GN=C8orf33 PE=1 SV=1;tr|A0A3B3IRR6|A0A3B3IRR6_HUMAN UPF0488 protein C8orf33 OS=Homo sa
60S ribosomal protein L10	RPL10	X1WI28	4.71856	0	4.6838	23.5984	+	4.32285	0	2.75421	18.7588	+	3.67334	0.000170819	1.92959	12.839	+	23.6414	23.1772	23.3044	27.9053	28.3422	27.9269	26.1275	26.0446	26.2135	14	14	2	48	48	14.5	22.975	0	323.31	56930000000	367	tr|X1WI28|X1WI28_HUMAN 60S ribosomal protein L10 (Fragment) OS=Homo sapiens OX=9606 GN=RPL10 PE=1 SV=7;sp|P27635|RL10_HUMAN 60S ribosomal protein L10 OS=Homo sapiens OX=9606 GN=RPL10 PE=1 SV=4
Deoxynucleoside triphosphate triphosphohydrolase SAMHD1	SAMHD1	Q9Y3Z3	0.0748662	0.915954	-0.0994492	-0.21312		3.16119	0.000272383	2.75291	9.48317	+	2.23496	0.000898339	-2.85236	-5.36633	+	19.291	19.3239	19.0126	19.0149	18.3715	19.9428	21.4184	22.1907	22.2771	11	11	11	22.5	22.5	22.5	72.2	0	50.878	600810000	25	sp|Q9Y3Z3|SAMH1_HUMAN Deoxynucleoside triphosphate triphosphohydrolase SAMHD1 OS=Homo sapiens OX=9606 GN=SAMHD1 PE=1 SV=2;tr|A0A2R8YCS7|A0A2R8YCS7_HUMAN Deoxynucleoside triphosphate triphosphohydrolase SAMHD1 OS=Homo sapiens OX=9606 GN=SAMHD1 PE=1 SV=1;tr|
Glomulin	GLMN	Q92990	1.01336	0.0442934	0.734713	2.15926	+	2.54528	0.000904557	2.75216	6.52498	+	2.54871	0.000466049	-2.01744	-6.53888	+	19.465	18.5641	19.5479	19.978	20.1198	19.6833	21.6903	22.5046	21.6386	10	10	10	26.8	26.8	26.8	68.207	0	88.197	568990000	21	sp|Q92990|GLMN_HUMAN Glomulin OS=Homo sapiens OX=9606 GN=GLMN PE=1 SV=2
BRCA2 and CDKN1A-interacting protein	BCCIP	Q9P287	1.57361	0.0116502	2.15099	3.42358	+	1.94505	0.00239482	2.75086	4.43832	+	2.35778	0.000657728	-0.599869	-5.80259	+	20.4254	18.3063	19.0676	21.2241	21.5764	21.4518	22.0083	22.0129	22.0307	3	3	3	15	15	15	35.979	0	20.559	399670000	12	sp|Q9P287|BCCIP_HUMAN BRCA2 and CDKN1A-interacting protein OS=Homo sapiens OX=9606 GN=BCCIP PE=1 SV=1
TFIIH basal transcription factor complex helicase XPD subunit	ERCC2	A8MX75	0.333948	0.447394	0.557021	0.80975		3.05533	0.000255621	2.74962	8.90119	+	1.54469	0.00392533	-2.1926	-3.35145	+	18.9351	19.4925	18.5815	18.5043	20.6985	19.4774	21.8687	21.9501	21.4392	6	6	6	10.8	10.8	10.8	80.511	0	22.315	234960000	14	tr|A8MX75|A8MX75_HUMAN General transcription and DNA repair factor IIH helicase subunit XPD (Fragment) OS=Homo sapiens OX=9606 GN=ERCC2 PE=1 SV=2;sp|P18074|ERCC2_HUMAN General transcription and DNA repair factor IIH helicase subunit XPD OS=Homo sapiens OX=
DNA-directed RNA polymerases I, II, and III subunit RPABC1	POLR2E	A0A087WVZ9	NaN	1	0	NaN		2.60658	0.000852575	2.74259	6.77711	+	3.60816	0.00032107	-2.69724	-12.3565	+	19.0576	18.1496	19.5178	18.647	18.8505	19.3635	21.6177	21.7436	21.5915	2	2	2	16.8	16.8	16.8	21.459	0	40.46	219730000	10	tr|A0A087WVZ9|A0A087WVZ9_HUMAN DNA-directed RNA polymerase II subunit E OS=Homo sapiens OX=9606 GN=POLR2E PE=1 SV=1;tr|A0A0A0MQR7|A0A0A0MQR7_HUMAN DNA-directed RNA polymerase II subunit E OS=Homo sapiens OX=9606 GN=POLR2E PE=1 SV=1;sp|P19388|RPAB1_HUMAN DN
Mediator of RNA polymerase II transcription subunit 27	MED27	Q6P2C8	0.788958	0.0877735	1.16083	1.70932		3.07293	0.000257449	2.73782	8.9956	+	1.15179	0.0111265	-1.57699	-2.44924	+	19.083	19.4236	18.5187	20.734	18.9197	20.8541	22.0236	21.5014	21.7138	5	5	5	32.2	32.2	32.2	35.431	0	32.626	352920000	10	sp|Q6P2C8|MED27_HUMAN Mediator of RNA polymerase II transcription subunit 27 OS=Homo sapiens OX=9606 GN=MED27 PE=1 SV=1;tr|A0A494C0K7|A0A494C0K7_HUMAN Cofactor required for Sp1 transcriptional activation subunit 8 OS=Homo sapiens OX=9606 GN=MED27 PE=1 SV=1
TBC1 domain family member 23	TBC1D23	Q9NUY8	NaN	1	0	NaN		4.1218	0	2.73399	16.688	+	2.42059	0.000437048	-3.65605	-6.03667	+	19.747	19.3568	19.31	17.9772	19.7474	17.923	22.0538	22.2053	22.3567	12	12	12	23.9	23.9	23.9	78.321	0	108.78	664250000	23	sp|Q9NUY8|TBC23_HUMAN TBC1 domain family member 23 OS=Homo sapiens OX=9606 GN=TBC1D23 PE=1 SV=3;tr|C9IZ32|C9IZ32_HUMAN TBC1 domain family member 23 (Fragment) OS=Homo sapiens OX=9606 GN=TBC1D23 PE=1 SV=1;tr|C9JAM5|C9JAM5_HUMAN TBC1 domain family member 23
Structural maintenance of chromosomes protein 4;Structural maintenance of chromosomes protein	SMC4	Q9NTJ3	0.558908	0.17412	0.553795	1.26016		2.48212	0.00115136	2.73211	6.27359	+	4.27143	0.000344086	-2.17831	-18.2064	+	21.072	20.0689	21.521	21.61	21.4294	21.2839	23.4785	23.6528	23.7269	42	42	42	38.8	38.8	38.8	147.18	0	323.31	5546900000	145	sp|Q9NTJ3|SMC4_HUMAN Structural maintenance of chromosomes protein 4 OS=Homo sapiens OX=9606 GN=SMC4 PE=1 SV=2;tr|E9PD53|E9PD53_HUMAN Structural maintenance of chromosomes protein OS=Homo sapiens OX=9606 GN=SMC4 PE=1 SV=1
Asparagine--tRNA ligase, cytoplasmic	NARS	O43776	NaN	1	0	NaN		4.15372	0	2.73082	17.0013	+	3.95771	0.000234146	-2.91312	-15.1651	+	19.4335	19.0317	19.5175	18.9437	18.981	19.5111	22.0606	21.9574	22.1572	9	9	9	21.2	21.2	21.2	62.942	0	24.547	433250000	16	sp|O43776|SYNC_HUMAN Asparagine--tRNA ligase, cytoplasmic OS=Homo sapiens OX=9606 GN=NARS1 PE=1 SV=1
Enhancer of mRNA-decapping protein 3	EDC3	Q96F86	0.551997	0.178515	0.976429	1.24664		3.82617	0	2.72971	14.0425	+	1.08385	0.0139416	-1.75328	-2.30546	+	18.8072	19.1827	19.4665	20.8597	20.9163	18.6097	21.9523	21.8302	21.863	6	6	6	19.5	19.5	19.5	56.077	0	26.357	441210000	14	sp|Q96F86|EDC3_HUMAN Enhancer of mRNA-decapping protein 3 OS=Homo sapiens OX=9606 GN=EDC3 PE=1 SV=1;tr|H3BPN4|H3BPN4_HUMAN YjeF domain-containing protein 1 (Fragment) OS=Homo sapiens OX=9606 GN=EDC3 PE=1 SV=1
Integrator complex subunit 3	INTS3	Q68E01	0.0609098	0.932751	0.141499	0.175598		2.6229	0.000864865	2.72939	6.84566	+	1.66728	0.00294457	-2.58789	-3.66349	+	19.872	19.1565	18.5103	20.6393	18.2367	19.0873	21.7801	21.9515	21.9953	9	9	9	14	14	14	118.07	0	43.704	457370000	19	sp|Q68E01|INT3_HUMAN Integrator complex subunit 3 OS=Homo sapiens OX=9606 GN=INTS3 PE=1 SV=1
YTH domain-containing family protein 2	YTHDF2	Q9Y5A9	1.26722	0.0218097	1.54091	2.70082	+	2.04256	0.00208999	2.72901	4.7356	+	2.93342	0.000395437	-1.1881	-8.2718	+	19.9296	21.7503	21.4563	22.695	22.6425	22.4215	23.5543	23.8176	23.9514	12	12	11	27.1	27.1	25.9	62.333	0	85.956	1851700000	40	sp|Q9Y5A9|YTHD2_HUMAN YTH domain-containing family protein 2 OS=Homo sapiens OX=9606 GN=YTHDF2 PE=1 SV=2
Peptidyl-prolyl cis-trans isomerase CWC27 homolog	CWC27	D6REK3	0.410208	0.318123	0.911104	0.965748		1.91489	0.00236422	2.72475	4.34918	+	1.12554	0.0122411	-1.81365	-2.39333	+	20.2774	19.2286	18.216	21.3316	18.811	20.3127	21.7563	21.7831	22.3568	5	5	5	25.5	25.5	25.5	42.996	0	17.87	217120000	7	tr|D6REK3|D6REK3_HUMAN Spliceosome-associated protein CWC27 homolog OS=Homo sapiens OX=9606 GN=CWC27 PE=1 SV=1;sp|Q6UX04|CWC27_HUMAN Spliceosome-associated protein CWC27 homolog OS=Homo sapiens OX=9606 GN=CWC27 PE=1 SV=1
Ubiquilin-4	UBQLN4	Q9NRR5	1.18783	0.0266885	1.35976	2.52675	+	4.25586	0	2.72056	18.0423	+	1.22412	0.00956403	-1.3608	-2.60574	+	19.6387	19.2939	19.7647	21.5343	19.8921	21.3501	22.3173	22.3607	22.181	4	4	2	9.8	9.8	3.8	63.852	0	21.795	421480000	10	sp|Q9NRR5|UBQL4_HUMAN Ubiquilin-4 OS=Homo sapiens OX=9606 GN=UBQLN4 PE=1 SV=2
Serine/threonine-protein kinase RIO1	RIOK1	Q9BRS2	2.16299	0.00538446	3.16079	5.12321	+	2.81496	0.000529589	2.71679	7.69919	+	0.360161	0.323532	0.444003	0.863931		20.1215	18.9939	19.9197	23.4516	21.8265	23.2394	22.3204	22.3442	22.521	15	15	15	40	40	40	65.582	0	128.47	2286900000	52	sp|Q9BRS2|RIOK1_HUMAN Serine/threonine-protein kinase RIO1 OS=Homo sapiens OX=9606 GN=RIOK1 PE=1 SV=2
Muskelin	MKLN1	Q9UL63	1.07658	0.0368571	1.13624	2.29026	+	2.28865	0.00148093	2.71671	5.55364	+	3.49004	0.000293578	-1.58047	-11.526	+	18.9659	20.6275	19.9673	21.2025	20.8161	20.9508	22.4202	22.613	22.6777	15	15	15	26.9	26.9	26.9	84.767	0	76.572	1282800000	36	sp|Q9UL63|MKLN1_HUMAN Muskelin OS=Homo sapiens OX=9606 GN=MKLN1 PE=1 SV=2;tr|C9J7E8|C9J7E8_HUMAN Muskelin OS=Homo sapiens OX=9606 GN=MKLN1 PE=1 SV=1
Cell differentiation protein RCD1 homolog	RQCD1	Q92600	1.20949	0.025281	1.64324	2.57378	+	1.85182	0.00256608	2.71504	4.16691	+	2.81663	0.000459605	-1.0718	-7.70702	+	21.0531	19.0923	19.1928	21.4918	21.3816	21.3946	22.3244	22.3987	22.7603	10	10	10	42.8	42.8	42.8	33.631	0	42.228	881200000	28	sp|Q92600|CNOT9_HUMAN CCR4-NOT transcription complex subunit 9 OS=Homo sapiens OX=9606 GN=CNOT9 PE=1 SV=1
RNA-binding protein NOB1	NOB1	Q9ULX3	1.95517	0.00698127	2.22159	4.46851	+	2.12182	0.00181742	2.71093	4.98805	+	0.837971	0.0314461	-0.489332	-1.806	+	19.3735	20.758	20.8864	22.5642	22.7537	22.3648	22.5858	23.1387	23.4261	11	11	11	39.3	39.3	39.3	46.674	0	74.992	1796900000	39	sp|Q9ULX3|NOB1_HUMAN RNA-binding protein NOB1 OS=Homo sapiens OX=9606 GN=NOB1 PE=1 SV=1
DNA polymerase alpha catalytic subunit;DNA polymerase	POLA1	P09884	NaN	1	0	NaN		1.66324	0.00440726	2.71083	3.65295	+	1.4589	0.00497399	-2.64474	-3.14258	+	18.9699	17.5913	19.8129	17.5453	20.1762	18.8509	22.1973	21.3333	20.976	10	10	10	10	10	10	165.91	0	24.603	226040000	14	sp|P09884|DPOLA_HUMAN DNA polymerase alpha catalytic subunit OS=Homo sapiens OX=9606 GN=POLA1 PE=1 SV=2;tr|A6NMQ1|A6NMQ1_HUMAN DNA polymerase OS=Homo sapiens OX=9606 GN=POLA1 PE=1 SV=1
Ribosomal protein S6 kinase alpha-3	RPS6KA3	B1AXG1	NaN	1	0	NaN		3.3461	0	2.70563	10.5855	+	3.5093	0.0002986	-3.2612	-11.6576	+	19.3804	18.9303	19.7865	18.8836	18.3063	19.2406	22.1908	21.9686	22.0547	10	10	7	20.3	20.3	16.5	80.75	0	30.229	534130000	18	tr|B1AXG1|B1AXG1_HUMAN Non-specific serine/threonine protein kinase OS=Homo sapiens OX=9606 GN=RPS6KA3 PE=1 SV=2;tr|B7ZB17|B7ZB17_HUMAN Non-specific serine/threonine protein kinase OS=Homo sapiens OX=9606 GN=RPS6KA3 PE=1 SV=1;sp|P51812|KS6A3_HUMAN Ribosoma
Kynurenine--oxoglutarate transaminase 3	CCBL2	Q6YP21	NaN	1	0	NaN		4.27352	0	2.70294	18.2285	+	1.7406	0.00256091	-2.93884	-3.85842	+	19.2859	19.612	19.2543	20.3477	17.7518	19.345	22.2082	21.901	22.1519	4	4	4	10.1	10.1	10.1	51.4	0	9.963	331620000	8	sp|Q6YP21|KAT3_HUMAN Kynurenine--oxoglutarate transaminase 3 OS=Homo sapiens OX=9606 GN=KYAT3 PE=1 SV=1;tr|A0A0A0MRN7|A0A0A0MRN7_HUMAN Cysteine-S-conjugate beta-lyase 2 (Fragment) OS=Homo sapiens OX=9606 GN=KYAT3 PE=1 SV=1
HEAT repeat-containing protein 3	HEATR3	Q7Z4Q2	NaN	1	0	NaN		2.26162	0.00145055	2.70088	5.45869	+	3.65155	0.000168126	-2.7603	-12.6757	+	18.3735	18.5263	19.9196	18.5962	18.7521	19.2928	21.7346	21.5491	21.6384	7	7	7	12.1	12.1	12.1	74.582	0	24.261	319020000	22	sp|Q7Z4Q2|HEAT3_HUMAN HEAT repeat-containing protein 3 OS=Homo sapiens OX=9606 GN=HEATR3 PE=1 SV=2
General transcription factor IIH subunit 4	GTF2H4	Q92759	0.149275	0.825015	-0.251273	-0.400688		2.32192	0.00122188	2.69977	5.67234	+	2.44012	0.000441198	-2.95104	-6.11107	+	19.2556	20.5413	19.1913	20.2481	19.2669	18.7194	22.6151	22.0085	22.4639	10	10	10	30.1	30.1	30.1	52.186	0	55.576	635970000	26	sp|Q92759|TF2H4_HUMAN General transcription factor IIH subunit 4 OS=Homo sapiens OX=9606 GN=GTF2H4 PE=1 SV=1
RalBP1-associated Eps domain-containing protein 1	REPS1	Q96D71	0.0179078	0.976822	-0.0397511	-0.0538934		3.24697	0	2.69914	9.98048	+	1.75678	0.00250913	-2.7389	-3.9023	+	19.5738	19.8522	19.0042	18.9849	20.7997	18.5264	21.9751	22.3246	22.2281	5	5	5	10.3	10.3	10.3	86.661	0	27.808	375010000	11	sp|Q96D71|REPS1_HUMAN RalBP1-associated Eps domain-containing protein 1 OS=Homo sapiens OX=9606 GN=REPS1 PE=1 SV=3;tr|E9PMG1|E9PMG1_HUMAN RalBP1-associated Eps domain-containing protein 1 OS=Homo sapiens OX=9606 GN=REPS1 PE=1 SV=1;tr|H0YDT0|H0YDT0_HUMAN Ra
7SK snRNA methylphosphate capping enzyme	MEPCE	Q7L2J0	1.0002	0.0461635	2.0592	2.13225	+	1.3073	0.0078886	2.69609	2.79056	+	4.25671	0.000338028	-0.636883	-18.0512	+	22.0767	18.751	20.1029	22.3391	22.3809	22.3882	23.0616	23.0059	22.9514	13	13	13	30.2	30.2	30.2	74.354	0	61.289	1553400000	42	sp|Q7L2J0|MEPCE_HUMAN 7SK snRNA methylphosphate capping enzyme OS=Homo sapiens OX=9606 GN=MEPCE PE=1 SV=1
60 kDa SS-A/Ro ribonucleoprotein	TROVE2	P10155	1.07243	0.0374241	0.322777	2.28159	+	4.37595	0	2.69355	19.3464	+	6.03257	0	-2.37078	-50.3959	+	21.5041	21.9737	21.7829	22.1255	22.1013	22.0023	24.3914	24.4684	24.4817	19	19	19	45.9	45.9	45.9	60.67	0	157.6	5749500000	123	sp|P10155|RO60_HUMAN 60 kDa SS-A/Ro ribonucleoprotein OS=Homo sapiens OX=9606 GN=RO60 PE=1 SV=2
DNA replication licensing factor MCM6	MCM6	Q14566	2.18009	0.00515537	1.57022	5.18017	+	3.08134	0.000260555	2.69352	9.04106	+	2.67395	0.000421399	-1.1233	-7.06397	+	21.2804	21.3701	22.1577	23.1634	23.384	22.9715	24.3817	24.0869	24.4202	26	26	26	44.5	44.5	44.5	92.888	0	323.31	10051000000	219	sp|Q14566|MCM6_HUMAN DNA replication licensing factor MCM6 OS=Homo sapiens OX=9606 GN=MCM6 PE=1 SV=1
Cytoplasmic dynein 1 light intermediate chain 1	DYNC1LI1	Q9Y6G9	3.36477	0.000883721	-2.21926	-10.7032	+	3.4486	0	2.69145	11.2473	+	4.33187	0.000380952	-4.91072	-18.8574	+	21.4375	21.0636	21.4534	18.9897	19.4207	18.8863	23.7641	24.4115	23.8533	19	19	17	54.3	54.3	48.9	56.578	0	196.26	3562100000	68	sp|Q9Y6G9|DC1L1_HUMAN Cytoplasmic dynein 1 light intermediate chain 1 OS=Homo sapiens OX=9606 GN=DYNC1LI1 PE=1 SV=3;tr|E9PHI6|E9PHI6_HUMAN Dynein light intermediate chain OS=Homo sapiens OX=9606 GN=DYNC1LI1 PE=1 SV=1
Actin-related protein 2	ACTR2	P61160	2.58071	0.00267885	2.46356	6.66969	+	2.72971	0.000680038	2.69094	7.30938	+	0.925279	0.0218225	-0.227381	-1.9802	+	21.6566	21.1993	22.4318	24.2935	24.0593	24.3255	24.4491	24.32	24.5914	15	15	15	50.5	50.5	50.5	44.76	0	176.03	4613900000	95	sp|P61160|ARP2_HUMAN Actin-related protein 2 OS=Homo sapiens OX=9606 GN=ACTR2 PE=1 SV=1;tr|F5H6T1|F5H6T1_HUMAN ARP2 actin-related protein 2 homolog (Yeast), isoform CRA_d OS=Homo sapiens OX=9606 GN=ACTR2 PE=1 SV=2
Tetratricopeptide repeat protein 1	TTC1	Q99614	2.71735	0.00244633	2.29896	7.25434	+	3.27494	0	2.6906	10.1478	+	0.916441	0.0226342	-0.391637	-1.96244	+	18.6524	19.5347	19.0216	21.3331	21.7087	21.0638	21.6417	21.8828	21.756	7	7	7	38.4	38.4	38.4	33.526	0	83.012	777940000	23	sp|Q99614|TTC1_HUMAN Tetratricopeptide repeat protein 1 OS=Homo sapiens OX=9606 GN=TTC1 PE=1 SV=1
Cirhin	CIRH1A	Q969X6	2.36808	0.00394393	3.38097	5.84045	+	2.05418	0.0020406	2.6886	4.77199	+	2.18461	0.00110345	0.692368	5.1953	+	17.9931	18.5732	19.8969	21.9837	22.4432	22.1792	21.5004	21.522	21.5066	15	15	15	31.2	31.2	31.2	76.889	0	120.96	2101900000	58	sp|Q969X6|UTP4_HUMAN U3 small nucleolar RNA-associated protein 4 homolog OS=Homo sapiens OX=9606 GN=UTP4 PE=1 SV=1;tr|H3BSH7|H3BSH7_HUMAN U3 small nucleolar RNA-associated protein 4 homolog (Fragment) OS=Homo sapiens OX=9606 GN=UTP4 PE=1 SV=1;tr|A0A0J9YWM9
6-phosphogluconate dehydrogenase, decarboxylating	PGD	P52209	NaN	1	0	NaN		2.12709	0.00174703	2.6752	5.00519	+	2.73483	0.000439485	-2.58744	-7.33228	+	20.1845	18.6522	18.5689	19.7246	18.5781	19.3662	21.9969	21.776	21.6582	5	5	5	14.7	14.7	14.7	53.139	0	14.251	207070000	14	sp|P52209|6PGD_HUMAN 6-phosphogluconate dehydrogenase, decarboxylating OS=Homo sapiens OX=9606 GN=PGD PE=1 SV=3
Acylamino-acid-releasing enzyme	APEH	C9JIF9	NaN	1	0	NaN		3.03614	0.000360656	2.67196	8.79928	+	2.61363	0.000408619	-1.92022	-6.80665	+	17.9862	18.9718	18.7805	19.7125	19.496	18.7853	21.2256	21.2099	21.3189	3	3	3	6.5	6.5	6.5	81.673	0	7.7191	127260000	5	tr|C9JIF9|C9JIF9_HUMAN Acyl-peptide hydrolase OS=Homo sapiens OX=9606 GN=APEH PE=1 SV=1;sp|P13798|ACPH_HUMAN Acylamino-acid-releasing enzyme OS=Homo sapiens OX=9606 GN=APEH PE=1 SV=4;tr|C9JLK2|C9JLK2_HUMAN Acylamino-acid-releasing enzyme (Fragment) OS=Homo
Ribose-phosphate pyrophosphokinase 2;Ribose-phosphate pyrophosphokinase 3	PRPS2;PRPS1L1	P11908	NaN	1	0	NaN		3.44474	0	2.66329	11.2218	+	3.53231	0.000304279	-2.83217	-11.8169	+	19.1709	19.93	19.3247	18.9878	19.1685	19.7627	22.1119	22.0656	22.2379	11	4	4	42.8	18.2	18.2	34.769	0	11.892	192260000	10	sp|P11908|PRPS2_HUMAN Ribose-phosphate pyrophosphokinase 2 OS=Homo sapiens OX=9606 GN=PRPS2 PE=1 SV=2;tr|H7C540|H7C540_HUMAN Ribose-phosphate pyrophosphokinase 2 (Fragment) OS=Homo sapiens OX=9606 GN=PRPS2 PE=1 SV=1;tr|A0A0B4J207|A0A0B4J207_HUMAN Ribose-ph
Serine/threonine-protein phosphatase 2A 55 kDa regulatory subunit B delta isoform	PPP2R2D	Q66LE6	NaN	1	0	NaN		4.05439	0	2.66255	16.0452	+	3.36297	0.000262654	-3.074	-10.6918	+	19.1528	19.495	19.0268	18.867	19.2577	18.3156	22.0462	21.8788	21.7373	6	2	2	19	6.2	6.2	52.042	0	12.847	139340000	5	sp|Q66LE6|2ABD_HUMAN Serine/threonine-protein phosphatase 2A 55 kDa regulatory subunit B delta isoform OS=Homo sapiens OX=9606 GN=PPP2R2D PE=1 SV=1
Ribosome biogenesis protein NSA2 homolog	NSA2	O95478	4.59921	0	5.08164	22.0219	+	3.01418	0.000356069	2.66132	8.68404	+	2.81243	0.000458371	2.42032	7.68738	+	19.451	19.7787	19.2466	24.4912	24.9023	24.3276	22.1394	21.7027	22.6182	10	10	10	42.7	42.7	42.7	30.065	0	91.114	4516100000	51	sp|O95478|NSA2_HUMAN Ribosome biogenesis protein NSA2 homolog OS=Homo sapiens OX=9606 GN=NSA2 PE=1 SV=1
Tetratricopeptide repeat protein 27	TTC27	Q6P3X3	0.334414	0.446278	-1.98456	-0.810719		0.470519	0.182867	2.65964	1.08627		3.60967	0.000321608	-4.64419	-12.3675	+	25.7157	19.0473	17.9143	18.9099	19.3627	18.4511	24.0749	23.392	23.1893	6	6	6	10.9	10.9	10.9	96.631	0	34.96	736360000	15	sp|Q6P3X3|TTC27_HUMAN Tetratricopeptide repeat protein 27 OS=Homo sapiens OX=9606 GN=TTC27 PE=1 SV=1
Interferon regulatory factor 2-binding protein 2	IRF2BP2	Q7Z5L9	NaN	1	0	NaN		4.07537	0	2.65812	16.2426	+	4.21559	0.000314754	-3.96579	-17.6246	+	19.6146	20.1719	19.8245	18.2168	18.9827	18.4885	22.5663	22.5152	22.5039	10	10	10	29.1	29.1	29.1	61.024	0	91.499	671780000	20	sp|Q7Z5L9|I2BP2_HUMAN Interferon regulatory factor 2-binding protein 2 OS=Homo sapiens OX=9606 GN=IRF2BP2 PE=1 SV=2
Microtubule-associated protein 1S;MAP1S heavy chain;MAP1S light chain	MAP1S	Q66K74	NaN	1	0	NaN		2.75436	0.000692607	2.65726	7.42025	+	3.29414	0.000363178	-3.21428	-10.2642	+	20.1578	19.9817	19.055	18.7788	19.7506	18.9941	22.5655	22.4017	22.199	5	5	5	9.1	9.1	9.1	112.21	0	82.389	266880000	9	sp|Q66K74|MAP1S_HUMAN Microtubule-associated protein 1S OS=Homo sapiens OX=9606 GN=MAP1S PE=1 SV=2
Crk-like protein	CRKL	P46109	0.868136	0.0685411	1.75833	1.86587		1.34674	0.00729499	2.65526	2.88018	+	1.8743	0.00212515	-0.896923	-4.23125	+	18.6034	21.2125	18.3227	21.5338	21.0238	20.856	22.0547	22.1243	21.9254	8	8	8	34.3	34.3	34.3	33.777	0	36.409	501000000	25	sp|P46109|CRKL_HUMAN Crk-like protein OS=Homo sapiens OX=9606 GN=CRKL PE=1 SV=1
Sequestosome-1	SQSTM1	Q13501	2.90717	0.00175484	1.591	8.1417	+	3.22095	0	2.65372	9.82707	+	1.89961	0.00185731	-1.06272	-4.30451	+	19.482	19.1036	18.9488	20.8015	20.9493	20.5567	21.4162	22.1577	21.9217	5	5	5	18	18	18	47.687	0	119.46	375810000	21	sp|Q13501|SQSTM_HUMAN Sequestosome-1 OS=Homo sapiens OX=9606 GN=SQSTM1 PE=1 SV=1;tr|E9PFW8|E9PFW8_HUMAN Sequestosome-1 (Fragment) OS=Homo sapiens OX=9606 GN=SQSTM1 PE=1 SV=1;tr|E7EMC7|E7EMC7_HUMAN Sequestosome-1 OS=Homo sapiens OX=9606 GN=SQSTM1 PE=1 SV=1
Proteasome activator complex subunit 2	PSME2	A0A087X1Z3	NaN	1	0	NaN		3.36099	0	2.64833	10.6793	+	4.17324	0.000297214	-3.20301	-17.1955	+	19.6823	19.164	18.8392	18.364	18.6601	18.9974	21.8584	21.8279	21.9443	6	6	6	36.2	36.2	36.2	29.126	0	41.055	339570000	12	tr|A0A087X1Z3|A0A087X1Z3_HUMAN Proteasome activator complex subunit 2 OS=Homo sapiens OX=9606 GN=PSME2 PE=1 SV=1;sp|Q9UL46|PSME2_HUMAN Proteasome activator complex subunit 2 OS=Homo sapiens OX=9606 GN=PSME2 PE=1 SV=4;tr|H0YM70|H0YM70_HUMAN Proteasome activ
Tubulin--tyrosine ligase-like protein 12	TTLL12	Q14166	NaN	1	0	NaN		3.77668	0	2.64529	13.6414	+	3.97294	0.000237624	-2.21202	-15.3005	+	18.9987	19.2155	18.5627	19.6238	19.1381	19.3148	21.5277	21.6221	21.5629	5	5	5	13.4	13.4	13.4	74.403	0	14.031	293470000	9	sp|Q14166|TTL12_HUMAN Tubulin--tyrosine ligase-like protein 12 OS=Homo sapiens OX=9606 GN=TTLL12 PE=1 SV=2
Proteasome inhibitor PI31 subunit	PSMF1	Q5QPM7	0.104442	0.88607	0.144873	0.289977		2.06679	0.0020517	2.64379	4.81174	+	3.31199	0.000370656	-2.49891	-10.3735	+	19.7273	20.3691	21.4308	20.6329	20.7555	20.5735	23.3733	23.4018	22.6834	3	3	3	16.7	16.7	16.7	28.956	0	43.948	775960000	13	tr|Q5QPM7|Q5QPM7_HUMAN Proteasome inhibitor PI31 subunit OS=Homo sapiens OX=9606 GN=PSMF1 PE=1 SV=2;sp|Q92530|PSMF1_HUMAN Proteasome inhibitor PI31 subunit OS=Homo sapiens OX=9606 GN=PSMF1 PE=1 SV=2;tr|Q5QPM9|Q5QPM9_HUMAN Proteasome inhibitor PI31 subunit
STE20-like serine/threonine-protein kinase	SLK	Q9H2G2	0.0658831	0.925881	-0.179184	-0.189069		1.32347	0.00755391	2.64219	2.82716	+	3.27899	0.000359102	-2.82137	-10.1722	+	21.1981	18.1132	18.9569	18.825	19.5981	19.3076	22.3697	21.8197	22.0054	12	12	11	17.7	17.7	16.9	142.69	0	55.806	690880000	24	sp|Q9H2G2|SLK_HUMAN STE20-like serine/threonine-protein kinase OS=Homo sapiens OX=9606 GN=SLK PE=1 SV=1
Molybdopterin synthase catalytic subunit	MOCS2	O96007	NaN	1	0	NaN		2.087	0.00194223	2.64062	4.87591	+	2.79747	0.000454707	-4.06358	-7.61772	+	20.5482	18.7031	19.3361	18.7032	18.5728	17.0425	22.2027	22.1563	22.1503	2	2	2	18.6	18.6	18.6	20.944	0	10.106	180440000	7	sp|O96007|MOC2B_HUMAN Molybdopterin synthase catalytic subunit OS=Homo sapiens OX=9606 GN=MOCS2 PE=1 SV=1
Proteasomal ubiquitin receptor ADRM1	ADRM1	Q16186	0.707949	0.107327	0.97373	1.55072		2.4308	0.00111449	2.63941	6.07548	+	1.62697	0.0031587	-1.66568	-3.55903	+	18.9179	19.1792	20.3082	20.8031	19.5274	20.996	21.9505	22.2274	22.1456	2	2	2	5.9	5.9	5.9	42.153	0	13.911	219860000	11	sp|Q16186|ADRM1_HUMAN Proteasomal ubiquitin receptor ADRM1 OS=Homo sapiens OX=9606 GN=ADRM1 PE=1 SV=2;tr|A0A087WUX6|A0A087WUX6_HUMAN Proteasomal ubiquitin receptor ADRM1 (Fragment) OS=Homo sapiens OX=9606 GN=ADRM1 PE=1 SV=1;tr|A0A087WX59|A0A087WX59_HUMAN P
Ran-binding protein 10	RANBP10	A0A0D9SEU5	0.456774	0.259803	0.802964	1.05897		2.27764	0.00146884	2.63761	5.51482	+	1.43189	0.0053423	-1.83464	-3.07832	+	18.6394	20.2796	19.4756	20.8876	19.0839	20.832	22.0933	22.2231	21.9911	10	8	8	23.7	18.2	18.2	67.255	0	21.931	621600000	22	tr|A0A0D9SEU5|A0A0D9SEU5_HUMAN Ran-binding protein 10 OS=Homo sapiens OX=9606 GN=RANBP10 PE=1 SV=1;tr|R4GMX8|R4GMX8_HUMAN Ran-binding protein 10 OS=Homo sapiens OX=9606 GN=RANBP10 PE=1 SV=1;sp|Q6VN20|RBP10_HUMAN Ran-binding protein 10 OS=Homo sapiens OX=96
ARF GTPase-activating protein GIT1	GIT1	J3QRU8	NaN	1	0	NaN		2.01543	0.00215017	2.63449	4.65144	+	3.23039	0.000342043	-3.09659	-9.88244	+	19.6224	19.3522	17.8211	19.0712	18.2367	18.1014	21.6553	21.6348	21.409	9	9	8	19.2	19.2	17	76.805	0	69.862	312560000	26	tr|J3QRU8|J3QRU8_HUMAN ARF GTPase-activating protein GIT1 OS=Homo sapiens OX=9606 GN=GIT1 PE=1 SV=1;tr|A0A0C4DGN6|A0A0C4DGN6_HUMAN ARF GTPase-activating protein GIT1 OS=Homo sapiens OX=9606 GN=GIT1 PE=1 SV=1;sp|Q9Y2X7|GIT1_HUMAN ARF GTPase-activating prote
DNA-directed RNA polymerase;DNA-directed RNA polymerase II subunit RPB2	POLR2B	C9J2Y9	2.84998	0.00186217	1.87354	7.86465	+	3.48312	0	2.63364	11.479	+	2.00562	0.00166237	-0.760105	-4.62131	+	19.3356	19.4633	19.998	21.2827	21.7078	21.4269	22.034	22.2624	22.4014	24	24	24	24.3	24.3	24.3	133.06	0	96.88	1710900000	51	tr|C9J2Y9|C9J2Y9_HUMAN DNA-directed RNA polymerase subunit beta OS=Homo sapiens OX=9606 GN=POLR2B PE=1 SV=2;sp|P30876|RPB2_HUMAN DNA-directed RNA polymerase II subunit RPB2 OS=Homo sapiens OX=9606 GN=POLR2B PE=1 SV=1;tr|C9J4M6|C9J4M6_HUMAN DNA-directed RNA
RNA-binding protein 12	RBM12	Q9NTZ6	0.0400679	0.952079	0.101501	0.117849		1.95022	0.00233095	2.62647	4.45371	+	1.78504	0.00232184	-2.52497	-3.97975	+	19.1574	21.0156	19.3779	20.6243	18.6905	20.5406	22.5352	22.3465	22.5485	8	8	8	10.2	10.2	10.2	97.394	0	25.599	612550000	26	sp|Q9NTZ6|RBM12_HUMAN RNA-binding protein 12 OS=Homo sapiens OX=9606 GN=RBM12 PE=1 SV=1
RAF proto-oncogene serine/threonine-protein kinase	RAF1	H7C155	NaN	1	0	NaN		1.93507	0.00238249	2.62297	4.40866	+	3.58136	0.000317355	-2.87144	-12.1632	+	20.147	19.3405	18.1882	18.8315	19.2915	18.8072	21.5427	22.1517	21.8501	4	3	3	16.5	14.6	14.6	59.741	0	18.773	188710000	6	tr|H7C155|H7C155_HUMAN RAF proto-oncogene serine/threonine-protein kinase (Fragment) OS=Homo sapiens OX=9606 GN=RAF1 PE=1 SV=1;sp|P04049|RAF1_HUMAN RAF proto-oncogene serine/threonine-protein kinase OS=Homo sapiens OX=9606 GN=RAF1 PE=1 SV=1
PERQ amino acid-rich with GYF domain-containing protein 2	GIGYF2	Q6Y7W6	1.1559	0.029318	2.1036	2.45803	+	2.86528	0.00054043	2.62192	7.93791	+	0.256646	0.589708	-0.51832	-0.645439		18.95	19.5271	20.0354	22.246	22.5523	20.025	22.1396	22.2989	21.9398	12	12	12	14	14	14	150.07	0	87.869	887750000	24	sp|Q6Y7W6|GGYF2_HUMAN GRB10-interacting GYF protein 2 OS=Homo sapiens OX=9606 GN=GIGYF2 PE=1 SV=1;tr|I1E4Y6|I1E4Y6_HUMAN GRB10-interacting GYF protein 2 OS=Homo sapiens OX=9606 GN=GIGYF2 PE=1 SV=1;tr|E7ESB6|E7ESB6_HUMAN GRB10-interacting GYF protein 2 (Fra
Cystatin-B	CSTB	P04080	3.42892	0.000926829	1.03893	11.1173	+	3.60751	0	2.62138	12.3518	+	2.87897	0.000471889	-1.58244	-8.004	+	21.5431	21.3492	21.2515	22.4761	22.435	22.3495	23.7924	24.3905	23.8249	5	5	5	77.6	77.6	77.6	11.139	0	40.401	2081200000	35	sp|P04080|CYTB_HUMAN Cystatin-B OS=Homo sapiens OX=9606 GN=CSTB PE=1 SV=2
Treacle protein	TCOF1	A0A3B3IS06	2.40821	0.00376978	1.93194	5.98992	+	3.46737	0	2.62094	11.3728	+	1.32208	0.00722439	-0.688998	-2.824	+	19.4444	18.7202	18.868	21.3951	20.606	20.8273	21.5265	21.6166	21.7523	7	7	7	8.1	8.1	8.1	138.69	0	16.836	343660000	18	tr|A0A3B3IS06|A0A3B3IS06_HUMAN Treacle protein (Fragment) OS=Homo sapiens OX=9606 GN=TCOF1 PE=1 SV=1;tr|E7ETY2|E7ETY2_HUMAN Treacle protein OS=Homo sapiens OX=9606 GN=TCOF1 PE=1 SV=1;sp|Q13428|TCOF_HUMAN Treacle protein OS=Homo sapiens OX=9606 GN=TCOF1 PE=
Golgi resident protein GCP60	ACBD3	Q9H3P7	1.3965	0.0175787	0.983435	2.99516	+	2.88796	0.000548287	2.61841	8.04764	+	3.9313	0.000228571	-1.63498	-14.9329	+	21.5913	20.4927	20.9931	21.9225	22.176	21.9288	23.5518	23.5971	23.7834	14	14	14	34.3	34.3	34.3	60.593	0	105.73	2672800000	47	sp|Q9H3P7|GCP60_HUMAN Golgi resident protein GCP60 OS=Homo sapiens OX=9606 GN=ACBD3 PE=1 SV=4
CCR4-NOT transcription complex subunit 3	CNOT3	O75175	0.0686729	0.923637	-0.101564	-0.196576		5.18038	0	2.61807	30.8228	+	2.21915	0.00103694	-2.71963	-5.31215	+	21.0742	20.8761	21.1326	21.5649	21.2971	19.9163	23.7147	23.6104	23.612	7	7	7	13.5	13.5	13.5	81.871	0	49.929	957540000	16	sp|O75175|CNOT3_HUMAN CCR4-NOT transcription complex subunit 3 OS=Homo sapiens OX=9606 GN=CNOT3 PE=1 SV=1;tr|B7Z6J7|B7Z6J7_HUMAN CCR4-NOT transcription complex subunit 3 OS=Homo sapiens OX=9606 GN=CNOT3 PE=1 SV=1;tr|H0Y5X7|H0Y5X7_HUMAN CCR4-NOT transcripti
Mediator of DNA damage checkpoint protein 1	MDC1	Q14676	0.509621	0.209725	-0.956961	-1.1635		1.75218	0.00338127	2.6164	3.88979	+	2.45387	0.000443465	-3.57336	-6.16386	+	18.4893	20.6703	19.568	19.4959	17.6673	18.6936	22.6557	21.8769	22.0442	25	25	25	23.4	23.4	23.4	226.66	0	143.59	991480000	51	sp|Q14676|MDC1_HUMAN Mediator of DNA damage checkpoint protein 1 OS=Homo sapiens OX=9606 GN=MDC1 PE=1 SV=3
Plastin-3	PLS3	P13797	1.99651	0.00700956	1.14352	4.59343	+	2.69396	0.000899719	2.61262	7.1512	+	2.22807	0.00089418	-1.4691	-5.34269	+	19.621	19.8629	20.4458	21.2104	21.0684	21.0813	22.0899	23.0224	22.6553	15	15	12	29.8	29.8	24.6	70.81	0	73.212	1463400000	50	sp|P13797|PLST_HUMAN Plastin-3 OS=Homo sapiens OX=9606 GN=PLS3 PE=1 SV=4;tr|A0A0A0MSQ0|A0A0A0MSQ0_HUMAN Plastin-3 OS=Homo sapiens OX=9606 GN=PLS3 PE=1 SV=1
Translation initiation factor eIF-2B subunit beta	EIF2B2	P49770	NaN	1	0	NaN		2.77165	0.000609636	2.60936	7.49893	+	4.2518	0.000334495	-3.23522	-17.9998	+	19.6921	19.252	18.6154	18.5785	18.7143	18.3891	21.5785	21.718	22.0911	3	3	3	10.5	10.5	10.5	38.989	0	7.8053	254940000	5	sp|P49770|EI2BB_HUMAN Translation initiation factor eIF-2B subunit beta OS=Homo sapiens OX=9606 GN=EIF2B2 PE=1 SV=3
NEDD8-activating enzyme E1 catalytic subunit	UBA3	Q8TBC4	NaN	1	0	NaN		3.44753	0	2.60908	11.2403	+	2.72007	0.000433898	-3.51642	-7.26643	+	19.7334	18.9586	19.3713	18.6088	19.1857	17.5468	22.086	21.891	21.9136	10	10	10	36.3	36.3	36.3	51.852	0	33.957	478130000	18	sp|Q8TBC4|UBA3_HUMAN NEDD8-activating enzyme E1 catalytic subunit OS=Homo sapiens OX=9606 GN=UBA3 PE=1 SV=2;tr|F8W8D4|F8W8D4_HUMAN NEDD8-activating enzyme E1 catalytic subunit OS=Homo sapiens OX=9606 GN=UBA3 PE=1 SV=1
Melanoma-associated antigen D2	MAGED2	Q9UNF1	1.54565	0.0125329	1.51447	3.35383	+	2.35156	0.00115473	2.60672	5.7798	+	3.67521	0.000171429	-1.09225	-12.8531	+	19.9141	19.1346	20.684	21.3413	21.5467	21.3881	22.4644	22.6334	22.455	8	8	7	21.8	21.8	19.8	64.953	0	38.436	837140000	21	sp|Q9UNF1|MAGD2_HUMAN Melanoma-associated antigen D2 OS=Homo sapiens OX=9606 GN=MAGED2 PE=1 SV=2;tr|Q5H909|Q5H909_HUMAN Melanoma-associated antigen D2 OS=Homo sapiens OX=9606 GN=MAGED2 PE=1 SV=2;tr|Q5H907|Q5H907_HUMAN Melanoma antigen family D, 2, isoform
Histone-lysine N-methyltransferase SETD7	SETD7	Q8WTS6	NaN	1	0	NaN		3.26267	0	2.605	10.0741	+	2.26472	0.000700337	-2.75527	-5.46953	+	19.587	19.6045	18.8415	19.361	19.9647	18.2565	22.0559	21.8476	21.9445	4	4	4	13.9	13.9	13.9	40.72	0	6.9019	220880000	6	sp|Q8WTS6|SETD7_HUMAN Histone-lysine N-methyltransferase SETD7 OS=Homo sapiens OX=9606 GN=SETD7 PE=1 SV=1;tr|D6RJA0|D6RJA0_HUMAN [Histone H3]-lysine(4) N-methyltransferase OS=Homo sapiens OX=9606 GN=SETD7 PE=1 SV=1
U5 small nuclear ribonucleoprotein 40 kDa protein	SNRNP40	Q96DI7	3.07907	0.00151273	1.47892	9.02876	+	4.91433	0	2.60249	26.4293	+	2.58881	0.000475216	-1.12357	-6.70318	+	25.5805	25.4777	25.7023	27.2951	26.7826	27.1196	28.1923	28.0596	28.316	26	26	26	83.5	83.5	83.5	39.31	0	323.31	96933000000	583	sp|Q96DI7|SNR40_HUMAN U5 small nuclear ribonucleoprotein 40 kDa protein OS=Homo sapiens OX=9606 GN=SNRNP40 PE=1 SV=1
ATP-dependent RNA helicase DDX24	DDX24	G3V529	2.7899	0.00211176	3.85376	7.58275	+	2.21986	0.00143271	2.60158	5.31457	+	3.10118	0.000310011	1.25218	9.14906	+	19.3554	20.5132	18.8614	23.1652	23.5053	23.6208	22.1872	22.1676	22.1799	21	21	21	35.8	35.8	35.8	91.48	0	256.68	4638600000	83	tr|G3V529|G3V529_HUMAN RNA helicase OS=Homo sapiens OX=9606 GN=DDX24 PE=1 SV=1;sp|Q9GZR7|DDX24_HUMAN ATP-dependent RNA helicase DDX24 OS=Homo sapiens OX=9606 GN=DDX24 PE=1 SV=1;tr|F5GYL3|F5GYL3_HUMAN ATP-dependent RNA helicase DDX24 OS=Homo sapiens OX=9606
Importin-5	IPO5	O00410	0.625075	0.137799	0.288089	1.38924		4.02586	0	2.60064	15.7804	+	4.27234	0.000345324	-2.31255	-18.2161	+	23.9682	23.4164	23.5705	23.9996	24.1226	23.6971	26.2501	26.2332	26.2735	42	42	35	59.2	59.2	48.3	123.63	0	323.31	13669000000	261	sp|O00410|IPO5_HUMAN Importin-5 OS=Homo sapiens OX=9606 GN=IPO5 PE=1 SV=4;tr|H0Y8C6|H0Y8C6_HUMAN Importin-5 (Fragment) OS=Homo sapiens OX=9606 GN=IPO5 PE=1 SV=1
Cyclin-dependent kinase inhibitor 2A	CDKN2A	J3QRG6	0.373259	0.3742	0.815116	0.89077		2.60209	0.000849558	2.59734	6.7584	+	1.00632	0.0172491	-1.78223	-2.14479	+	19.8856	19.7251	18.6624	19.5423	21.8941	19.2821	21.982	22.0498	22.0333	3	3	3	29.7	29.7	29.7	14.968	0	21.958	307340000	13	tr|J3QRG6|J3QRG6_HUMAN Cyclin-dependent kinase inhibitor 2A OS=Homo sapiens OX=9606 GN=CDKN2A PE=1 SV=1;sp|P42771|CDN2A_HUMAN Cyclin-dependent kinase inhibitor 2A OS=Homo sapiens OX=9606 GN=CDKN2A PE=1 SV=2;tr|K7ES20|K7ES20_HUMAN Cyclin-dependent kinase in
Myosin regulatory light chain 12B;Myosin regulatory light chain 12A	MYL12B;MYL12A	O14950	4.63795	0	4.05147	22.5218	+	4.09918	0	2.59709	16.4696	+	3.78593	0.000192	1.45437	13.7154	+	21.6885	21.1662	21.4751	25.3405	25.4705	25.6732	24.0359	24.1175	23.9677	11	11	11	80.2	80.2	80.2	19.779	0	197.4	10761000000	93	sp|O14950|ML12B_HUMAN Myosin regulatory light chain 12B OS=Homo sapiens OX=9606 GN=MYL12B PE=1 SV=2;tr|J3QRS3|J3QRS3_HUMAN Myosin regulatory light chain 12A OS=Homo sapiens OX=9606 GN=MYL12A PE=1 SV=1;sp|P19105|ML12A_HUMAN Myosin regulatory light chain 12A
C-terminal-binding protein 1	CTBP1	Q13363	0.287857	0.546325	0.714591	0.712704		1.19142	0.00988464	2.59702	2.53452	+	2.76484	0.000445605	-1.88243	-7.46783	+	18.746	18.8312	21.7815	20.6299	20.3103	20.5623	21.9185	22.6318	22.5995	8	8	6	30	30	25.7	47.535	0	112.99	593810000	18	sp|Q13363|CTBP1_HUMAN C-terminal-binding protein 1 OS=Homo sapiens OX=9606 GN=CTBP1 PE=1 SV=2;tr|D6RAX2|D6RAX2_HUMAN C-terminal-binding protein 1 (Fragment) OS=Homo sapiens OX=9606 GN=CTBP1 PE=1 SV=8;tr|E9PGB1|E9PGB1_HUMAN C-terminal-binding protein 1 (Fra
Nuclear-interacting partner of ALK	ZC3HC1	Q86WB0	NaN	1	0	NaN		3.86426	0	2.59648	14.359	+	3.12558	0.000315444	-2.738	-9.2836	+	19.284	18.9429	19.4752	19.3761	19.3693	18.5321	21.9823	21.8447	21.6645	6	6	6	20.3	20.3	20.3	55.261	0	18.588	254480000	15	sp|Q86WB0|NIPA_HUMAN Nuclear-interacting partner of ALK OS=Homo sapiens OX=9606 GN=ZC3HC1 PE=1 SV=1;tr|C9J0I9|C9J0I9_HUMAN Nuclear-interacting partner of ALK OS=Homo sapiens OX=9606 GN=ZC3HC1 PE=1 SV=1
Serine/threonine-protein phosphatase 6 regulatory subunit 3	PPP6R3	H7BXH2	0.78528	0.0886805	-0.882128	-1.70209		2.13932	0.0016163	2.59091	5.04516	+	3.37348	0.000266297	-3.47304	-10.7586	+	19.2584	19.7178	20.8179	18.6032	19.1524	19.3922	22.0949	22.6263	22.8457	15	15	15	25.3	25.3	25.3	92.407	0	195.26	963540000	38	tr|H7BXH2|H7BXH2_HUMAN Serine/threonine-protein phosphatase 6 regulatory subunit 3 OS=Homo sapiens OX=9606 GN=PPP6R3 PE=1 SV=1;tr|E9PKF6|E9PKF6_HUMAN Serine/threonine-protein phosphatase 6 regulatory subunit 3 OS=Homo sapiens OX=9606 GN=PPP6R3 PE=1 SV=1;sp
45 kDa calcium-binding protein	SDF4	A0A5F9UP49	3.25792	0.000798319	1.96993	10.0457	+	3.55716	0	2.58594	11.9911	+	2.42096	0.000437364	-0.616017	-6.03808	+	19.0314	19.6387	19.5776	21.4346	21.3196	21.4033	21.8177	22.1416	22.0462	4	4	4	19.7	19.7	19.7	40.936	0	32.056	537220000	10	tr|A0A5F9UP49|A0A5F9UP49_HUMAN 45 kDa calcium-binding protein OS=Homo sapiens OX=9606 GN=SDF4 PE=1 SV=1;sp|Q9BRK5|CAB45_HUMAN 45 kDa calcium-binding protein OS=Homo sapiens OX=9606 GN=SDF4 PE=1 SV=1;tr|A0A5F9UJX7|A0A5F9UJX7_HUMAN 45 kDa calcium-binding pro
60S ribosomal protein L7	RPL7	P18124	4.84367	0	4.94314	25.3708	+	4.08051	0	2.58297	16.2914	+	3.98114	0.00024	2.36018	15.3739	+	24.1149	23.6965	23.6899	28.6644	29.0455	28.6208	26.3442	26.3426	26.5633	21	21	21	54.8	54.8	54.8	29.225	0	323.31	161300000000	380	sp|P18124|RL7_HUMAN 60S ribosomal protein L7 OS=Homo sapiens OX=9606 GN=RPL7 PE=1 SV=1;tr|A8MUD9|A8MUD9_HUMAN 60S ribosomal protein L7 OS=Homo sapiens OX=9606 GN=RPL7 PE=1 SV=1
DnaJ homolog subfamily B member 6	DNAJB6	O75190	2.58474	0.00268235	2.20363	6.68635	+	2.78563	0.000613861	2.5829	7.56305	+	1.38163	0.0059898	-0.379272	-2.96056	+	19.0724	18.6957	19.797	21.3727	21.5126	21.2907	21.6493	21.6727	21.9919	5	5	5	23.3	23.3	23.3	36.087	0	33.202	452850000	10	sp|O75190|DNJB6_HUMAN DnaJ homolog subfamily B member 6 OS=Homo sapiens OX=9606 GN=DNAJB6 PE=1 SV=2;tr|A0A0J9YX62|A0A0J9YX62_HUMAN DnaJ homolog subfamily B member 6 OS=Homo sapiens OX=9606 GN=DNAJB6 PE=1 SV=1;tr|C9J2P2|C9J2P2_HUMAN DnaJ homolog subfamily B
Gem-associated protein 5	GEMIN5	Q8TEQ6	3.26853	0.000805085	5.06387	10.1092	+	2.45814	0.00113912	2.58209	6.18035	+	3.0223	0.000423625	2.48177	8.7265	+	20.3036	18.8698	19.6801	24.8079	24.1454	25.0918	22.2597	22.1061	22.2339	53	53	53	51	51	51	168.59	0	323.31	13779000000	245	sp|Q8TEQ6|GEMI5_HUMAN Gem-associated protein 5 OS=Homo sapiens OX=9606 GN=GEMIN5 PE=1 SV=3
Zinc finger protein ubi-d4	DPF2	Q92785	NaN	1	0	NaN		2.02232	0.00215446	2.58128	4.67274	+	4.87469	0	-2.73604	-25.8302	+	19.3877	17.8719	19.6357	18.6732	19.0042	18.7536	21.5062	21.6179	21.5151	5	5	5	16.4	16.4	16.4	44.155	0	21.02	247000000	12	sp|Q92785|REQU_HUMAN Zinc finger protein ubi-d4 OS=Homo sapiens OX=9606 GN=DPF2 PE=1 SV=2;tr|J3KMZ8|J3KMZ8_HUMAN Zinc finger protein ubi-d4 OS=Homo sapiens OX=9606 GN=DPF2 PE=1 SV=1
Protein FAM134C	FAM134C	Q86VR2	0.229883	0.68367	0.624639	0.586565		3.03008	0.000359813	2.57562	8.76732	+	0.885628	0.0259373	-1.95098	-1.90074	+	19.5774	18.6849	19.5223	18.7727	21.9336	18.9522	21.7863	21.9451	21.78	2	2	2	7.1	7.1	7.1	51.396	0	7.8032	337180000	4	sp|Q86VR2|RETR3_HUMAN Reticulophagy regulator 3 OS=Homo sapiens OX=9606 GN=RETREG3 PE=1 SV=1;tr|K7ENZ6|K7ENZ6_HUMAN Reticulophagy regulator 3 OS=Homo sapiens OX=9606 GN=RETREG3 PE=1 SV=1;tr|K7EMF4|K7EMF4_HUMAN Reticulophagy regulator 3 OS=Homo sapiens OX=9
Gamma-adducin	ADD3	Q9UEY8	0.254503	0.627856	0.500798	0.640767		1.87371	0.00252075	2.57506	4.22955	+	1.80666	0.00215012	-2.07426	-4.03972	+	20.37	19.5678	18.3113	19.5781	19.2685	20.9049	22.1027	22.0968	21.7747	6	6	6	10.2	10.2	10.2	79.154	0	19.692	305030000	13	sp|Q9UEY8|ADDG_HUMAN Gamma-adducin OS=Homo sapiens OX=9606 GN=ADD3 PE=1 SV=1
Quinone oxidoreductase-like protein 1	CRYZL1	A6NMA8	NaN	1	0	NaN		4.32318	0	2.57362	18.7624	+	1.3433	0.00658032	-2.49241	-2.87232	+	19.2771	18.9149	18.9278	20.4571	17.5013	19.4051	21.7074	21.6539	21.4794	4	4	4	18.9	18.9	18.9	37.061	0	7.3351	208630000	4	tr|A6NMA8|A6NMA8_HUMAN Quinone oxidoreductase-like protein 1 OS=Homo sapiens OX=9606 GN=CRYZL1 PE=1 SV=1;sp|O95825|QORL1_HUMAN Quinone oxidoreductase-like protein 1 OS=Homo sapiens OX=9606 GN=CRYZL1 PE=1 SV=2;tr|A6NND8|A6NND8_HUMAN Quinone oxidoreductase-l
Exocyst complex component 1	EXOC1	Q9NV70	NaN	1	0	NaN		2.51887	0.00108814	2.57243	6.41882	+	3.07391	0.000438819	-3.32656	-9.00089	+	20.0962	19.0527	18.8842	19.2711	18.356	18.1436	22.1739	21.823	21.7534	8	8	8	13.8	13.8	13.8	101.98	0	31.852	329740000	15	sp|Q9NV70|EXOC1_HUMAN Exocyst complex component 1 OS=Homo sapiens OX=9606 GN=EXOC1 PE=1 SV=4
AT-rich interactive domain-containing protein 3B	ARID3B	Q8IVW6	NaN	1	0	NaN		4.19967	0	2.57149	17.4621	+	3.14747	0.000322508	-2.78366	-9.40579	+	19.6758	19.4785	19.2119	19.388	19.6569	18.6849	22.1326	22.0237	21.9244	8	8	7	17.5	17.5	14.6	60.636	0	20.907	389840000	18	sp|Q8IVW6|ARI3B_HUMAN AT-rich interactive domain-containing protein 3B OS=Homo sapiens OX=9606 GN=ARID3B PE=1 SV=2
Vacuolar protein sorting-associated protein 35	VPS35	Q96QK1	2.17604	0.00527917	-0.312955	-5.16662	+	5.01857	0	2.56809	28.0714	+	5.32442	0	-2.88104	-33.4965	+	21.1556	21.3222	21.2474	20.9386	20.9869	20.8608	23.7559	23.7104	23.9631	29	29	29	47.7	47.7	47.7	91.706	0	323.31	5497600000	125	sp|Q96QK1|VPS35_HUMAN Vacuolar protein sorting-associated protein 35 OS=Homo sapiens OX=9606 GN=VPS35 PE=1 SV=2
Telomeric repeat-binding factor 2-interacting protein 1	TERF2IP	Q9NYB0	NaN	1	0	NaN		3.31644	0	2.56499	10.4009	+	4.49303	0	-3.87513	-20.7068	+	19.8421	19.3709	19.0639	18.2687	17.7967	18.2811	22.1332	21.8028	22.0358	4	4	4	20.6	20.6	20.6	44.259	0	47.165	183380000	10	sp|Q9NYB0|TE2IP_HUMAN Telomeric repeat-binding factor 2-interacting protein 1 OS=Homo sapiens OX=9606 GN=TERF2IP PE=1 SV=1;tr|A0A590UJT3|A0A590UJT3_HUMAN Telomeric repeat-binding factor 2-interacting protein 1 OS=Homo sapiens OX=9606 GN=TERF2IP PE=1 SV=1
Mortality factor 4-like protein 1	MORF4L1	B3KTM8	1.62184	0.0105093	1.90666	3.54588	+	1.90816	0.00235519	2.56381	4.32947	+	0.840726	0.030984	-0.657146	-1.81146	+	19.3436	20.5048	18.7948	21.1119	21.4948	21.7565	21.5717	22.1147	22.6482	11	11	9	39.1	39.1	35.3	40.028	0	45.658	837700000	34	tr|B3KTM8|B3KTM8_HUMAN Mortality factor 4-like protein 1 OS=Homo sapiens OX=9606 GN=MORF4L1 PE=1 SV=1;sp|Q9UBU8|MO4L1_HUMAN Mortality factor 4-like protein 1 OS=Homo sapiens OX=9606 GN=MORF4L1 PE=1 SV=2;tr|H0YLJ3|H0YLJ3_HUMAN Mortality factor 4-like protei
Glycine--tRNA ligase	GARS	A0A6Q8PGW4	0.123919	0.858635	-0.0882022	-0.338851		3.53778	0	2.5604	11.855	+	2.97313	0.000406647	-2.6486	-8.47219	+	20.3282	20.5052	20.1898	20.2481	20.6775	19.8331	23.2479	22.5704	22.886	9	9	9	25	25	25	69.931	0	75.572	797220000	28	tr|A0A6Q8PGW4|A0A6Q8PGW4_HUMAN Diadenosine tetraphosphate synthetase OS=Homo sapiens OX=9606 GN=GARS1 PE=1 SV=1;tr|A0A6Q8PGI6|A0A6Q8PGI6_HUMAN Diadenosine tetraphosphate synthetase OS=Homo sapiens OX=9606 GN=GARS1 PE=1 SV=1;tr|A0A6Q8PGA8|A0A6Q8PGA8_HUMAN D
Cytoskeleton-associated protein 5	CKAP5	Q14008	2.00368	0.00670509	1.8576	4.61537	+	2.47514	0.00114851	2.56036	6.24633	+	1.37648	0.00603262	-0.702758	-2.94865	+	19.3069	19.8647	18.5878	21.1338	20.8239	21.3744	21.64	21.6325	22.1679	22	22	22	15.2	15.2	15.2	225.49	0	114.67	1289900000	59	sp|Q14008|CKAP5_HUMAN Cytoskeleton-associated protein 5 OS=Homo sapiens OX=9606 GN=CKAP5 PE=1 SV=3
Eukaryotic peptide chain release factor GTP-binding subunit ERF3A	GSPT1	P15170	0.498536	0.219208	0.967611	1.14167		1.36962	0.0071185	2.55591	2.93278	+	2.66132	0.000418985	-1.5883	-7.00939	+	18.6987	20.8137	21.5066	21.287	21.4396	21.1952	22.6241	22.7423	23.3203	13	13	6	34.9	34.9	19.2	55.755	0	77.59	1284900000	45	sp|P15170|ERF3A_HUMAN Eukaryotic peptide chain release factor GTP-binding subunit ERF3A OS=Homo sapiens OX=9606 GN=GSPT1 PE=1 SV=1;tr|H3BR35|H3BR35_HUMAN Eukaryotic peptide chain release factor GTP-binding subunit ERF3A (Fragment) OS=Homo sapiens OX=9606 G
Testis-expressed sequence 10 protein	TEX10	Q9NXF1	2.39338	0.00374286	3.12174	5.93433	+	2.10234	0.00188804	2.55168	4.92509	+	2.18298	0.00110201	0.570068	5.18984	+	19.6602	20.3278	18.5571	22.4865	22.8286	22.5952	21.9809	22.0984	22.1208	21	21	21	31.2	31.2	31.2	105.67	0	205.95	2541700000	98	sp|Q9NXF1|TEX10_HUMAN Testis-expressed protein 10 OS=Homo sapiens OX=9606 GN=TEX10 PE=1 SV=2
Bifunctional lysine-specific demethylase and histidyl-hydroxylase NO66	NO66	Q9H6W3	2.27553	0.00442151	2.99872	5.5074	+	2.06246	0.00204613	2.54934	4.79806	+	1.35007	0.00633115	0.44938	2.8878	+	20.635	18.9052	19.2687	22.4265	22.8752	22.5034	22.1795	22.0182	22.2593	15	15	15	44	44	44	71.085	0	97.296	1789500000	47	sp|Q9H6W3|RIOX1_HUMAN Ribosomal oxygenase 1 OS=Homo sapiens OX=9606 GN=RIOX1 PE=1 SV=2
Ran-binding protein 3	RANBP3	B7Z7F3	NaN	1	0	NaN		2.75861	0.000694634	2.54521	7.43952	+	3.64691	0.000167539	-2.86849	-12.6412	+	20.0853	19.2805	19.0035	19.1928	18.762	19.4447	21.8171	21.9951	22.1927	3	3	3	8.3	8.3	8.3	52.894	0	8.3984	164550000	5	tr|B7Z7F3|B7Z7F3_HUMAN Ran-binding protein 3 OS=Homo sapiens OX=9606 GN=RANBP3 PE=1 SV=1;sp|Q9H6Z4|RANB3_HUMAN Ran-binding protein 3 OS=Homo sapiens OX=9606 GN=RANBP3 PE=1 SV=1;tr|K7EIJ4|K7EIJ4_HUMAN Ran-binding protein 3 (Fragment) OS=Homo sapiens OX=9606
	PCBP2	F8VRH0	0.261741	0.611735	0.56646	0.656516		3.06494	0.000256837	2.54433	8.95263	+	1.1396	0.0117429	-1.97787	-2.42321	+	19.499	19.2099	20.1625	21.1272	18.5657	20.8778	22.2067	22.2002	22.0974	8	3	2	41	16.1	12.3	32.035	0	45.048	418150000	19	tr|F8VRH0|F8VRH0_HUMAN Poly(rC)-binding protein 2 (Fragment) OS=Homo sapiens OX=9606 GN=PCBP2 PE=1 SV=2
Pescadillo homolog	PES1	O00541	4.26559	0	6.60301	18.1447	+	2.87887	0.000544892	2.54402	8.00348	+	4.66188	0	4.05899	22.8362	+	18.1096	18.1901	19.1004	24.9411	25.4205	24.8475	21.0202	21.0213	20.9906	22	22	22	49.3	49.3	49.3	68.002	0	243.15	10117000000	153	sp|O00541|PESC_HUMAN Pescadillo homolog OS=Homo sapiens OX=9606 GN=PES1 PE=1 SV=1;tr|B5MCF9|B5MCF9_HUMAN Pescadillo homolog OS=Homo sapiens OX=9606 GN=PES1 PE=1 SV=1;tr|B3KXD6|B3KXD6_HUMAN Pescadillo homolog OS=Homo sapiens OX=9606 GN=PES1 PE=1 SV=1
Tripartite motif-containing protein 26	TRIM26	Q12899	2.51876	0.00297862	2.6774	6.41841	+	2.45316	0.0011354	2.53955	6.16114	+	0.590728	0.0892027	0.137856	1.3223		18.5116	18.746	19.836	21.6216	21.8817	21.6225	21.4783	21.5559	21.6781	7	7	7	19.7	19.7	19.7	62.165	0	31.647	598240000	18	sp|Q12899|TRI26_HUMAN Tripartite motif-containing protein 26 OS=Homo sapiens OX=9606 GN=TRIM26 PE=1 SV=1
Tubulin beta chain	TUBB	P07437	2.91585	0.00176623	0.667976	8.1845	+	5.64781	0	2.53544	40.3688	+	4.95905	0	-1.86746	-27.1219	+	25.5533	25.554	25.3912	26.112	26.2894	26.101	28.0984	28.0074	27.999	24	5	5	67.8	16.2	16.2	49.67	0	269.09	33849000000	264	sp|P07437|TBB5_HUMAN Tubulin beta chain OS=Homo sapiens OX=9606 GN=TUBB PE=1 SV=2;tr|Q5JP53|Q5JP53_HUMAN Tubulin beta chain OS=Homo sapiens OX=9606 GN=TUBB PE=1 SV=1;tr|Q5ST81|Q5ST81_HUMAN Tubulin beta chain OS=Homo sapiens OX=9606 GN=TUBB PE=1 SV=1
Exocyst complex component 7	EXOC7	A0A0A0MSB8	0.0495332	0.945453	0.0544402	0.144344		1.98711	0.00236316	2.5346	4.56481	+	2.11767	0.00113633	-2.48016	-4.97458	+	20.0379	18.9487	19.6316	19.429	19.9978	19.3548	21.2364	22.8022	22.1835	14	14	14	30.4	30.4	30.4	78.808	0	132.14	667570000	25	tr|A0A0A0MSB8|A0A0A0MSB8_HUMAN Exocyst complex component 7 OS=Homo sapiens OX=9606 GN=EXOC7 PE=1 SV=1;sp|Q9UPT5|EXOC7_HUMAN Exocyst complex component 7 OS=Homo sapiens OX=9606 GN=EXOC7 PE=1 SV=3;tr|A0A0A0MRE1|A0A0A0MRE1_HUMAN Exocyst complex component 7 (F
Trafficking protein particle complex subunit 3	TRAPPC3	A0A087WWM0	NaN	1	0	NaN		2.63155	0.000870354	2.53105	6.88224	+	3.7078	0.000177449	-3.149	-13.1013	+	18.6296	19.3868	19.8864	18.8924	18.9458	18.2107	21.9049	21.759	21.8319	3	3	3	17	17	17	21.231	0	6.2147	141640000	11	tr|A0A087WWM0|A0A087WWM0_HUMAN Trafficking protein particle complex subunit OS=Homo sapiens OX=9606 GN=TRAPPC3 PE=1 SV=1;sp|O43617|TPPC3_HUMAN Trafficking protein particle complex subunit 3 OS=Homo sapiens OX=9606 GN=TRAPPC3 PE=1 SV=1;tr|A0A087WYS5|A0A087W
Leukotriene A-4 hydrolase	LTA4H	P09960	NaN	1	0	NaN		6.25029	0	2.52998	57.1331	+	0.944632	0.0203271	-1.83042	-2.01923	+	19.0676	18.9719	19.0782	17.9556	20.9094	20.3514	21.5137	21.5849	21.609	8	8	8	20.9	20.9	20.9	69.284	0	58.323	319100000	17	sp|P09960|LKHA4_HUMAN Leukotriene A-4 hydrolase OS=Homo sapiens OX=9606 GN=LTA4H PE=1 SV=2
Protein RRP5 homolog	PDCD11	Q14690	3.95931	0.000383333	4.83409	15.1792	+	3.12024	0.000266996	2.52933	9.25401	+	3.4813	0.000287856	2.30477	11.4667	+	19.5084	19.3305	18.6533	23.8483	24.3626	23.7835	21.8588	21.6122	21.6091	74	74	74	52.2	52.2	52.2	208.7	0	323.31	16874000000	316	sp|Q14690|RRP5_HUMAN Protein RRP5 homolog OS=Homo sapiens OX=9606 GN=PDCD11 PE=1 SV=3;tr|A0A3B3IUD7|A0A3B3IUD7_HUMAN Programmed cell death 11, isoform CRA_a OS=Homo sapiens OX=9606 GN=PDCD11 PE=1 SV=1
Ribosomal protein L19;60S ribosomal protein L19	RPL19	J3QR09	5.05086	0	5.27236	28.6003	+	3.37358	0	2.52812	10.7592	+	3.3244	0.000378449	2.74424	10.4502	+	22.1541	21.837	21.8704	27.0382	27.5325	27.1078	24.8267	24.0947	24.5244	8	8	8	25.4	25.4	25.4	23.134	0	118.7	21993000000	124	tr|J3QR09|J3QR09_HUMAN Ribosomal protein L19 OS=Homo sapiens OX=9606 GN=RPL19 PE=1 SV=1;tr|J3KTE4|J3KTE4_HUMAN Ribosomal protein L19 OS=Homo sapiens OX=9606 GN=RPL19 PE=1 SV=1;tr|A0A7I2YQG2|A0A7I2YQG2_HUMAN Ribosomal protein L19 OS=Homo sapiens OX=9606 GN=
26S proteasome non-ATPase regulatory subunit 8	PSMD8	R4GMR5	0.829965	0.077516	-0.45536	-1.79016		4.26391	0	2.52402	18.127	+	3.61665	0.000162162	-2.97938	-12.4183	+	22.2444	22.5343	22.1519	22.0849	21.4012	22.0784	24.7878	24.728	24.9869	14	14	14	66.9	66.9	66.9	32.551	0	105.51	4267700000	69	tr|R4GMR5|R4GMR5_HUMAN 26S proteasome non-ATPase regulatory subunit 8 OS=Homo sapiens OX=9606 GN=PSMD8 PE=1 SV=1;sp|P48556|PSMD8_HUMAN 26S proteasome non-ATPase regulatory subunit 8 OS=Homo sapiens OX=9606 GN=PSMD8 PE=1 SV=2;tr|K7EJR3|K7EJR3_HUMAN 26S prot
60S ribosomal protein L11	RPL11	Q5VVC8	5.06365	0	4.00149	28.8125	+	4.27032	0	2.52285	18.1947	+	4.32105	0.000369231	1.47863	18.7391	+	24.5781	24.1603	24.2494	28.2388	28.4323	28.3211	26.9309	26.745	26.8805	10	10	10	52.1	52.1	52.1	19.024	0	323.31	35940000000	215	tr|Q5VVC8|Q5VVC8_HUMAN 60S ribosomal protein L11 OS=Homo sapiens OX=9606 GN=RPL11 PE=1 SV=2;sp|P62913|RL11_HUMAN 60S ribosomal protein L11 OS=Homo sapiens OX=9606 GN=RPL11 PE=1 SV=2
Cullin-2	CUL2	Q5T2B5	NaN	1	0	NaN		3.36558	0	2.5213	10.7084	+	4.41261	0	-2.99581	-19.7626	+	19.8817	19.4448	19.1701	19.1876	18.8358	19.0495	22.1725	22.0857	21.8022	9	9	9	16	16	16	82.358	0	17.682	521280000	18	tr|Q5T2B5|Q5T2B5_HUMAN Cullin-2 OS=Homo sapiens OX=9606 GN=CUL2 PE=1 SV=1;tr|A0A0A0MTN0|A0A0A0MTN0_HUMAN Cullin-2 OS=Homo sapiens OX=9606 GN=CUL2 PE=1 SV=1;sp|Q13617|CUL2_HUMAN Cullin-2 OS=Homo sapiens OX=9606 GN=CUL2 PE=1 SV=2
60S ribosomal protein L4	RPL4	P36578	5.46207	0	5.13045	36.2665	+	5.19404	0	2.51954	31.0669	+	4.45809	0	2.61091	20.2913	+	24.775	24.5536	24.5729	29.7141	29.997	29.5818	27.0746	27.1875	27.198	34	34	34	53.6	53.6	53.6	47.697	0	323.31	210300000000	643	sp|P36578|RL4_HUMAN 60S ribosomal protein L4 OS=Homo sapiens OX=9606 GN=RPL4 PE=1 SV=5;tr|H3BM89|H3BM89_HUMAN 60S ribosomal protein L4 OS=Homo sapiens OX=9606 GN=RPL4 PE=1 SV=1
Protein PRRC2A	PRRC2A	P48634	0.470335	0.244988	1.1114	1.08591		2.94829	0.000575163	2.51854	8.34634	+	0.640196	0.0720532	-1.40714	-1.41869		18.7064	19.0245	19.6532	18.2702	21.1789	21.2691	21.833	21.6755	21.4311	6	6	6	5.8	5.8	5.8	228.86	0	19.82	262410000	15	sp|P48634|PRC2A_HUMAN Protein PRRC2A OS=Homo sapiens OX=9606 GN=PRRC2A PE=1 SV=3
40S ribosomal protein S6	RPS6	P62753	4.50423	0	3.8707	20.8419	+	5.07978	0	2.51752	29.0824	+	2.92107	0.00048439	1.35318	8.21036	+	24.0348	23.8665	23.7375	27.5611	28.0781	27.6117	26.4022	26.3794	26.4097	13	13	13	37.3	37.3	37.3	28.68	0	276.27	39516000000	294	sp|P62753|RS6_HUMAN 40S ribosomal protein S6 OS=Homo sapiens OX=9606 GN=RPS6 PE=1 SV=1;tr|A2A3R5|A2A3R5_HUMAN 40S ribosomal protein S6 OS=Homo sapiens OX=9606 GN=RPS6 PE=1 SV=1
Kinetochore protein Spc24	SPC24	Q8NBT2	0.0824195	0.907802	0.177852	0.233077		3.1144	0.00026601	2.51475	9.22174	+	1.49352	0.00454555	-2.3369	-3.22598	+	19.4806	20.0598	19.1856	18.9567	21.1874	19.1155	22.0555	22.2635	21.9512	3	3	3	24.4	24.4	24.4	22.478	0	23.886	295880000	11	sp|Q8NBT2|SPC24_HUMAN Kinetochore protein Spc24 OS=Homo sapiens OX=9606 GN=SPC24 PE=1 SV=2;tr|K7EJH0|K7EJH0_HUMAN Kinetochore protein Spc24 (Fragment) OS=Homo sapiens OX=9606 GN=SPC24 PE=1 SV=1;tr|K7EMX1|K7EMX1_HUMAN Kinetochore protein Spc24 (Fragment) OS
PDZ and LIM domain protein 1	PDLIM1	O00151	NaN	1	0	NaN		2.93787	0.000569579	2.51395	8.29405	+	3.16677	0.000326531	-2.85966	-9.51482	+	19.7789	19.7441	18.8761	18.921	19.697	18.744	22.117	21.9124	21.9116	8	8	8	42.2	42.2	42.2	36.071	0	25.186	386520000	17	sp|O00151|PDLI1_HUMAN PDZ and LIM domain protein 1 OS=Homo sapiens OX=9606 GN=PDLIM1 PE=1 SV=4
Serine/threonine-protein kinase A-Raf	ARAF	P10398	NaN	1	0	NaN		2.8825	0.000545455	2.51382	8.02112	+	3.74785	0.000184971	-3.76508	-13.4128	+	19.4242	19.366	20.321	17.9701	18.4617	18.9257	22.1455	22.318	22.1893	5	5	3	9.6	9.6	6.4	67.585	0	9.3869	309250000	7	sp|P10398|ARAF_HUMAN Serine/threonine-protein kinase A-Raf OS=Homo sapiens OX=9606 GN=ARAF PE=1 SV=2
Acyl-coenzyme A thioesterase 8	ACOT8	E9PJN0	2.70463	0.00242577	2.29645	7.1981	+	2.93022	0.000564103	2.50931	8.25584	+	0.820807	0.0338911	-0.212861	-1.77207	+	18.6211	18.9795	19.6443	21.4322	21.5342	21.1678	21.6881	21.5209	21.5639	3	3	3	19.5	19.5	19.5	25.116	0	46.007	316250000	12	tr|E9PJN0|E9PJN0_HUMAN Acyl-coenzyme A thioesterase 8 OS=Homo sapiens OX=9606 GN=ACOT8 PE=1 SV=1;sp|O14734|ACOT8_HUMAN Acyl-coenzyme A thioesterase 8 OS=Homo sapiens OX=9606 GN=ACOT8 PE=1 SV=1;tr|Q9BR14|Q9BR14_HUMAN Acyl-coenzyme A thioesterase 8 (Fragment
Telomere length regulation protein TEL2 homolog	TELO2	Q9Y4R8	0.0340472	0.95912	0.0396703	0.100749		2.73449	0.00068134	2.50471	7.33078	+	2.63784	0.000412903	-2.46504	-6.90894	+	18.6504	19.5814	19.1022	19.7224	18.8054	18.9253	21.8253	21.8287	21.1942	13	13	13	23.5	23.5	23.5	91.746	0	65.773	526360000	30	sp|Q9Y4R8|TELO2_HUMAN Telomere length regulation protein TEL2 homolog OS=Homo sapiens OX=9606 GN=TELO2 PE=1 SV=2;tr|H3BRS3|H3BRS3_HUMAN Telomere length regulation protein TEL2 homolog OS=Homo sapiens OX=9606 GN=TELO2 PE=1 SV=1
Serine/threonine-protein kinase PLK1	PLK1	P53350	2.86888	0.0018882	1.52509	7.95526	+	3.30339	0	2.50181	10.3207	+	2.40908	0.000434845	-0.976716	-5.9932	+	20.2109	19.9094	19.5681	21.4783	21.3265	21.4588	22.7095	22.2354	22.2489	14	14	14	34.3	34.3	34.3	68.254	0	81.768	1236700000	38	sp|P53350|PLK1_HUMAN Serine/threonine-protein kinase PLK1 OS=Homo sapiens OX=9606 GN=PLK1 PE=1 SV=1
C-terminal-binding protein 2	CTBP2	P56545	0.20104	0.741317	0.385497	0.521678		2.12577	0.00181869	2.50147	5.00091	+	1.7166	0.00278114	-2.11597	-3.79389	+	19.3998	19.7491	21.0208	19.3872	20.694	21.2449	22.6212	22.3857	22.6672	7	5	5	23.1	18.9	18.9	48.944	0	86.124	558710000	15	sp|P56545|CTBP2_HUMAN C-terminal-binding protein 2 OS=Homo sapiens OX=9606 GN=CTBP2 PE=1 SV=1
Phenylalanine--tRNA ligase beta subunit	FARSB	Q9NSD9	0.0229595	0.97058	0.0392564	0.0687249		1.93524	0.00238402	2.50007	4.40918	+	4.93794	0	-2.46081	-26.7928	+	19.5431	21.0791	21.3635	20.65	20.5931	20.8604	23.2434	23.1442	23.0984	14	14	14	28.9	28.9	28.9	66.115	0	46.821	2389600000	54	sp|Q9NSD9|SYFB_HUMAN Phenylalanine--tRNA ligase beta subunit OS=Homo sapiens OX=9606 GN=FARSB PE=1 SV=3
Heat shock protein HSP 90-beta	HSP90AB1	P08238	0.985162	0.0476872	0.431637	2.10152	+	3.58378	0	2.49858	12.1805	+	6.85363	0	-2.06695	-80.8789	+	24.0467	24.2557	24.7373	24.8052	24.7403	24.7891	26.8137	26.8696	26.8521	39	37	15	57.5	55.8	29.8	83.263	0	323.31	30537000000	407	sp|P08238|HS90B_HUMAN Heat shock protein HSP 90-beta OS=Homo sapiens OX=9606 GN=HSP90AB1 PE=1 SV=4
Rho guanine nucleotide exchange factor 7	ARHGEF7	B1ALK7	NaN	1	0	NaN		3.43508	0	2.49817	11.1579	+	3.78158	0.000191617	-3.27935	-13.6806	+	19.7956	19.7389	19.1189	19.2329	18.5856	18.4914	22.1524	22.0362	21.9593	5	5	5	10.2	10.2	10.2	79.831	0	23.038	282920000	15	tr|B1ALK7|B1ALK7_HUMAN Rho guanine nucleotide exchange factor 7 OS=Homo sapiens OX=9606 GN=ARHGEF7 PE=1 SV=1;tr|A0A2R8YG42|A0A2R8YG42_HUMAN Rho guanine nucleotide exchange factor 7 OS=Homo sapiens OX=9606 GN=ARHGEF7 PE=1 SV=1;tr|E7EUY6|E7EUY6_HUMAN Rho gua
Glutamine-rich protein 1	QRICH1	Q2TAL8	NaN	1	0	NaN		3.51076	0	2.49784	11.6677	+	2.25723	0.000696584	-2.61789	-5.4434	+	19.4057	18.688	18.9623	18.5484	19.8454	18.302	21.6075	21.4599	21.482	4	4	4	8.6	8.6	8.6	86.435	0	14.008	163600000	9	sp|Q2TAL8|QRIC1_HUMAN Transcriptional regulator QRICH1 OS=Homo sapiens OX=9606 GN=QRICH1 PE=1 SV=1
D-3-phosphoglycerate dehydrogenase	PHGDH	A0A286YF22	0.996852	0.0463638	0.288799	2.1254	+	4.2801	0	2.49429	18.2984	+	6.94919	0	-2.20549	-85.4548	+	22.0447	22.4256	22.4694	22.6004	22.6315	22.5742	24.7735	24.8421	24.807	19	19	19	53.8	53.8	53.8	55.938	0	323.31	8175300000	142	tr|A0A286YF22|A0A286YF22_HUMAN D-3-phosphoglycerate dehydrogenase OS=Homo sapiens OX=9606 GN=PHGDH PE=1 SV=1;sp|O43175|SERA_HUMAN D-3-phosphoglycerate dehydrogenase OS=Homo sapiens OX=9606 GN=PHGDH PE=1 SV=4;tr|A0A286YFA2|A0A286YFA2_HUMAN D-3-phosphoglycer
Septin-9	2009-09-01	Q9UHD8	0.0642929	0.928536	0.149136	0.184774		1.75608	0.00333172	2.4895	3.90038	+	1.86271	0.00211392	-2.34037	-4.198	+	18.4626	20.4739	18.8917	19.0991	18.7208	20.4558	21.6118	21.5555	22.1295	9	9	9	19.3	19.3	19.3	65.401	0	21.942	466670000	21	sp|Q9UHD8|SEPT9_HUMAN Septin-9 OS=Homo sapiens OX=9606 GN=SEPTIN9 PE=1 SV=2;tr|K7EL40|K7EL40_HUMAN Septin-9 (Fragment) OS=Homo sapiens OX=9606 GN=SEPTIN9 PE=1 SV=1;tr|A0A6Q8PHC2|A0A6Q8PHC2_HUMAN Septin-9 OS=Homo sapiens OX=9606 GN=SEPTIN9 PE=1 SV=1
DNA-directed RNA polymerase II subunit RPB3	POLR2C	P19387	0.0483625	0.945745	0.141385	0.141092		3.12392	0.000267327	2.48852	9.27437	+	1.12492	0.0122353	-2.34713	-2.39202	+	20.1636	19.6054	19.3588	20.5801	21.0491	17.9228	22.3999	21.9728	22.2207	6	6	6	38.9	38.9	38.9	31.441	0	49.062	654040000	25	sp|P19387|RPB3_HUMAN DNA-directed RNA polymerase II subunit RPB3 OS=Homo sapiens OX=9606 GN=POLR2C PE=1 SV=2
Transcription elongation factor SPT5	SUPT5H	O00267	1.6612	0.00985094	1.65114	3.64762	+	2.28325	0.00147541	2.48757	5.53456	+	3.00658	0.00041809	-0.836421	-8.64441	+	20.5183	21.6631	21.9885	23.0244	23.1842	22.9146	23.7698	23.8996	23.9631	32	32	32	41.1	41.1	41.1	121	0	289.9	5809600000	134	sp|O00267|SPT5H_HUMAN Transcription elongation factor SPT5 OS=Homo sapiens OX=9606 GN=SUPT5H PE=1 SV=1
Nucleoporin p58/p45	NUPL1	Q5JRG1	0.0488975	0.945552	0.148353	0.142579		2.74651	0.000689255	2.4872	7.3848	+	1.09018	0.0137396	-2.33885	-2.31873	+	19.1401	19.2476	20.0856	18.4934	21.6249	18.8001	22.1184	21.6682	22.1483	3	3	3	11	11	11	49.095	0	19.665	281350000	9	tr|Q5JRG1|Q5JRG1_HUMAN Nucleoporin p58/p45 (Fragment) OS=Homo sapiens OX=9606 GN=NUP58 PE=1 SV=1;tr|H7BYF2|H7BYF2_HUMAN Nucleoporin p58/p45 (Fragment) OS=Homo sapiens OX=9606 GN=NUP58 PE=1 SV=1;sp|Q9BVL2|NUP58_HUMAN Nucleoporin p58/p45 OS=Homo sapiens OX=9
DNA-directed RNA polymerases I and III subunit RPAC1	POLR1C	O15160	0.165246	0.799243	-0.258117	-0.438713		5.43448	0	2.48451	35.6935	+	2.02205	0.0015305	-2.74262	-4.67189	+	20.7014	20.5117	20.5653	20.58	21.2039	19.2202	23.0995	22.9984	23.1341	9	9	9	47.1	47.1	47.1	39.249	0	94.228	1026600000	35	sp|O15160|RPAC1_HUMAN DNA-directed RNA polymerases I and III subunit RPAC1 OS=Homo sapiens OX=9606 GN=POLR1C PE=1 SV=1;tr|A0A2R8YEZ4|A0A2R8YEZ4_HUMAN DNA-directed RNA polymerases I and III subunit RPAC1 OS=Homo sapiens OX=9606 GN=POLR1C PE=1 SV=1;tr|A0A2R8
Inhibitor of nuclear factor kappa-B kinase subunit beta	IKBKB	A0A499FJS7	NaN	1	0	NaN		2.0049	0.00230881	2.48179	4.6191	+	1.6467	0.00310083	-2.45131	-3.60992	+	19.9294	18.1904	18.5186	20.2509	18.3894	18.0896	21.3793	21.4623	21.2422	5	4	4	7.9	6.8	6.8	79.104	0	23.399	138670000	6	tr|A0A499FJS7|A0A499FJS7_HUMAN I-kappa-B kinase OS=Homo sapiens OX=9606 GN=IKBKB PE=1 SV=1;sp|O14920|IKKB_HUMAN Inhibitor of nuclear factor kappa-B kinase subunit beta OS=Homo sapiens OX=9606 GN=IKBKB PE=1 SV=1;tr|E5RGW5|E5RGW5_HUMAN Inhibitor of nuclear f
Forkhead box protein K1	FOXK1	P85037	NaN	1	0	NaN		3.4983	0	2.48002	11.5822	+	2.89953	0.000478952	-3.5798	-8.10418	+	19.5175	19.5509	18.9451	18.8295	18.4914	17.3933	21.9012	21.6483	21.9041	4	4	4	7.2	7.2	7.2	75.456	0	7.7809	135730000	9	sp|P85037|FOXK1_HUMAN Forkhead box protein K1 OS=Homo sapiens OX=9606 GN=FOXK1 PE=1 SV=1
Peroxisomal leader peptide-processing protease;Peroxisomal leader peptide-processing protease, 15 kDa form;Peroxisomal leader peptide-processing protease, 45 kDa form	TYSND1	Q2T9J0	0.47557	0.240302	0.573076	1.09628		2.74537	0.000688588	2.47913	7.37964	+	1.97823	0.00178563	-1.90605	-4.53788	+	18.3337	19.4428	19.0336	20.3288	19.1464	19.0541	21.4669	21.2417	21.5389	5	5	5	13.6	13.6	13.6	59.308	0	34.447	237650000	13	sp|Q2T9J0|TYSD1_HUMAN Peroxisomal leader peptide-processing protease OS=Homo sapiens OX=9606 GN=TYSND1 PE=1 SV=3
GPN-loop GTPase 1	GPN1	Q9HCN4	1.31764	0.0197522	1.76361	2.81394	+	2.46738	0.0011438	2.47852	6.21616	+	0.564417	0.0994567	-0.714909	-1.27093		19.3625	18.1767	18.8375	20.9952	21.1611	19.5112	21.6734	21.1174	21.0214	3	3	3	11.2	11.2	11.2	41.74	0	7.7537	279560000	6	sp|Q9HCN4|GPN1_HUMAN GPN-loop GTPase 1 OS=Homo sapiens OX=9606 GN=GPN1 PE=1 SV=1
Ubiquitin carboxyl-terminal hydrolase 5	USP5	P45974	NaN	1	0	NaN		2.5785	0.000839161	2.47586	6.66059	+	3.86576	0.000207792	-3.25296	-14.3716	+	19.3929	18.539	19.7728	18.6935	18.0289	18.6511	21.8371	21.7048	21.5904	12	12	12	19.5	19.5	19.5	95.785	0	38.785	387190000	17	sp|P45974|UBP5_HUMAN Ubiquitin carboxyl-terminal hydrolase 5 OS=Homo sapiens OX=9606 GN=USP5 PE=1 SV=2
Importin subunit alpha-4	KPNA3	O00505	0.929952	0.0571546	1.64419	1.98961		1.39737	0.00675176	2.47484	2.9972	+	3.29608	0.000364557	-0.830652	-10.276	+	22.1031	19.8004	22.4129	22.9953	23.2023	23.0515	23.8369	24.0131	23.891	16	16	12	51.2	51.2	40.5	57.81	0	213.38	3466200000	81	sp|O00505|IMA4_HUMAN Importin subunit alpha-4 OS=Homo sapiens OX=9606 GN=KPNA3 PE=1 SV=2
Pre-mRNA-splicing factor RBM22	RBM22	Q9NW64	0.71421	0.105953	1.0624	1.56294		1.65997	0.00446082	2.4731	3.6444	+	3.63841	0.000164948	-1.4107	-12.5782	+	21.3173	19.1931	21.0982	21.5792	21.7529	21.4637	22.879	23.0126	23.1363	8	8	8	25.5	25.5	25.5	46.895	0	104.11	1237900000	27	sp|Q9NW64|RBM22_HUMAN Pre-mRNA-splicing factor RBM22 OS=Homo sapiens OX=9606 GN=RBM22 PE=1 SV=1;tr|E5RJW4|E5RJW4_HUMAN Pre-mRNA-splicing factor RBM22 (Fragment) OS=Homo sapiens OX=9606 GN=RBM22 PE=1 SV=1
Talin-1	TLN1	Q9Y490	4.41351	0	2.26199	19.773	+	4.21145	0	2.47097	17.5822	+	0.659507	0.0667349	-0.208974	-1.4563		18.6521	18.7752	18.9228	21.0716	21.1751	20.8896	21.2562	21.4556	21.0513	5	5	5	3.5	3.5	3.5	269.76	0	34.23	244840000	7	sp|Q9Y490|TLN1_HUMAN Talin-1 OS=Homo sapiens OX=9606 GN=TLN1 PE=1 SV=3
AP-3 complex subunit delta-1	AP3D1	O14617	0.865816	0.0692132	0.893111	1.86126		2.15154	0.0015565	2.46968	5.08534	+	4.13812	0.000284866	-1.57657	-16.8475	+	20.786	19.1781	20.3272	21.0695	20.9475	20.9535	22.6776	22.4003	22.6224	19	19	19	22.8	22.8	22.8	130.16	0	55.207	1306000000	42	sp|O14617|AP3D1_HUMAN AP-3 complex subunit delta-1 OS=Homo sapiens OX=9606 GN=AP3D1 PE=1 SV=1;tr|A0A2R8Y611|A0A2R8Y611_HUMAN AP-3 complex subunit delta (Fragment) OS=Homo sapiens OX=9606 GN=AP3D1 PE=1 SV=1
mRNA export factor	RAE1	E9PQ57	1.54114	0.0127207	2.27801	3.34265	+	1.65292	0.00450553	2.46711	3.62607	+	0.700564	0.0561505	-0.189098	-1.53632		18.6111	20.8368	19.0997	21.7064	21.9764	21.6988	21.8475	21.969	22.1324	7	7	7	21.7	21.7	21.7	47.831	0	39.897	822700000	21	tr|E9PQ57|E9PQ57_HUMAN Rae1 protein homolog OS=Homo sapiens OX=9606 GN=RAE1 PE=1 SV=1;sp|P78406|RAE1L_HUMAN mRNA export factor OS=Homo sapiens OX=9606 GN=RAE1 PE=1 SV=1
Cullin-5	CUL5	Q93034	0.30092	0.516653	0.419856	0.740465		2.09538	0.00188674	2.46592	4.90274	+	1.52301	0.00415524	-2.04607	-3.29794	+	19.2919	19.8004	18.7343	19.8778	18.7947	20.4136	20.9476	22.1818	22.0949	13	13	13	23.1	23.1	23.1	90.954	0	57.29	548020000	26	sp|Q93034|CUL5_HUMAN Cullin-5 OS=Homo sapiens OX=9606 GN=CUL5 PE=1 SV=4
Heat shock 70 kDa protein 4	HSPA4	P34932	NaN	1	0	NaN		4.81704	0	2.46404	24.9828	+	3.48987	0.00029313	-2.74355	-11.5248	+	19.2554	19.0366	19.02	18.5419	19.2791	18.6523	21.558	21.4642	21.6819	11	10	9	19.2	17.5	15.6	94.33	0	29.533	239610000	16	sp|P34932|HSP74_HUMAN Heat shock 70 kDa protein 4 OS=Homo sapiens OX=9606 GN=HSPA4 PE=1 SV=4;tr|A0A087WYC1|A0A087WYC1_HUMAN Heat shock 70 kDa protein 4 OS=Homo sapiens OX=9606 GN=HSPA4 PE=1 SV=1;tr|A0A087WTS8|A0A087WTS8_HUMAN Heat shock 70 kDa protein 4 OS
Ras GTPase-activating-like protein IQGAP2	IQGAP2	F5H7S7	0.0206753	0.973825	0.134651	0.0620381		0.497828	0.158041	2.46247	1.14027		3.17536	0.000328392	-2.32782	-9.56369	+	26.1177	18.6547	22.0035	22.2532	22.0826	22.844	24.7856	24.5666	24.8112	25	23	23	22.4	21.3	21.3	174.45	0	193.62	1492500000	51	tr|F5H7S7|F5H7S7_HUMAN Ras GTPase-activating-like protein IQGAP2 OS=Homo sapiens OX=9606 GN=IQGAP2 PE=1 SV=2;sp|Q13576|IQGA2_HUMAN Ras GTPase-activating-like protein IQGAP2 OS=Homo sapiens OX=9606 GN=IQGAP2 PE=1 SV=4;tr|E7EWC2|E7EWC2_HUMAN Ras GTPase-activ
Oxysterol-binding protein-related protein 1	OSBPL1A	Q9BXW6	NaN	1	0	NaN		3.16594	0.000273764	2.4602	9.51006	+	2.40717	0.000434532	-3.32943	-5.986	+	18.9147	19.7691	19.2769	19.4547	17.5545	18.3439	21.7791	21.6513	21.911	9	9	9	13.3	13.3	13.3	108.47	0	21.413	284390000	18	sp|Q9BXW6|OSBL1_HUMAN Oxysterol-binding protein-related protein 1 OS=Homo sapiens OX=9606 GN=OSBPL1A PE=1 SV=2
Armadillo repeat-containing protein 8	ARMC8	Q8IUR7	0.782312	0.089057	0.979468	1.69626		2.04773	0.00203372	2.45781	4.75177	+	1.94347	0.00176308	-1.47834	-4.43362	+	18.8957	19.8817	20.6031	20.767	20.2606	21.2913	22.0204	22.534	22.1996	13	13	13	31.4	31.4	31.4	75.509	0	79.304	885050000	43	sp|Q8IUR7|ARMC8_HUMAN Armadillo repeat-containing protein 8 OS=Homo sapiens OX=9606 GN=ARMC8 PE=1 SV=2;tr|B7Z637|B7Z637_HUMAN Armadillo repeat-containing protein 8 OS=Homo sapiens OX=9606 GN=ARMC8 PE=1 SV=1;tr|G5E9V6|G5E9V6_HUMAN Armadillo repeat-containin
DNA polymerase;DNA polymerase delta catalytic subunit	POLD1	M0R2B7	0.515733	0.20394	-1.10015	-1.17553		5.14482	0	2.45715	30.196	+	1.71436	0.00277958	-3.5573	-3.78791	+	19.4377	19.3815	19.3989	16.4475	19.4264	19.0437	21.9159	21.967	21.7066	19	19	14	25.2	25.2	18.8	126.39	0	143.45	961730000	37	tr|M0R2B7|M0R2B7_HUMAN DNA polymerase OS=Homo sapiens OX=9606 GN=POLD1 PE=1 SV=1;sp|P28340|DPOD1_HUMAN DNA polymerase delta catalytic subunit OS=Homo sapiens OX=9606 GN=POLD1 PE=1 SV=2;tr|A0A087WYJ2|A0A087WYJ2_HUMAN DNA polymerase OS=Homo sapiens OX=9606 G
Serpin B6	SERPINB6	A0A2R8YD12	NaN	1	0	NaN		1.79111	0.00317359	2.45551	3.99652	+	3.02195	0.000423194	-2.89529	-8.72465	+	19.9545	20.1902	18.2435	19.5424	19.1157	18.4107	21.9073	21.8633	21.9841	6	6	6	25.6	25.6	25.6	38.124	0	16.584	232260000	9	tr|A0A2R8YD12|A0A2R8YD12_HUMAN Serpin B6 OS=Homo sapiens OX=9606 GN=SERPINB6 PE=1 SV=1;tr|A0A024QZX5|A0A024QZX5_HUMAN Serpin B6 OS=Homo sapiens OX=9606 GN=SERPINB6 PE=1 SV=1;tr|A0A087X1N8|A0A087X1N8_HUMAN Serpin B6 OS=Homo sapiens OX=9606 GN=SERPINB6 PE=1
Tubulin alpha-1B chain;Tubulin alpha-4A chain	TUBA1B;TUBA4A	P68363	2.96231	0.00182245	0.691219	8.41715	+	5.52851	0	2.45482	37.6839	+	4.98983	0	-1.7636	-27.6089	+	27.0405	26.8405	26.9733	27.6189	27.7517	27.5574	29.4624	29.3762	29.3802	29	29	2	80.7	80.7	3.1	50.151	0	323.31	237650000000	1435	sp|P68363|TBA1B_HUMAN Tubulin alpha-1B chain OS=Homo sapiens OX=9606 GN=TUBA1B PE=1 SV=1;sp|P68366|TBA4A_HUMAN Tubulin alpha-4A chain OS=Homo sapiens OX=9606 GN=TUBA4A PE=1 SV=1
Chromatin complexes subunit BAP18	C17orf49;BAP18;RNASEK-C17orf49	F8W038	NaN	1	0	NaN		3.46935	0	2.45476	11.3861	+	3.27562	0.000357764	-2.97063	-10.1519	+	19.7681	19.1107	19.7297	18.5178	19.5248	19.0183	21.9697	22.0562	21.947	4	4	4	39.5	39.5	39.5	16.29	0	10.723	222630000	9	tr|F8W038|F8W038_HUMAN Chromosome 17 open reading frame 49 OS=Homo sapiens OX=9606 GN=C17orf49 PE=1 SV=1;sp|Q8IXM2|BAP18_HUMAN Chromatin complexes subunit BAP18 OS=Homo sapiens OX=9606 GN=BAP18 PE=1 SV=1;tr|H0YIS7|H0YIS7_HUMAN RNASEK-C17orf49 readthrough (
F-box/WD repeat-containing protein 11;F-box/WD repeat-containing protein 1A	FBXW11;BTRC	E5RGC1	1.04647	0.0396534	1.67652	2.22758	+	1.45783	0.00642019	2.45446	3.14	+	1.45426	0.00503326	-0.777939	-3.13147	+	19.3089	21.4129	19.0568	21.5506	21.7826	21.475	21.9197	22.6052	22.6171	6	6	6	16.2	16.2	16.2	64.566	0	25.413	604910000	18	tr|E5RGC1|E5RGC1_HUMAN F-box/WD repeat-containing protein 11 OS=Homo sapiens OX=9606 GN=FBXW11 PE=1 SV=9;sp|Q9UKB1|FBW1B_HUMAN F-box/WD repeat-containing protein 11 OS=Homo sapiens OX=9606 GN=FBXW11 PE=1 SV=1;tr|B7Z3H4|B7Z3H4_HUMAN Beta-transducin repeat c
Septin-2	2002-09-01	Q15019	0.68193	0.115011	0.596584	1.49999		3.28775	0	2.45371	10.2253	+	2.17629	0.00109702	-1.85713	-5.16747	+	19.8325	19.1164	19.5467	20.4591	20.4083	19.4179	22.1517	21.7385	21.9665	8	8	8	34.6	34.6	34.6	41.487	0	99.934	505440000	19	sp|Q15019|SEPT2_HUMAN Septin-2 OS=Homo sapiens OX=9606 GN=SEPTIN2 PE=1 SV=1;tr|B5MCX3|B5MCX3_HUMAN Septin-2 OS=Homo sapiens OX=9606 GN=SEPTIN2 PE=1 SV=1;tr|C9J2Q4|C9J2Q4_HUMAN Septin-2 (Fragment) OS=Homo sapiens OX=9606 GN=SEPTIN2 PE=1 SV=1;tr|C9J938|C9J93
Nucleolar and spindle-associated protein 1	NUSAP1	Q9BXS6	NaN	1	0	NaN		4.59312	0	2.45363	21.9443	+	2.21351	0.00103421	-2.29647	-5.29294	+	18.8283	19.0476	19.0957	19.8239	18.3573	19.2619	21.5567	21.4755	21.3002	3	3	3	8.6	8.6	8.6	49.451	0	5.5238	128120000	4	sp|Q9BXS6|NUSAP_HUMAN Nucleolar and spindle-associated protein 1 OS=Homo sapiens OX=9606 GN=NUSAP1 PE=1 SV=1;tr|H0YMD2|H0YMD2_HUMAN Nucleolar and spindle-associated protein 1 (Fragment) OS=Homo sapiens OX=9606 GN=NUSAP1 PE=1 SV=1
Alanine--tRNA ligase, cytoplasmic	AARS	P49588	NaN	1	0	NaN		3.55219	0	2.4509	11.9561	+	2.42902	0.000439273	-3.90177	-6.06868	+	20.0291	19.3615	19.8598	17.0729	18.5861	19.2388	22.27	22.212	22.1211	12	12	12	19.9	19.9	19.9	106.81	0	71.883	629480000	32	sp|P49588|SYAC_HUMAN Alanine--tRNA ligase, cytoplasmic OS=Homo sapiens OX=9606 GN=AARS1 PE=1 SV=2;tr|A0A6Q8PGN5|A0A6Q8PGN5_HUMAN Alanine--tRNA ligase OS=Homo sapiens OX=9606 GN=AARS1 PE=1 SV=1;tr|A0A6Q8PFY2|A0A6Q8PFY2_HUMAN Alanine--tRNA ligase OS=Homo sap
Nuclear receptor-binding protein	NRBP1	Q9UHY1	NaN	1	0	NaN		4.02909	0	2.44787	15.8101	+	3.37367	0.000266667	-2.85287	-10.7598	+	18.7681	19.0608	19.0714	19.0093	18.2024	18.4736	21.2741	21.3191	21.6507	4	4	4	11.2	11.2	11.2	59.844	0	9.4559	163260000	6	sp|Q9UHY1|NRBP_HUMAN Nuclear receptor-binding protein OS=Homo sapiens OX=9606 GN=NRBP1 PE=1 SV=1;tr|F8W6G1|F8W6G1_HUMAN Nuclear receptor-binding protein OS=Homo sapiens OX=9606 GN=NRBP1 PE=1 SV=1
Protein phosphatase 1G	PPM1G	O15355	0.139223	0.840482	-0.395077	-0.376402		1.40453	0.00676273	2.43989	3.01394	+	1.7772	0.00231519	-2.83497	-3.95818	+	20.8959	19.3115	18.1761	18.3582	20.4511	18.3888	22.2616	21.7705	21.671	6	6	6	16.1	16.1	16.1	59.271	0	25.915	325740000	12	sp|O15355|PPM1G_HUMAN Protein phosphatase 1G OS=Homo sapiens OX=9606 GN=PPM1G PE=1 SV=1
Transcription factor AP-1	JUN	P05412	NaN	1	0	NaN		2.78391	0.000612043	2.43703	7.5551	+	2.86622	0.000470156	-2.94571	-7.94243	+	18.689	19.7221	18.9993	19.2743	18.0437	18.5664	21.7768	21.4883	21.4563	2	2	2	8.8	8.8	8.8	35.675	0	12.022	162920000	4	sp|P05412|JUN_HUMAN Transcription factor AP-1 OS=Homo sapiens OX=9606 GN=JUN PE=1 SV=2
Bifunctional coenzyme A synthase;Phosphopantetheine adenylyltransferase;Dephospho-CoA kinase	COASY	Q13057	NaN	1	0	NaN		2.72273	0.000795433	2.42999	7.27826	+	2.49267	0.000452434	-2.05953	-6.315	+	19.2617	18.2666	18.4894	19.2574	18.4636	19.408	20.8392	21.1361	21.3323	2	2	2	6.7	6.7	6.7	62.328	0	5.4624	84630000	4	sp|Q13057|COASY_HUMAN Bifunctional coenzyme A synthase OS=Homo sapiens OX=9606 GN=COASY PE=1 SV=4;tr|K7EQ60|K7EQ60_HUMAN Bifunctional coenzyme A synthase (Fragment) OS=Homo sapiens OX=9606 GN=COASY PE=1 SV=8
Condensin complex subunit 1	NCAPD2	Q15021	0.883249	0.0656486	0.75441	1.89599		2.74737	0.000689922	2.42763	7.38865	+	2.39574	0.000577969	-1.67321	-5.94314	+	19.4064	19.6354	18.6252	20.2057	20.2561	19.4684	21.8472	21.6705	21.4323	13	13	13	14.8	14.8	14.8	157.18	0	45.929	584190000	34	sp|Q15021|CND1_HUMAN Condensin complex subunit 1 OS=Homo sapiens OX=9606 GN=NCAPD2 PE=1 SV=3;tr|E7EN77|E7EN77_HUMAN Condensin complex subunit 1 (Fragment) OS=Homo sapiens OX=9606 GN=NCAPD2 PE=1 SV=2
RNA exonuclease 4	REXO4	Q9GZR2	3.64731	0.000574924	4.16091	12.6442	+	3.02388	0.000356895	2.4276	8.73478	+	3.01517	0.000420202	1.73331	8.68919	+	19.9711	19.1141	19.8666	23.7491	24.1642	23.5212	22.0368	21.9901	22.2076	14	14	14	41.2	41.2	41.2	46.671	0	115.33	4614400000	64	sp|Q9GZR2|REXO4_HUMAN RNA exonuclease 4 OS=Homo sapiens OX=9606 GN=REXO4 PE=1 SV=2
DNA mismatch repair protein Msh3	MSH3	A0A590UJW0	0.321353	0.473328	-0.742009	-0.783472		1.21287	0.00934497	2.42678	2.58115	+	4.29724	0.000356877	-3.16879	-18.4817	+	17.9082	19.3861	21.1459	18.8762	18.4471	18.8911	22.0107	21.7264	21.9835	8	8	8	11.7	11.7	11.7	122.26	0	34.111	392370000	16	tr|A0A590UJW0|A0A590UJW0_HUMAN DNA mismatch repair protein Msh3 OS=Homo sapiens OX=9606 GN=MSH3 PE=1 SV=1;sp|P20585|MSH3_HUMAN DNA mismatch repair protein Msh3 OS=Homo sapiens OX=9606 GN=MSH3 PE=1 SV=4;tr|A0A590UKC9|A0A590UKC9_HUMAN DNA mismatch repair pro
Polycomb protein SUZ12	SUZ12	J3QQW9	0.668491	0.120043	0.611101	1.4738		2.89981	0.00055288	2.42045	8.10556	+	2.39557	0.000577555	-1.80934	-5.94249	+	19.2905	20.2893	19.692	20.3053	20.91	19.8898	22.0396	22.2716	22.2219	11	11	11	26.1	26.1	26.1	80.321	0	37.707	808660000	40	tr|J3QQW9|J3QQW9_HUMAN Polycomb protein SUZ12 OS=Homo sapiens OX=9606 GN=SUZ12 PE=1 SV=1;sp|Q15022|SUZ12_HUMAN Polycomb protein SUZ12 OS=Homo sapiens OX=9606 GN=SUZ12 PE=1 SV=3
RNA polymerase II-associated protein 3	RPAP3	Q9H6T3	0.927271	0.057589	1.03048	1.98421		2.46093	0.00114192	2.41918	6.19115	+	1.4725	0.00474438	-1.38869	-3.17519	+	18.4689	19.6285	18.8716	20.4913	20.3286	19.2405	21.1076	21.7676	21.3514	3	3	3	6.5	6.5	6.5	75.718	0	14.956	241110000	7	sp|Q9H6T3|RPAP3_HUMAN RNA polymerase II-associated protein 3 OS=Homo sapiens OX=9606 GN=RPAP3 PE=1 SV=2
NF-kappa-B essential modulator	IKBKG	A0A087X0G7	NaN	1	0	NaN		4.39564	0	2.41711	19.5689	+	2.55345	0.000467131	-2.27553	-6.55809	+	18.8242	18.7443	18.5026	18.2138	19.3795	18.9027	21.0535	21.0098	21.2592	3	3	3	11.7	11.7	11.7	47.256	0	21.422	103250000	9	tr|A0A087X0G7|A0A087X0G7_HUMAN NF-kappa-B essential modulator OS=Homo sapiens OX=9606 GN=IKBKG PE=1 SV=1;tr|A0A087WUW6|A0A087WUW6_HUMAN NF-kappa-B essential modulator OS=Homo sapiens OX=9606 GN=IKBKG PE=1 SV=1;tr|A0A087X1B1|A0A087X1B1_HUMAN NF-kappa-B esse
Vacuolar protein sorting-associated protein 33A	VPS33A	A0A2R8YF87	1.51228	0.0135975	0.872192	3.27167	+	2.93238	0.00056531	2.41645	8.2666	+	3.54205	0.000306709	-1.54426	-11.8849	+	19.425	20.3167	19.6917	20.6141	20.7306	20.7053	21.9809	22.3865	22.3153	12	12	12	24.3	24.3	24.3	71.695	0	56.05	819850000	45	tr|A0A2R8YF87|A0A2R8YF87_HUMAN Vacuolar protein sorting-associated protein 33A OS=Homo sapiens OX=9606 GN=VPS33A PE=1 SV=1;sp|Q96AX1|VP33A_HUMAN Vacuolar protein sorting-associated protein 33A OS=Homo sapiens OX=9606 GN=VPS33A PE=1 SV=1;tr|H3BMM5|H3BMM5_HU
Zinc phosphodiesterase ELAC protein 2	ELAC2	E7ES68	NaN	1	0	NaN		2.99448	0.000455468	2.41463	8.58174	+	2.07592	0.00125515	-2.11106	-4.84065	+	19.171	18.5716	19.4724	19.2466	20.1682	18.7109	21.6159	21.3004	21.5426	4	4	4	8	8	8	70.106	0	28.851	146990000	9	tr|E7ES68|E7ES68_HUMAN Zinc phosphodiesterase ELAC protein 2 (Fragment) OS=Homo sapiens OX=9606 GN=ELAC2 PE=1 SV=2;tr|G5E9D5|G5E9D5_HUMAN ElaC homolog protein 2 OS=Homo sapiens OX=9606 GN=ELAC2 PE=1 SV=1;sp|Q9BQ52|RNZ2_HUMAN Zinc phosphodiesterase ELAC pro
Tumor protein D52	TPD52	P55327	4.07462	0.000431925	3.59147	16.2356	+	3.28489	0	2.41222	10.2079	+	3.48759	0.000292237	1.17925	11.5093	+	19.1637	18.6917	19.4348	22.6048	22.7429	22.7169	21.6649	21.3423	21.5197	7	7	2	50.9	50.9	16.5	24.327	0	81.803	1254200000	33	sp|P55327|TPD52_HUMAN Tumor protein D52 OS=Homo sapiens OX=9606 GN=TPD52 PE=1 SV=2
ADP-ribosylation factor GTPase-activating protein 2	ARFGAP2	Q8N6H7	0.00169995	0.997272	-0.00286929	-0.00520888		3.96359	0	2.4115	15.2172	+	1.8884	0.00200594	-2.41437	-4.27194	+	19.6425	19.4129	19.4883	19.0114	20.6038	18.9199	22.1506	21.9681	21.6594	4	4	4	11.3	11.3	11.3	56.72	0	13.705	341070000	11	sp|Q8N6H7|ARFG2_HUMAN ADP-ribosylation factor GTPase-activating protein 2 OS=Homo sapiens OX=9606 GN=ARFGAP2 PE=1 SV=1;tr|G5E9L0|G5E9L0_HUMAN ADP-ribosylation factor GTPase-activating protein 2 OS=Homo sapiens OX=9606 GN=ARFGAP2 PE=1 SV=2;tr|A0A0D9SF70|A0A
YEATS domain-containing protein 4	YEATS4	O95619	NaN	1	0	NaN		3.93373	0	2.41111	14.9541	+	4.75031	0	-3.47814	-24.0362	+	19.8953	19.6959	20.0921	18.6724	18.9826	18.8273	22.1345	22.2614	22.5207	4	4	4	24.7	24.7	24.7	26.499	0	14.862	353090000	15	sp|O95619|YETS4_HUMAN YEATS domain-containing protein 4 OS=Homo sapiens OX=9606 GN=YEATS4 PE=1 SV=1;tr|F8W0J4|F8W0J4_HUMAN YEATS domain-containing protein 4 OS=Homo sapiens OX=9606 GN=YEATS4 PE=1 SV=1;tr|F8W1B9|F8W1B9_HUMAN YEATS domain-containing protein
Vacuolar protein sorting-associated protein 52 homolog	VPS52	Q8N1B4	0.0972674	0.894043	-0.251446	-0.271641		2.53044	0.000988075	2.41077	6.46516	+	1.42332	0.00537867	-2.66222	-3.05806	+	20.3471	19.3359	19.29	19.0317	21.0455	18.1415	21.8619	22.0041	22.3394	7	7	7	15.6	15.6	15.6	82.22	0	59.448	433560000	15	sp|Q8N1B4|VPS52_HUMAN Vacuolar protein sorting-associated protein 52 homolog OS=Homo sapiens OX=9606 GN=VPS52 PE=1 SV=1
Paired amphipathic helix protein Sin3a	SIN3A	Q96ST3	1.28308	0.0212168	-0.662092	-2.73617	+	3.91151	0	2.41072	14.7612	+	4.01915	0.000251969	-3.07281	-15.7188	+	20.6112	20.6047	21.0678	20.4401	19.7947	20.0626	23.1229	23.2842	23.1087	34	34	34	33.2	33.2	33.2	145.17	0	171.45	2986700000	109	sp|Q96ST3|SIN3A_HUMAN Paired amphipathic helix protein Sin3a OS=Homo sapiens OX=9606 GN=SIN3A PE=1 SV=2
Endophilin-B2	SH3GLB2	B7ZC39	3.11399	0.00133826	2.6612	9.21946	+	3.06065	0.000256532	2.4088	8.92965	+	1.05981	0.014934	0.252399	2.25528	+	19.359	19.1724	20.053	22.3479	22.2356	21.9845	21.8832	21.9355	21.992	8	8	8	22.7	22.7	22.7	41.668	0	38.76	1058500000	24	tr|B7ZC39|B7ZC39_HUMAN Endophilin-B2 OS=Homo sapiens OX=9606 GN=SH3GLB2 PE=1 SV=1;tr|B7ZC38|B7ZC38_HUMAN Endophilin-B2 OS=Homo sapiens OX=9606 GN=SH3GLB2 PE=1 SV=1;sp|Q9NR46|SHLB2_HUMAN Endophilin-B2 OS=Homo sapiens OX=9606 GN=SH3GLB2 PE=1 SV=1
Tropomyosin alpha-4 chain	TPM4	P67936	2.60346	0.00272149	2.68403	6.76408	+	2.43532	0.00112168	2.40833	6.09269	+	0.960016	0.0195016	0.275699	2.05037	+	19.3215	18.032	18.9653	21.6215	21.2818	21.4674	21.2445	21.0002	21.2989	10	7	7	33.9	27.8	27.8	28.521	0	32.023	542520000	15	sp|P67936|TPM4_HUMAN Tropomyosin alpha-4 chain OS=Homo sapiens OX=9606 GN=TPM4 PE=1 SV=3;tr|A0A2R8Y5V9|A0A2R8Y5V9_HUMAN Tropomyosin alpha-4 chain OS=Homo sapiens OX=9606 GN=TPM4 PE=1 SV=1;tr|A0A2R8YGX3|A0A2R8YGX3_HUMAN Tropomyosin alpha-4 chain OS=Homo sap
Actin-related protein 8	ACTR8	Q9H981	0.0150399	0.979927	0.043759	0.0454033		2.95769	0.000579583	2.40825	8.39374	+	1.12193	0.0123899	-2.36449	-2.38568	+	18.9558	19.3409	19.2854	19.1218	20.9491	17.6426	21.2225	21.4832	22.1011	4	4	4	10.6	10.6	10.6	70.483	0	6.8905	224130000	6	sp|Q9H981|ARP8_HUMAN Actin-related protein 8 OS=Homo sapiens OX=9606 GN=ACTR8 PE=1 SV=2
Caseinolytic peptidase B protein homolog	CLPB	Q9H078	1.16824	0.0284052	1.05853	2.48451	+	2.30673	0.00130422	2.40582	5.61789	+	2.67367	0.000421053	-1.34728	-7.06275	+	20.2213	18.8694	19.2171	20.6934	20.2463	20.5437	21.5858	21.8788	22.0606	11	11	2	20.4	20.4	2.3	78.728	0	26.382	591010000	21	sp|Q9H078|CLPB_HUMAN Caseinolytic peptidase B protein homolog OS=Homo sapiens OX=9606 GN=CLPB PE=1 SV=1;tr|A0A2U3TZY2|A0A2U3TZY2_HUMAN Caseinolytic peptidase B protein homolog OS=Homo sapiens OX=9606 GN=CLPB PE=1 SV=1;tr|H0YGM0|H0YGM0_HUMAN Caseinolytic pe
Transcription elongation factor SPT6	SUPT6H	Q7KZ85	4.37995	0	3.72103	19.3915	+	3.53817	0	2.40178	11.8577	+	3.02529	0.000424923	1.31925	8.74215	+	20.0467	19.561	20.0701	23.4697	23.5746	23.7966	22.0627	22.3961	22.4244	47	47	47	37.9	37.9	37.9	199.07	0	323.31	7703200000	191	sp|Q7KZ85|SPT6H_HUMAN Transcription elongation factor SPT6 OS=Homo sapiens OX=9606 GN=SUPT6H PE=1 SV=2
Ribosome biogenesis protein BOP1	BOP1	Q14137	4.17766	0.000476684	5.01554	17.2398	+	3.53325	0	2.39896	11.8234	+	3.25995	0.000349939	2.61658	10.0578	+	19.2295	19.8195	19.5477	24.443	24.9983	24.2021	21.7119	22.0562	22.0256	24	24	24	53.8	53.8	53.8	83.629	0	323.31	6624400000	94	sp|Q14137|BOP1_HUMAN Ribosome biogenesis protein BOP1 OS=Homo sapiens OX=9606 GN=BOP1 PE=1 SV=2
Sorting nexin-9	SNX9	A0A7P0T8Z7	4.01859	0.000408889	1.09167	15.7136	+	5.81996	0	2.39872	44.5824	+	4.25653	0.000336842	-1.30704	-18.0494	+	19.557	19.5416	19.654	20.7127	20.7561	20.5587	22.0636	21.952	21.9331	6	6	6	18.6	18.6	18.6	56.52	0	20.497	621470000	17	tr|A0A7P0T8Z7|A0A7P0T8Z7_HUMAN Sorting nexin-9 OS=Homo sapiens OX=9606 GN=SNX9 PE=4 SV=1;tr|A0A7P0TBI9|A0A7P0TBI9_HUMAN Sorting nexin-9 OS=Homo sapiens OX=9606 GN=SNX9 PE=4 SV=1;tr|A0A7P0Z4A2|A0A7P0Z4A2_HUMAN Sorting nexin-9 OS=Homo sapiens OX=9606 GN=SNX9
Protein IWS1 homolog	IWS1	A0A1B0GW95	NaN	1	0	NaN		1.52739	0.00553898	2.39853	3.30871	+	2.67921	0.000422442	-2.57968	-7.08682	+	20.1326	18.6076	17.6624	17.9396	19.126	18.7936	21.3686	21.1536	21.076	4	4	4	19.3	19.3	19.3	24	0	7.7067	170090000	6	tr|A0A1B0GW95|A0A1B0GW95_HUMAN Protein IWS1 homolog (Fragment) OS=Homo sapiens OX=9606 GN=IWS1 PE=1 SV=1;sp|Q96ST2|IWS1_HUMAN Protein IWS1 homolog OS=Homo sapiens OX=9606 GN=IWS1 PE=1 SV=2
Ribosome biogenesis protein WDR12	WDR12	Q9GZL7	3.21216	0.000773931	4.95278	9.77579	+	2.77147	0.000609037	2.39741	7.4981	+	2.49728	0.000453794	2.55537	6.33317	+	18.9725	18.4833	19.5663	23.1721	24.2533	24.455	21.4652	21.2756	21.4735	14	14	14	52.7	52.7	52.7	47.707	0	222.86	4624100000	72	sp|Q9GZL7|WDR12_HUMAN Ribosome biogenesis protein WDR12 OS=Homo sapiens OX=9606 GN=WDR12 PE=1 SV=2
Leucine--tRNA ligase, cytoplasmic	LARS	A0A6I8PL42	0.427479	0.294433	0.576799	1.00047		1.87904	0.00252393	2.39556	4.24491	+	3.98326	0.000240602	-1.81876	-15.393	+	19.6096	20.8372	21.5409	21.4374	21.029	21.2516	23.0666	23.0588	23.0489	29	29	29	31.4	31.4	31.4	129.21	0	193.32	3172200000	118	tr|A0A6I8PL42|A0A6I8PL42_HUMAN Leucyl-tRNA synthetase OS=Homo sapiens OX=9606 GN=LARS1 PE=1 SV=1;tr|A0A6I8PIT3|A0A6I8PIT3_HUMAN Leucyl-tRNA synthetase OS=Homo sapiens OX=9606 GN=LARS1 PE=1 SV=1;tr|A0A6I8PIV1|A0A6I8PIV1_HUMAN Leucyl-tRNA synthetase OS=Homo
Chromosome alignment-maintaining phosphoprotein 1	CHAMP1	Q96JM3	0.175255	0.783294	-0.40272	-0.462212		2.23768	0.0014421	2.39356	5.37569	+	1.45937	0.00497657	-2.79628	-3.1437	+	19.363	20.3174	19.5856	18.3975	20.9895	18.6709	22.5843	22.3821	21.4804	6	6	6	8.5	8.5	8.5	89.098	0	20.061	279330000	15	sp|Q96JM3|CHAP1_HUMAN Chromosome alignment-maintaining phosphoprotein 1 OS=Homo sapiens OX=9606 GN=CHAMP1 PE=1 SV=2
WW domain-binding protein 2	WBP2	K7EIJ0	NaN	1	0	NaN		2.12641	0.00174459	2.39272	5.00297	+	1.6038	0.00336279	-2.88416	-3.49982	+	20.1082	19.3446	18.6219	19.9546	17.3149	19.3309	21.6111	21.4758	22.166	3	3	3	22.8	22.8	22.8	18.224	0	9.5662	152250000	7	tr|K7EIJ0|K7EIJ0_HUMAN WW domain-binding protein 2 (Fragment) OS=Homo sapiens OX=9606 GN=WBP2 PE=1 SV=1;tr|K7ENL2|K7ENL2_HUMAN WW domain-binding protein 2 OS=Homo sapiens OX=9606 GN=WBP2 PE=1 SV=1;tr|A6NG10|A6NG10_HUMAN WW domain-binding protein 2 OS=Homo
Serine-threonine kinase receptor-associated protein	STRAP	Q9Y3F4	3.70952	0.000608414	3.09102	13.1146	+	5.67024	0	2.39226	40.8946	+	1.34902	0.00632797	0.698764	2.88541	+	22.8156	22.7794	22.7754	26.1915	25.4195	26.0324	25.2398	25.0682	25.2392	20	20	20	84	84	84	38.438	0	323.31	29383000000	252	sp|Q9Y3F4|STRAP_HUMAN Serine-threonine kinase receptor-associated protein OS=Homo sapiens OX=9606 GN=STRAP PE=1 SV=1
WD repeat-containing protein 11	WDR11	Q9BZH6	NaN	1	0	NaN		2.91757	0.00056051	2.39044	8.19299	+	3.39117	0.000269663	-2.46056	-10.8719	+	18.9119	19.5731	19.8634	19.2963	19.7827	19.0591	21.8317	21.9765	21.7115	12	12	12	14.5	14.5	14.5	136.68	0	41.652	532580000	24	sp|Q9BZH6|WDR11_HUMAN WD repeat-containing protein 11 OS=Homo sapiens OX=9606 GN=WDR11 PE=1 SV=1
Nucleolar GTP-binding protein 2	GNL2	Q13823	4.44807	0	5.91787	20.1736	+	2.85448	0.000537678	2.38934	7.88614	+	5.1479	0	3.52853	30.2498	+	18.7747	19.7533	19.4083	25.3552	25.1612	25.1736	21.5087	21.8319	21.7637	28	28	28	40.9	40.9	40.9	83.654	0	323.31	13081000000	140	sp|Q13823|NOG2_HUMAN Nucleolar GTP-binding protein 2 OS=Homo sapiens OX=9606 GN=GNL2 PE=1 SV=1
AMP deaminase 2	AMPD2	A0A5F9UK94	0.452682	0.264709	0.488028	1.05083		1.94394	0.00239173	2.38462	4.435	+	1.94706	0.0017652	-1.89659	-4.4443	+	19.3816	18.3668	19.6986	19.1767	19.9312	19.8033	21.2544	22.2432	21.1033	9	9	9	13.1	13.1	13.1	94.889	0	25.961	344830000	17	tr|A0A5F9UK94|A0A5F9UK94_HUMAN AMP deaminase OS=Homo sapiens OX=9606 GN=AMPD2 PE=1 SV=1;tr|H0Y360|H0Y360_HUMAN AMP deaminase OS=Homo sapiens OX=9606 GN=AMPD2 PE=1 SV=2;sp|Q01433|AMPD2_HUMAN AMP deaminase 2 OS=Homo sapiens OX=9606 GN=AMPD2 PE=1 SV=2;tr|A0A5
Protein SET;Protein SETSIP	SET;SETSIP	A0A0C4DFV9	0.613802	0.143119	1.41098	1.36728		1.07383	0.0145662	2.3838	2.2845	+	2.44127	0.000441843	-0.972827	-6.11547	+	18.49	21.0678	21.9223	21.905	21.8581	21.9501	22.8275	22.6338	23.1703	6	6	6	33.1	33.1	33.1	31.124	0	108.13	841030000	27	tr|A0A0C4DFV9|A0A0C4DFV9_HUMAN Protein SET OS=Homo sapiens OX=9606 GN=SET PE=1 SV=1;sp|Q01105|SET_HUMAN Protein SET OS=Homo sapiens OX=9606 GN=SET PE=1 SV=3;sp|P0DME0|SETLP_HUMAN Protein SETSIP OS=Homo sapiens OX=9606 GN=SETSIP PE=1 SV=1
Dihydropyrimidinase-related protein 3	DPYSL3	Q14195	0.287169	0.547495	-0.699941	-0.711237		1.17838	0.0101818	2.38311	2.50633	+	3.32569	0.000378947	-3.08305	-10.4581	+	21.3927	19.249	18.1786	18.4351	18.8976	19.3878	21.8597	21.9099	22.2001	15	13	13	41.9	35.6	35.6	61.963	0	97.235	619280000	24	sp|Q14195|DPYL3_HUMAN Dihydropyrimidinase-related protein 3 OS=Homo sapiens OX=9606 GN=DPYSL3 PE=1 SV=1
Nitric oxide synthase-interacting protein	NOSIP	Q9Y314	0.364916	0.388233	0.664251	0.873692		3.18086	0.000279431	2.38193	9.59514	+	1.12087	0.012384	-1.71768	-2.38344	+	19.7452	19.3796	18.8983	19.3767	21.4409	19.1983	21.6748	21.7992	21.695	6	6	6	32.9	32.9	32.9	33.172	0	12.114	425170000	15	sp|Q9Y314|NOSIP_HUMAN Nitric oxide synthase-interacting protein OS=Homo sapiens OX=9606 GN=NOSIP PE=1 SV=1;tr|A0A075B6F9|A0A075B6F9_HUMAN Nitric oxide synthase-interacting protein OS=Homo sapiens OX=9606 GN=NOSIP PE=1 SV=1;tr|A0A075B797|A0A075B797_HUMAN E3
Protein DENND6A	DENND6A	Q8IWF6	NaN	1	0	NaN		2.13605	0.00161404	2.38031	5.03445	+	3.60707	0.000320534	-2.9712	-12.3486	+	18.915	20.2635	18.8116	18.3643	19.1586	18.6945	21.7903	21.7685	21.5722	2	2	2	6.2	6.2	6.2	69.574	0	7.6715	126160000	7	sp|Q8IWF6|DEN6A_HUMAN Protein DENND6A OS=Homo sapiens OX=9606 GN=DENND6A PE=1 SV=1;tr|H7C598|H7C598_HUMAN Protein DENND6A (Fragment) OS=Homo sapiens OX=9606 GN=DENND6A PE=1 SV=1
Helicase SKI2W	SKIV2L	Q15477	0.234541	0.673537	-0.552437	-0.596899		2.38621	0.00109005	2.37822	5.90761	+	1.37581	0.00608456	-2.93066	-2.94708	+	19.0098	19.4322	19.2104	20.4552	18.1187	17.4212	20.8697	21.7437	22.1737	19	19	19	20	20	20	137.75	0	73.746	770920000	39	sp|Q15477|SKIV2_HUMAN Helicase SKI2W OS=Homo sapiens OX=9606 GN=SKIV2L PE=1 SV=3
Inositol polyphosphate 5-phosphatase K	INPP5K	Q9BT40	1.97772	0.00693006	2.32498	4.53634	+	2.04672	0.00202961	2.37773	4.7486	+	0.101774	0.889602	-0.0527445	-0.283179		19.4436	19.9384	18.2872	21.5182	21.8263	21.2997	21.4509	21.5445	21.8071	4	4	4	12.9	12.9	12.9	51.09	0	14.776	289930000	12	sp|Q9BT40|INP5K_HUMAN Inositol polyphosphate 5-phosphatase K OS=Homo sapiens OX=9606 GN=INPP5K PE=1 SV=3;tr|C9JZB0|C9JZB0_HUMAN Inositol polyphosphate 5-phosphatase K (Fragment) OS=Homo sapiens OX=9606 GN=INPP5K PE=1 SV=1
Conserved oligomeric Golgi complex subunit 5	COG5	Q9UP83	0.29868	0.521357	-0.703108	-0.735719		2.33728	0.00123218	2.37648	5.72782	+	1.56297	0.00360881	-3.07959	-3.39694	+	19.0673	20.3197	19.5954	18.3503	17.8234	20.6994	21.98	21.7215	22.4103	8	8	3	11.6	11.6	4.8	92.742	0	19.258	424800000	13	sp|Q9UP83|COG5_HUMAN Conserved oligomeric Golgi complex subunit 5 OS=Homo sapiens OX=9606 GN=COG5 PE=1 SV=3
Thioredoxin reductase 1, cytoplasmic	TXNRD1	A0A087WSW9	NaN	1	0	NaN		2.18776	0.00148817	2.37553	5.20588	+	2.09282	0.00126303	-2.06552	-4.89452	+	18.7552	19.8734	18.4094	18.528	19.8666	19.5735	21.4293	21.5623	21.1731	6	6	6	21.7	21.7	21.7	60.078	0	16.179	146660000	10	tr|A0A087WSW9|A0A087WSW9_HUMAN Thioredoxin-disulfide reductase OS=Homo sapiens OX=9606 GN=TXNRD1 PE=1 SV=1;tr|A0A087WSY9|A0A087WSY9_HUMAN Thioredoxin reductase 1, cytoplasmic OS=Homo sapiens OX=9606 GN=TXNRD1 PE=1 SV=2;sp|Q16881|TRXR1_HUMAN Thioredoxin red
Adenosylhomocysteinase;Putative adenosylhomocysteinase 2;Putative adenosylhomocysteinase 3	AHCYL2;AHCYL1	H0Y8B3	NaN	1	0	NaN		2.43168	0.00111717	2.37337	6.07882	+	4.30885	0.000360902	-3.55298	-18.6067	+	19.9224	18.8099	20.0159	18.7288	18.3908	18.0898	22	22.0099	21.8585	4	4	4	9.3	9.3	9.3	58.004	0	5.7378	212020000	7	tr|H0Y8B3|H0Y8B3_HUMAN Adenosylhomocysteinase 3 (Fragment) OS=Homo sapiens OX=9606 GN=AHCYL2 PE=1 SV=1;sp|O43865|SAHH2_HUMAN S-adenosylhomocysteine hydrolase-like protein 1 OS=Homo sapiens OX=9606 GN=AHCYL1 PE=1 SV=2;sp|Q96HN2|SAHH3_HUMAN Adenosylhomocyste
Probable ATP-dependent RNA helicase DDX20	DDX20	Q9UHI6	4.18188	0.000481675	8.76978	17.2823	+	2.00894	0.00231034	2.37327	4.63149	+	5.93237	0	6.39651	47.5677	+	17.9726	19.2422	17.5827	27.1954	26.9744	26.937	20.4569	20.6309	20.8294	36	36	36	64.2	64.2	64.2	92.239	0	323.31	33964000000	259	sp|Q9UHI6|DDX20_HUMAN Probable ATP-dependent RNA helicase DDX20 OS=Homo sapiens OX=9606 GN=DDX20 PE=1 SV=2;tr|A0A7P0T9T8|A0A7P0T9T8_HUMAN Probable ATP-dependent RNA helicase DDX20 OS=Homo sapiens OX=9606 GN=DDX20 PE=4 SV=1;tr|A0A7P0TB94|A0A7P0TB94_HUMAN Pr
Clusterin;Clusterin;Clusterin beta chain;Clusterin alpha chain	CLU	H0YC35	0.552646	0.177844	0.976187	1.24791		2.17281	0.00148392	2.35971	5.15586	+	0.985569	0.0180817	-1.38352	-2.10235	+	18.321	19.6364	19.6494	20.8211	20.8285	18.8858	21.6981	21.6729	21.315	4	4	4	20.4	20.4	20.4	33.419	0	12.789	221920000	11	tr|H0YC35|H0YC35_HUMAN Clusterin (Fragment) OS=Homo sapiens OX=9606 GN=CLU PE=1 SV=1;sp|P10909|CLUS_HUMAN Clusterin OS=Homo sapiens OX=9606 GN=CLU PE=1 SV=1;tr|H0YAS8|H0YAS8_HUMAN Clusterin (Fragment) OS=Homo sapiens OX=9606 GN=CLU PE=1 SV=1
Phosphatidylinositol 4-phosphate 5-kinase type-1 alpha	PIP5K1A	A6PW57	3.15043	0.00115163	2.23663	9.42242	+	3.23209	0	2.35654	9.89245	+	0.931809	0.0213557	-0.119906	-1.99335	+	19.8479	20.023	19.2501	21.9988	21.9665	21.8656	21.9759	22.1236	22.0911	9	9	5	25.1	25.1	16.7	61.257	0	60.52	1107000000	25	tr|A6PW57|A6PW57_HUMAN Phosphatidylinositol 4-phosphate 5-kinase type-1 alpha OS=Homo sapiens OX=9606 GN=PIP5K1A PE=1 SV=2;sp|Q99755|PI51A_HUMAN Phosphatidylinositol 4-phosphate 5-kinase type-1 alpha OS=Homo sapiens OX=9606 GN=PIP5K1A PE=1 SV=1
60S ribosomal protein L6	RPL6	Q02878	4.55759	0	4.24648	21.4969	+	3.69527	0	2.35473	13.0054	+	4.235	0.000327645	1.89176	17.8247	+	25.1057	24.7615	24.5052	28.9549	29.224	28.933	27.1812	27.0466	27.2088	28	28	28	59.4	59.4	59.4	32.728	0	323.31	139360000000	392	sp|Q02878|RL6_HUMAN 60S ribosomal protein L6 OS=Homo sapiens OX=9606 GN=RPL6 PE=1 SV=3
Pre-mRNA-processing factor 6	PRPF6	O94906	2.76563	0.00208721	1.61857	7.47144	+	5.40119	0	2.35262	35.0143	+	1.61676	0.0032162	-0.734047	-3.53286	+	24.4432	24.2779	24.4899	26.3486	25.6388	26.0793	26.7563	26.7226	26.7899	44	44	44	50.6	50.6	50.6	106.92	0	323.31	88856000000	631	sp|O94906|PRP6_HUMAN Pre-mRNA-processing factor 6 OS=Homo sapiens OX=9606 GN=PRPF6 PE=1 SV=1
Vacuolar protein sorting-associated protein 16 homolog	VPS16	Q9H269	0.828219	0.077853	0.62829	1.78671		2.45988	0.00114005	2.35141	6.18708	+	3.035	0.000427984	-1.72312	-8.79327	+	19.019	19.9577	20.0988	20.4504	20.372	20.138	21.8316	22.384	21.9141	11	11	11	20.4	20.4	20.4	94.693	0	55.482	789880000	32	sp|Q9H269|VPS16_HUMAN Vacuolar protein sorting-associated protein 16 homolog OS=Homo sapiens OX=9606 GN=VPS16 PE=1 SV=2
BAG family molecular chaperone regulator 2	BAG2	O95816	1.80544	0.00840953	1.1954	4.03631	+	2.94764	0.000573913	2.348	8.34307	+	3.46856	0.00028614	-1.1526	-11.3807	+	22.5593	21.7026	22.5241	23.2891	23.6247	23.4584	24.5926	24.5698	24.6676	11	11	11	60.7	60.7	60.7	23.772	0	192.28	4317300000	102	sp|O95816|BAG2_HUMAN BAG family molecular chaperone regulator 2 OS=Homo sapiens OX=9606 GN=BAG2 PE=1 SV=1
Prefoldin subunit 3	VBP1	P61758	0.260837	0.613417	0.892452	0.654554		3.10018	0.000262454	2.34535	9.14359	+	0.465381	0.166774	-1.45289	-1.07608		19.9145	19.4905	19.1339	17.7415	21.418	22.0568	21.6398	21.8737	22.0615	5	5	5	32	32	32	22.626	0	34.966	372640000	13	sp|P61758|PFD3_HUMAN Prefoldin subunit 3 OS=Homo sapiens OX=9606 GN=VBP1 PE=1 SV=4
Transcription factor p65	RELA	Q2TAM5	NaN	1	0	NaN		5.426	0	2.34426	35.5194	+	3.5601	0.000310178	-2.93168	-12.0119	+	19.5967	19.7291	19.5886	19.3542	19.2195	18.5784	21.9663	22.072	21.9088	8	8	8	30.5	30.5	30.5	42.868	0	34.766	398590000	15	tr|Q2TAM5|Q2TAM5_HUMAN RELA protein OS=Homo sapiens OX=9606 GN=RELA PE=1 SV=1;tr|E9PKH5|E9PKH5_HUMAN Transcription factor p65 (Fragment) OS=Homo sapiens OX=9606 GN=RELA PE=1 SV=1;tr|A0A087X0W8|A0A087X0W8_HUMAN Transcription factor p65 OS=Homo sapiens OX=96
Putative ATP-dependent RNA helicase DHX57	DHX57	Q6P158	4.12424	0.00046	2.43858	16.7118	+	3.8314	0	2.34159	14.0856	+	0.350156	0.343747	0.096988	0.843329		18.9065	19.3678	19.1042	21.5741	21.6614	21.4588	21.2878	21.6289	21.4865	9	8	8	8.2	7.4	7.4	155.6	0	10.263	330420000	15	sp|Q6P158|DHX57_HUMAN Putative ATP-dependent RNA helicase DHX57 OS=Homo sapiens OX=9606 GN=DHX57 PE=1 SV=2
Lethal(2) giant larvae protein homolog 1	LLGL1	A0A087WW77	0.707386	0.107203	1.19444	1.54962		1.97171	0.00235541	2.33972	4.51819	+	0.905803	0.0238525	-1.14528	-1.94109	+	19.6407	19.1565	20.8608	21.864	21.4307	19.9466	22.4352	22.1391	22.1028	10	10	10	13.4	13.4	13.4	114.43	0	19.647	645970000	10	tr|A0A087WW77|A0A087WW77_HUMAN Lethal(2) giant larvae protein homolog 1 OS=Homo sapiens OX=9606 GN=LLGL1 PE=1 SV=1;sp|Q15334|L2GL1_HUMAN Lethal(2) giant larvae protein homolog 1 OS=Homo sapiens OX=9606 GN=LLGL1 PE=1 SV=3
SNARE-associated protein Snapin	SNAPIN	O95295	1.44993	0.0158578	1.89387	3.12114	+	1.76115	0.0032703	2.33482	3.91421	+	0.967731	0.018952	-0.440944	-2.06603	+	20.7215	21.3725	19.3931	22.3999	22.0897	22.679	22.6	22.8464	23.0452	5	5	5	61	61	61	14.874	0	77.718	842000000	26	sp|O95295|SNAPN_HUMAN SNARE-associated protein Snapin OS=Homo sapiens OX=9606 GN=SNAPIN PE=1 SV=1
Ankyrin-3	ANK3	Q12955	NaN	1	0	NaN		2.71924	0.000793922	2.33029	7.26276	+	2.64546	0.000414239	-2.73613	-6.94141	+	19.775	19.1052	18.7003	18.1972	18.6467	19.5192	21.4611	21.4488	21.6616	3	3	3	0.8	0.8	0.8	480.4	0.00087133	3.7228	240830000	5	sp|Q12955|ANK3_HUMAN Ankyrin-3 OS=Homo sapiens OX=9606 GN=ANK3 PE=1 SV=3;tr|A0A087WTF3|A0A087WTF3_HUMAN Ankyrin-3 (Fragment) OS=Homo sapiens OX=9606 GN=ANK3 PE=1 SV=1
AP-1 complex subunit gamma-1	AP1G1	O43747	1.06597	0.037774	-0.369094	-2.26811	+	4.03914	0	2.3293	15.9031	+	4.14237	0.000285714	-2.6984	-16.8892	+	21.2286	21.2852	20.9431	20.724	21.0207	20.6049	23.4282	23.3392	23.6775	16	16	16	22.6	22.6	22.6	91.35	0	111.69	2100300000	69	sp|O43747|AP1G1_HUMAN AP-1 complex subunit gamma-1 OS=Homo sapiens OX=9606 GN=AP1G1 PE=1 SV=5
Striatin-3	STRN3	Q13033	0.591636	0.153833	-1.13798	-1.32407		2.01634	0.0021516	2.32908	4.65425	+	2.07991	0.00125671	-3.46706	-4.85333	+	19.4011	20.7525	20.9627	18.4168	20.6412	18.6445	22.9112	22.5908	22.6015	5	3	3	8.5	6.4	6.4	87.208	0	12.301	487210000	8	sp|Q13033|STRN3_HUMAN Striatin-3 OS=Homo sapiens OX=9606 GN=STRN3 PE=1 SV=3
Rab3 GTPase-activating protein catalytic subunit	RAB3GAP1	Q15042	1.10837	0.033923	0.878693	2.357	+	3.73394	0	2.32904	13.3038	+	1.75248	0.00249773	-1.45035	-3.8906	+	18.9869	18.8718	19.2872	19.9049	20.5473	19.3298	21.1306	21.4876	21.5148	12	12	12	16.1	16.1	16.1	110.52	0	32.552	482650000	28	sp|Q15042|RB3GP_HUMAN Rab3 GTPase-activating protein catalytic subunit OS=Homo sapiens OX=9606 GN=RAB3GAP1 PE=1 SV=3
Spermatogenesis-associated protein 5	SPATA5	A0A6Q8PGU6	NaN	1	0	NaN		2.22104	0.00143478	2.32823	5.31862	+	2.48666	0.000451083	-2.6135	-6.29141	+	19.7534	18.3542	18.6363	19.4379	18.2313	18.2189	21.3061	21.3673	21.0552	4	3	3	7.8	6.4	6.4	100.35	0	11.119	147910000	7	tr|A0A6Q8PGU6|A0A6Q8PGU6_HUMAN Vesicle-fusing ATPase OS=Homo sapiens OX=9606 GN=SPATA5 PE=1 SV=1;sp|Q8NB90|AFG2H_HUMAN ATPase family protein 2 homolog OS=Homo sapiens OX=9606 GN=SPATA5 PE=1 SV=3
Glutamate-rich WD repeat-containing protein 1	GRWD1	Q9BQ67	2.47222	0.00362116	1.50281	6.23496	+	3.5042	0	2.32631	11.6226	+	2.36939	0.00065959	-0.823498	-5.84528	+	22.2126	21.9729	22.6489	23.779	24.0203	23.5436	24.5445	24.6292	24.6396	18	18	18	76.2	76.2	76.2	49.419	0	309.27	8270100000	140	sp|Q9BQ67|GRWD1_HUMAN Glutamate-rich WD repeat-containing protein 1 OS=Homo sapiens OX=9606 GN=GRWD1 PE=1 SV=1
A-kinase anchor protein 8-like	AKAP8L	A0A7P0TAE3	0.747166	0.0971519	2.08538	1.62735		0.842749	0.0354402	2.32511	1.81546	+	1.03672	0.0158195	-0.239726	-2.20739	+	18.2165	18.4535	22.1659	21.5448	21.7184	21.8289	22.0505	21.8081	21.9526	5	5	5	10.5	10.5	10.5	68.193	0	42.492	589040000	20	tr|A0A7P0TAE3|A0A7P0TAE3_HUMAN A-kinase anchor protein 8-like OS=Homo sapiens OX=9606 GN=AKAP8L PE=4 SV=1;sp|Q9ULX6|AKP8L_HUMAN A-kinase anchor protein 8-like OS=Homo sapiens OX=9606 GN=AKAP8L PE=1 SV=4;tr|A0A7P0TAJ5|A0A7P0TAJ5_HUMAN A-kinase anchor protei
Synapse-associated protein 1	SYAP1	Q96A49	3.74338	0.000628763	2.27521	13.3777	+	5.14805	0	2.32434	30.2524	+	0.113569	0.874723	-0.0491301	-0.313039		19.6693	19.5779	19.8226	22.2735	21.8244	21.7976	21.9623	22.0206	22.06	12	12	12	34.4	34.4	34.4	39.933	0	106.72	1222700000	41	sp|Q96A49|SYAP1_HUMAN Synapse-associated protein 1 OS=Homo sapiens OX=9606 GN=SYAP1 PE=1 SV=1
COP9 signalosome complex subunit 5	COPS5	Q92905	0.151105	0.823095	0.233529	0.405082		2.40339	0.00110127	2.32429	5.97179	+	1.87462	0.0021264	-2.09076	-4.23218	+	19.932	18.7444	19.4843	20.2497	19.8892	18.7224	21.3893	21.7414	22.0028	5	5	5	12.9	12.9	12.9	37.578	0	7.6955	213580000	9	sp|Q92905|CSN5_HUMAN COP9 signalosome complex subunit 5 OS=Homo sapiens OX=9606 GN=COPS5 PE=1 SV=4;tr|E5RHH5|E5RHH5_HUMAN COP9 signalosome complex subunit 5 OS=Homo sapiens OX=9606 GN=COPS5 PE=1 SV=1
F-box-like/WD repeat-containing protein TBL1XR1	TBL1XR1	Q9BZK7	0.121627	0.861424	-0.0961825	-0.333166		5.16525	0	2.31997	30.5547	+	2.97845	0.000407843	-2.41615	-8.4994	+	20.7462	20.5267	20.602	21.0513	20.0863	20.4489	22.8721	22.952	23.0108	14	14	9	38.3	38.3	23.3	55.594	0	166.69	1729600000	47	sp|Q9BZK7|TBL1R_HUMAN F-box-like/WD repeat-containing protein TBL1XR1 OS=Homo sapiens OX=9606 GN=TBL1XR1 PE=1 SV=1;tr|A0A0D9SF63|A0A0D9SF63_HUMAN F-box-like/WD repeat-containing protein TBL1XR1 OS=Homo sapiens OX=9606 GN=TBL1XR1 PE=1 SV=1;tr|A0A1B0GVH3|A0A
Trafficking protein particle complex subunit 5	TRAPPC5	Q8IUR0	NaN	1	0	NaN		2.80988	0.000528529	2.31991	7.67544	+	4.11899	0.000279883	-3.56603	-16.6608	+	18.9599	18.5993	19.6011	18.2024	17.5481	17.6715	21.2259	21.463	21.4312	4	4	4	27.1	27.1	27.1	20.783	0	9.1631	187450000	7	sp|Q8IUR0|TPPC5_HUMAN Trafficking protein particle complex subunit 5 OS=Homo sapiens OX=9606 GN=TRAPPC5 PE=1 SV=1
Calumenin	CALU	O43852	3.84358	0.000336996	3.85167	14.1864	+	2.9882	0.000454443	2.3178	8.54938	+	3.16655	0.000325792	1.53387	9.51357	+	19.1301	19.6689	19.972	23.6611	23.275	23.3898	21.9445	21.6958	22.084	15	15	15	61.3	61.3	61.3	37.106	0	161.03	2977800000	56	sp|O43852|CALU_HUMAN Calumenin OS=Homo sapiens OX=9606 GN=CALU PE=1 SV=2;tr|H0Y875|H0Y875_HUMAN Calumenin (Fragment) OS=Homo sapiens OX=9606 GN=CALU PE=1 SV=1
Sulfhydryl oxidase 2;Sulfhydryl oxidase	QSOX2	Q6ZRP7	0.166763	0.797187	0.906705	0.442291		0.637607	0.0814897	2.31305	1.41365		0.487636	0.147255	-1.40634	-1.12015		18.9903	18.9348	23.8476	22.8087	22.6759	19.0081	23.1159	23.0045	22.5914	6	6	6	11.6	11.6	11.6	77.528	0	21.267	779190000	18	sp|Q6ZRP7|QSOX2_HUMAN Sulfhydryl oxidase 2 OS=Homo sapiens OX=9606 GN=QSOX2 PE=1 SV=3;tr|H0Y430|H0Y430_HUMAN Sulfhydryl oxidase (Fragment) OS=Homo sapiens OX=9606 GN=QSOX2 PE=1 SV=1
Sex comb on midleg-like protein 2	SCML2	Q9UQR0	0.111183	0.877362	-0.27707	-0.307037		1.5424	0.00531159	2.31243	3.34578	+	1.64268	0.00309741	-2.5895	-3.59953	+	18.5819	19.8815	20.7212	20.3053	19.8808	18.1673	21.4649	22.4793	22.1778	11	11	11	22.6	22.6	22.6	77.256	0	32.542	518530000	24	sp|Q9UQR0|SCML2_HUMAN Sex comb on midleg-like protein 2 OS=Homo sapiens OX=9606 GN=SCML2 PE=1 SV=1;tr|B4DRC2|B4DRC2_HUMAN Sex comb on midleg-like protein 2 OS=Homo sapiens OX=9606 GN=SCML2 PE=1 SV=1
Peptidyl-prolyl cis-trans isomerase-like 1	PPIL1	Q9Y3C6	0.438013	0.28073	0.959193	1.02156		1.11367	0.0126324	2.31008	2.36821	+	2.09751	0.0012678	-1.35089	-4.90956	+	21.326	21.3073	18.5045	21.3055	21.266	21.4439	22.2521	22.6342	23.1818	3	3	3	21.1	21.1	21.1	18.237	0	7.8697	688330000	11	sp|Q9Y3C6|PPIL1_HUMAN Peptidyl-prolyl cis-trans isomerase-like 1 OS=Homo sapiens OX=9606 GN=PPIL1 PE=1 SV=1
Oxysterol-binding protein-related protein 9	OSBPL9	Q96SU4	1.98021	0.00695636	2.44531	4.54387	+	1.95093	0.00233247	2.30816	4.45584	+	0.266375	0.564567	0.137142	0.666556		20.2787	18.6713	18.8564	21.5551	22.0701	21.5172	21.7663	21.5509	21.4137	8	8	8	16.7	16.7	16.7	83.184	0	31.071	502940000	18	sp|Q96SU4|OSBL9_HUMAN Oxysterol-binding protein-related protein 9 OS=Homo sapiens OX=9606 GN=OSBPL9 PE=1 SV=2
GA-binding protein alpha chain	GABPA	Q06546	NaN	1	0	NaN		2.51185	0.00108081	2.30735	6.39089	+	3.15938	0.000325424	-3.08228	-9.47291	+	19.7236	18.8408	20.0486	18.4628	18.4131	19.4124	21.821	21.8543	21.8598	4	4	4	11	11	11	51.295	0	18.478	242910000	9	sp|Q06546|GABPA_HUMAN GA-binding protein alpha chain OS=Homo sapiens OX=9606 GN=GABPA PE=1 SV=1
RRP12-like protein	RRP12	Q5JTH9	4.41517	0	7.22688	19.7921	+	2.29919	0.0013003	2.30599	5.59101	+	4.57085	0	4.92089	21.6628	+	16.5501	17.5422	17.6747	24.3337	24.6318	24.4821	19.9819	19.3404	19.3626	48	48	48	44.6	44.6	44.6	143.7	0	323.31	10899000000	196	sp|Q5JTH9|RRP12_HUMAN RRP12-like protein OS=Homo sapiens OX=9606 GN=RRP12 PE=1 SV=2
Ribosome production factor 2 homolog	RPF2	Q9H7B2	4.17751	0.000474227	6.59918	17.2383	+	2.42127	0.00111005	2.30471	6.03927	+	4.53318	0	4.29447	21.1947	+	19.1437	18.3953	17.9269	24.9419	25.3775	24.944	20.7615	20.5654	21.053	15	15	15	51.6	51.6	51.6	35.582	0	247.42	7381500000	101	sp|Q9H7B2|RPF2_HUMAN Ribosome production factor 2 homolog OS=Homo sapiens OX=9606 GN=RPF2 PE=1 SV=2;tr|Q5VXN0|Q5VXN0_HUMAN Ribosome production factor 2 homolog (Fragment) OS=Homo sapiens OX=9606 GN=RPF2 PE=1 SV=1
G patch domain-containing protein 1	GPATCH1	Q9BRR8	0.462421	0.253384	0.628565	1.0702		1.8053	0.00288657	2.30364	4.03591	+	3.54838	0.0003072	-1.67507	-11.9293	+	21.6106	19.7405	21.2292	21.5114	21.2366	21.718	23.197	23.1471	23.1472	24	24	24	40.1	40.1	40.1	103.34	0	184.79	3246200000	89	sp|Q9BRR8|GPTC1_HUMAN G patch domain-containing protein 1 OS=Homo sapiens OX=9606 GN=GPATCH1 PE=1 SV=1
40S ribosomal protein S23	RPS23	P62266	1.58606	0.0109928	1.48042	3.4549	+	3.25472	0	2.30346	10.0265	+	1.02965	0.016052	-0.82304	-2.19279	+	25.5194	24.8973	24.8348	26.5702	25.9229	27.1997	27.5085	27.263	27.3903	5	5	5	35.7	35.7	35.7	15.807	0	71.838	15772000000	80	sp|P62266|RS23_HUMAN 40S ribosomal protein S23 OS=Homo sapiens OX=9606 GN=RPS23 PE=1 SV=3;tr|D6RD47|D6RD47_HUMAN 40S ribosomal protein S23 OS=Homo sapiens OX=9606 GN=RPS23 PE=1 SV=1
T-complex protein 1 subunit theta	CCT8	P50990	3.07955	0.00151548	-0.704137	-9.03133	+	5.98291	0	2.30296	48.9739	+	5.54108	0	-3.0071	-37.9582	+	24.0046	23.979	24.0844	23.3956	23.1763	23.3838	26.2564	26.3646	26.3559	35	35	35	65.3	65.3	65.3	59.62	0	323.31	26696000000	302	sp|P50990|TCPQ_HUMAN T-complex protein 1 subunit theta OS=Homo sapiens OX=9606 GN=CCT8 PE=1 SV=4
Exocyst complex component 5	EXOC5	O00471	NaN	1	0	NaN		3.60044	0	2.30273	12.3005	+	4.20723	0.000311688	-2.31565	-17.5391	+	18.6784	18.8001	19.268	18.9081	19.1096	18.6899	21.138	21.1999	21.3167	7	7	7	13	13	13	81.852	0	19.576	240090000	13	sp|O00471|EXOC5_HUMAN Exocyst complex component 5 OS=Homo sapiens OX=9606 GN=EXOC5 PE=1 SV=1;tr|A0A0A0MSI8|A0A0A0MSI8_HUMAN Exocyst complex component 5 OS=Homo sapiens OX=9606 GN=EXOC5 PE=1 SV=1;tr|F8W9B8|F8W9B8_HUMAN Exocyst complex component 5 OS=Homo sa
Metastasis-associated protein MTA2	MTA2	O94776	3.36386	0.000881671	-0.781972	-10.6975	+	5.26606	0	2.29638	32.3865	+	5.70178	0	-3.07836	-41.6453	+	23.0168	22.8453	22.9307	22.2478	22.0629	22.1362	25.3173	25.1417	25.223	31	31	25	58.4	58.4	51.3	75.022	0	251.83	12585000000	176	sp|O94776|MTA2_HUMAN Metastasis-associated protein MTA2 OS=Homo sapiens OX=9606 GN=MTA2 PE=1 SV=1
Nuclear pore complex protein Nup88	NUP88	Q99567	0.612184	0.143851	0.795537	1.36413		2.04471	0.00202688	2.29561	4.74234	+	1.95255	0.00176733	-1.50007	-4.46069	+	20.1975	19.5146	18.5422	20.6193	20.4634	19.5582	21.6008	21.7328	21.8076	10	10	10	23.2	23.2	23.2	83.541	0	29.589	469980000	18	sp|Q99567|NUP88_HUMAN Nuclear pore complex protein Nup88 OS=Homo sapiens OX=9606 GN=NUP88 PE=1 SV=2;tr|J3KMX1|J3KMX1_HUMAN Nuclear pore complex protein Nup88 (Fragment) OS=Homo sapiens OX=9606 GN=NUP88 PE=1 SV=1
Reticulocalbin-1	RCN1	Q15293	1.76512	0.0087175	2.36983	3.92507	+	1.71789	0.00402157	2.28917	3.79733	+	0.448618	0.184427	0.0806605	1.04273		19.0184	19.3519	20.9643	22.0714	22.2654	22.1072	22.1267	21.9695	22.1058	10	10	10	44.7	44.7	44.7	38.89	0	110.44	1502300000	39	sp|Q15293|RCN1_HUMAN Reticulocalbin-1 OS=Homo sapiens OX=9606 GN=RCN1 PE=1 SV=1
40S ribosomal protein S21	RPS21	Q8WVC2	4.12095	0.000455446	5.43075	16.6798	+	2.91889	0.000561105	2.28866	8.19954	+	4.14944	0.000288288	3.14209	16.9589	+	19.9862	19.1784	19.1537	24.6969	25.2235	24.6901	21.8334	21.7073	21.6435	5	5	5	64.2	64.2	64.2	8.85	0	271.35	4795800000	58	tr|Q8WVC2|Q8WVC2_HUMAN 40S ribosomal protein S21 OS=Homo sapiens OX=9606 GN=RPS21 PE=1 SV=1;sp|P63220|RS21_HUMAN 40S ribosomal protein S21 OS=Homo sapiens OX=9606 GN=RPS21 PE=1 SV=1;tr|Q9BYK1|Q9BYK1_HUMAN 40S ribosomal protein S21 OS=Homo sapiens OX=9606 G
Structural maintenance of chromosomes protein 1A;Structural maintenance of chromosomes protein	SMC1A	Q14683	3.23278	0.000783505	-1.5739	-9.89656	+	5.15912	0	2.28737	30.4466	+	4.72787	0	-3.86127	-23.726	+	22.2302	22.1146	22.2724	20.925	20.4164	20.5541	24.5684	24.378	24.533	42	42	42	41.9	41.9	41.9	143.23	0	323.31	7835000000	176	sp|Q14683|SMC1A_HUMAN Structural maintenance of chromosomes protein 1A OS=Homo sapiens OX=9606 GN=SMC1A PE=1 SV=2;tr|G8JLG1|G8JLG1_HUMAN Structural maintenance of chromosomes protein OS=Homo sapiens OX=9606 GN=SMC1A PE=1 SV=2;tr|A0A6Q8PHC3|A0A6Q8PHC3_HUMAN
Neurochondrin	NCDN	Q9UBB6	3.29974	0.000826087	2.98837	10.2984	+	3.55771	0	2.28632	11.995	+	1.35842	0.00626606	0.702047	2.90696	+	20.1583	19.8024	19.5503	23.0654	22.3647	23.0461	22.0685	22.0349	22.2666	17	17	17	33.7	33.7	33.7	78.863	0	122.72	2167700000	72	sp|Q9UBB6|NCDN_HUMAN Neurochondrin OS=Homo sapiens OX=9606 GN=NCDN PE=1 SV=1
THUMP domain-containing protein 3	THUMPD3	Q9BV44	NaN	1	0	NaN		3.98846	0	2.28553	15.4398	+	2.5765	0.000471139	-2.44596	-6.65238	+	19.0701	19.0512	19.5028	18.7781	19.7745	18.5903	21.5169	21.4908	21.473	8	8	8	21.5	21.5	21.5	57.002	0	18.734	298700000	15	sp|Q9BV44|THUM3_HUMAN THUMP domain-containing protein 3 OS=Homo sapiens OX=9606 GN=THUMPD3 PE=1 SV=1;tr|H7C3J3|H7C3J3_HUMAN THUMP domain-containing protein 3 (Fragment) OS=Homo sapiens OX=9606 GN=THUMPD3 PE=1 SV=1
Protein MAK16 homolog	MAK16	Q9BXY0	4.899	0	5.613	26.1961	+	4.16224	0	2.28401	17.0858	+	4.2571	0.000339223	3.32899	18.0554	+	18.8467	19.2549	19.1462	24.506	25.0475	24.5333	21.4263	21.2576	21.4158	10	10	10	38.7	38.7	38.7	35.368	0	167.32	3756800000	48	sp|Q9BXY0|MAK16_HUMAN Protein MAK16 homolog OS=Homo sapiens OX=9606 GN=MAK16 PE=1 SV=2;tr|H0YBV6|H0YBV6_HUMAN Protein MAK16 homolog (Fragment) OS=Homo sapiens OX=9606 GN=MAK16 PE=1 SV=1
Probable ubiquitin carboxyl-terminal hydrolase FAF-X;Probable ubiquitin carboxyl-terminal hydrolase FAF-Y	USP9X;USP9Y	Q93008	2.16587	0.00539004	1.71884	5.13276	+	2.51322	0.00108263	2.28292	6.39633	+	1.34679	0.00653266	-0.564076	-2.8803	+	18.9632	19.1412	19.9911	21.1562	20.8725	21.2233	21.9692	21.4323	21.5427	14	14	14	7.5	7.5	7.5	290.46	0	46.398	579890000	25	sp|Q93008|USP9X_HUMAN Probable ubiquitin carboxyl-terminal hydrolase FAF-X OS=Homo sapiens OX=9606 GN=USP9X PE=1 SV=4;sp|O00507|USP9Y_HUMAN Probable ubiquitin carboxyl-terminal hydrolase FAF-Y OS=Homo sapiens OX=9606 GN=USP9Y PE=2 SV=2
Methyl-CpG-binding domain protein 2	MBD2	Q9UBB5	0.133972	0.845714	-0.299604	-0.363598		1.36976	0.00707296	2.28211	2.93309	+	2.54261	0.000463902	-2.58172	-6.51417	+	19.4176	18.7545	21.2639	19.9303	18.8397	19.7672	21.8326	21.9531	22.4968	5	5	5	21.9	21.9	21.9	43.254	0	13.508	302620000	14	sp|Q9UBB5|MBD2_HUMAN Methyl-CpG-binding domain protein 2 OS=Homo sapiens OX=9606 GN=MBD2 PE=1 SV=1
Heat shock cognate 71 kDa protein	HSPA8	P11142	0.912376	0.060176	-0.171536	-1.95427		5.03695	0	2.28209	28.3713	+	5.73728	0	-2.45363	-42.5068	+	26.2574	26.0536	26.2884	26.1229	25.9696	25.9922	28.4179	28.5052	28.5225	37	37	30	68.6	68.6	58.2	70.897	0	323.31	118770000000	918	sp|P11142|HSP7C_HUMAN Heat shock cognate 71 kDa protein OS=Homo sapiens OX=9606 GN=HSPA8 PE=1 SV=1;tr|E9PKE3|E9PKE3_HUMAN Heat shock cognate 71 kDa protein OS=Homo sapiens OX=9606 GN=HSPA8 PE=1 SV=1;tr|E9PNE6|E9PNE6_HUMAN Heat shock cognate 71 kDa protein
Putative RNA-binding protein 15B	RBM15B	Q8NDT2	2.79645	0.00212112	3.68422	7.61303	+	2.02921	0.00216455	2.27855	4.69405	+	3.5594	0.000309677	1.40566	12.007	+	17.9674	19.4623	19.3286	22.5541	22.7571	22.4997	21.1993	21.348	21.0466	12	11	11	19.2	18.1	18.1	97.204	0	38.783	1124600000	21	sp|Q8NDT2|RB15B_HUMAN Putative RNA-binding protein 15B OS=Homo sapiens OX=9606 GN=RBM15B PE=1 SV=3
Polypyrimidine tract-binding protein 3	PTBP3	O95758	2.47184	0.00361671	1.77692	6.23347	+	3.01382	0.000355248	2.27793	8.68215	+	0.862707	0.0288489	-0.501016	-1.85507	+	19.8302	19.2177	19.2672	21.0612	21.6244	20.9603	21.6186	21.476	22.0543	5	4	4	14.7	13.2	13.2	59.689	0	10.496	387860000	12	sp|O95758|PTBP3_HUMAN Polypyrimidine tract-binding protein 3 OS=Homo sapiens OX=9606 GN=PTBP3 PE=1 SV=2
60S ribosomal protein L13a	RPL13A;RPL13a	P40429	3.87148	0.000345865	4.45185	14.4198	+	2.93533	0.000567742	2.27507	8.28135	+	3.92067	0.000225882	2.17677	14.8405	+	24.253	23.7786	23.3066	28.0294	28.5096	28.1547	26.0376	26.015	26.1108	16	16	16	54.2	54.2	54.2	23.577	0	95.257	53670000000	191	sp|P40429|RL13A_HUMAN 60S ribosomal protein L13a OS=Homo sapiens OX=9606 GN=RPL13A PE=1 SV=2;tr|A0A7I2V5L3|A0A7I2V5L3_HUMAN 60S ribosomal protein L13a OS=Homo sapiens OX=9606 GN=RPL13A PE=1 SV=1;tr|M0QYS1|M0QYS1_HUMAN 60S ribosomal protein L13a (Fragment)
Atlastin-2	ATL2	Q8NHH9	0.716099	0.105411	0.995391	1.56663		1.68116	0.00416028	2.27361	3.6999	+	1.70497	0.00284594	-1.27822	-3.76288	+	18.7574	20.5993	20.3509	20.9222	21.346	20.4256	21.7814	22.2427	22.5044	9	9	8	27.6	27.6	25.7	66.228	0	49.118	760990000	22	sp|Q8NHH9|ATLA2_HUMAN Atlastin-2 OS=Homo sapiens OX=9606 GN=ATL2 PE=1 SV=2;tr|B5MCN0|B5MCN0_HUMAN Atlastin-2 OS=Homo sapiens OX=9606 GN=ATL2 PE=1 SV=1
Cullin-associated NEDD8-dissociated protein 1	CAND1	Q86VP6	4.42066	0	-2.7836	-19.8553	+	4.56145	0	2.27307	21.545	+	6.17483	0	-5.05666	-54.7022	+	23.3316	22.9663	23.1462	20.1972	20.5161	20.3798	25.4177	25.4276	25.4178	53	53	52	60.3	60.3	59.1	136.37	0	323.31	14211000000	252	sp|Q86VP6|CAND1_HUMAN Cullin-associated NEDD8-dissociated protein 1 OS=Homo sapiens OX=9606 GN=CAND1 PE=1 SV=2;tr|A0A0C4DGH5|A0A0C4DGH5_HUMAN Cullin-associated NEDD8-dissociated protein 1 (Fragment) OS=Homo sapiens OX=9606 GN=CAND1 PE=1 SV=1
Protein FAM91A1	FAM91A1	Q658Y4	NaN	1	0	NaN		4.03836	0	2.27233	15.8959	+	5.04508	0	-2.50374	-28.5049	+	18.8099	19.0405	19.2691	18.6788	18.9176	18.8289	21.3385	21.3887	21.2093	5	5	5	9.4	9.4	9.4	93.908	0	29.532	149570000	9	sp|Q658Y4|F91A1_HUMAN Protein FAM91A1 OS=Homo sapiens OX=9606 GN=FAM91A1 PE=1 SV=3;tr|E7ER68|E7ER68_HUMAN Protein FAM91A1 OS=Homo sapiens OX=9606 GN=FAM91A1 PE=1 SV=1
Nucleoporin SEH1	SEH1L	Q96EE3	3.06437	0.0014964	1.9278	8.94958	+	2.95091	0.000575791	2.27214	8.35953	+	0.968084	0.0189272	-0.344337	-2.06675	+	18.965	18.2441	18.7672	20.5761	20.6103	20.5734	20.8227	20.7129	21.2572	5	5	5	16.7	16.7	16.7	39.648	0	9.4	208900000	9	sp|Q96EE3|SEH1_HUMAN Nucleoporin SEH1 OS=Homo sapiens OX=9606 GN=SEH1L PE=1 SV=3;tr|K7ELV2|K7ELV2_HUMAN Nucleoporin SEH1 (Fragment) OS=Homo sapiens OX=9606 GN=SEH1L PE=1 SV=1;tr|K7ENI5|K7ENI5_HUMAN Nucleoporin SEH1 (Fragment) OS=Homo sapiens OX=9606 GN=SEH
Dachshund homolog 1	DACH1	Q9UI36	NaN	1	0	NaN		3.32652	0	2.26908	10.4633	+	3.86405	0.000207343	-2.11105	-14.3573	+	19.1122	19.7717	19.5951	19.4707	19.8675	19.6148	21.5824	21.8344	21.8694	4	4	4	7.3	7.3	7.3	78.561	0	17.736	231090000	5	sp|Q9UI36|DACH1_HUMAN Dachshund homolog 1 OS=Homo sapiens OX=9606 GN=DACH1 PE=1 SV=4
Proteasome-associated protein ECM29 homolog	KIAA0368;ECM29	J3KN16	NaN	1	0	NaN		3.07413	0.000257757	2.26811	9.00211	+	4.42444	0	-3.73511	-19.8989	+	19.548	19.2134	19.9833	18.04	18.3971	17.9067	22.0729	21.6746	21.8016	15	15	15	12.3	12.3	12.3	223.69	0	63.876	520670000	23	tr|J3KN16|J3KN16_HUMAN Proteasome adapter and scaffold protein ECM29 OS=Homo sapiens OX=9606 GN=ECPAS PE=1 SV=1;sp|Q5VYK3|ECM29_HUMAN Proteasome adapter and scaffold protein ECM29 OS=Homo sapiens OX=9606 GN=ECPAS PE=1 SV=2
Ribosome biogenesis regulatory protein homolog	RRS1	Q15050	3.64211	0.000564565	5.84154	12.6056	+	2.16099	0.00156534	2.26717	5.11656	+	4.73203	0	3.57437	23.7832	+	19.7307	19.1648	18.2197	24.7757	25.163	24.7011	21.257	21.2627	21.397	16	16	16	44.9	44.9	44.9	41.193	0	323.31	9776800000	103	sp|Q15050|RRS1_HUMAN Ribosome biogenesis regulatory protein homolog OS=Homo sapiens OX=9606 GN=RRS1 PE=1 SV=2
Catenin delta-1	CTNND1	A0A669KB62	1.97941	0.00694318	1.72289	4.54144	+	2.43114	0.00111538	2.26687	6.07675	+	2.2926	0.000708447	-0.543978	-5.56762	+	18.8803	18.3723	19.6448	20.6933	20.8329	20.54	21.2887	21.2741	21.1353	10	10	10	16.4	16.4	16.4	99.077	0	42.845	598050000	37	tr|A0A669KB62|A0A669KB62_HUMAN Catenin delta-1 OS=Homo sapiens OX=9606 GN=CTNND1 PE=1 SV=1;tr|A0A669KB05|A0A669KB05_HUMAN Catenin delta-1 OS=Homo sapiens OX=9606 GN=CTNND1 PE=1 SV=1;tr|C9JZR2|C9JZR2_HUMAN Catenin delta-1 OS=Homo sapiens OX=9606 GN=CTNND1 P
Cyclin-dependent kinase 8	CDK8	P49336	0.65681	0.125049	0.749752	1.45105		3.19522	0	2.26616	9.6776	+	1.36592	0.00606294	-1.51641	-2.92423	+	19.1958	19.1459	18.6849	20.4289	20.0437	18.8033	21.2518	20.9956	21.5778	5	5	1	15.7	15.7	1.9	53.283	0	13.528	168480000	7	sp|P49336|CDK8_HUMAN Cyclin-dependent kinase 8 OS=Homo sapiens OX=9606 GN=CDK8 PE=1 SV=1;tr|F5H6D4|F5H6D4_HUMAN Cyclin-dependent kinase 8 OS=Homo sapiens OX=9606 GN=CDK8 PE=1 SV=1
Eukaryotic translation initiation factor 4E	EIF4E	P06730	1.46454	0.0153638	0.930401	3.15607	+	2.61415	0.000857143	2.26449	6.80886	+	2.75704	0.000442524	-1.33408	-7.4324	+	21.5221	20.9673	21.9609	22.3563	22.544	22.3412	23.5962	23.5657	24.0819	5	5	5	34.1	34.1	34.1	25.097	0	30.384	1357400000	24	sp|P06730|IF4E_HUMAN Eukaryotic translation initiation factor 4E OS=Homo sapiens OX=9606 GN=EIF4E PE=1 SV=2;tr|D6RBW1|D6RBW1_HUMAN Eukaryotic translation initiation factor 4E OS=Homo sapiens OX=9606 GN=EIF4E PE=1 SV=1
Set1/Ash2 histone methyltransferase complex subunit ASH2	ASH2L	Q9UBL3	1.6469	0.0100685	-0.922722	-3.61044	+	2.92193	0.0005629	2.26353	8.21462	+	3.34249	0.000387618	-3.18625	-10.5628	+	21.46	21.2997	20.9251	20.0583	20.1559	20.7025	23.3317	23.2069	23.9368	15	15	15	27.1	27.1	27.1	68.722	0	48.075	1389700000	40	sp|Q9UBL3|ASH2L_HUMAN Set1/Ash2 histone methyltransferase complex subunit ASH2 OS=Homo sapiens OX=9606 GN=ASH2L PE=1 SV=1;tr|F5H8F7|F5H8F7_HUMAN Set1/Ash2 histone methyltransferase complex subunit ASH2 OS=Homo sapiens OX=9606 GN=ASH2L PE=1 SV=1
RING finger protein unkempt homolog	UNK	Q9C0B0	NaN	1	0	NaN		2.73926	0.000687259	2.25761	7.35216	+	2.35402	0.000655876	-2.75266	-5.78883	+	18.5072	19.3177	18.4361	17.6034	19.1461	18.0264	21.2449	20.9394	20.8495	2	2	2	7.9	7.9	7.9	88.084	0	19.631	117950000	6	sp|Q9C0B0|UNK_HUMAN RING finger protein unkempt homolog OS=Homo sapiens OX=9606 GN=UNK PE=1 SV=2;tr|K7EQ93|K7EQ93_HUMAN RING finger protein unkempt homolog (Fragment) OS=Homo sapiens OX=9606 GN=UNK PE=1 SV=1
60S ribosomal protein L7a	RPL7A	P62424	4.66515	0	4.72392	22.8796	+	3.4981	0	2.25664	11.5809	+	3.90495	0.00022069	2.46728	14.7047	+	24.2623	23.8456	23.7287	28.5474	28.9255	28.5354	26.0715	26.1176	26.4173	22	22	22	53.8	53.8	53.8	29.995	0	323.31	125030000000	377	sp|P62424|RL7A_HUMAN 60S ribosomal protein L7a OS=Homo sapiens OX=9606 GN=RPL7A PE=1 SV=2;tr|Q5T8U2|Q5T8U2_HUMAN 60S ribosomal protein L7a OS=Homo sapiens OX=9606 GN=RPL7A PE=1 SV=1
CCR4-NOT transcription complex subunit 7	CNOT7	Q9UIV1	0.421046	0.304268	0.82773	0.98756		3.94816	0	2.25457	15.0807	+	0.794751	0.038198	-1.42684	-1.72071	+	19.7723	19.7996	19.3771	18.84	21.4984	21.0936	21.9579	21.7825	21.9722	5	5	5	24.6	24.6	24.6	32.745	0	46.278	431780000	17	sp|Q9UIV1|CNOT7_HUMAN CCR4-NOT transcription complex subunit 7 OS=Homo sapiens OX=9606 GN=CNOT7 PE=1 SV=3;tr|H0YAV9|H0YAV9_HUMAN CCR4-NOT transcription complex subunit 7 (Fragment) OS=Homo sapiens OX=9606 GN=CNOT7 PE=1 SV=1
Protein FAM207A	FAM207A	Q9NSI2	1.86132	0.00799276	1.96826	4.19401	+	2.0398	0.0021689	2.25029	4.72699	+	0.636631	0.0733248	-0.282028	-1.41175		19.9132	18.4981	18.6318	20.8257	21.2395	20.8826	21.0208	21.2289	21.5442	4	4	4	21.7	21.7	21.7	25.456	0	7.9524	267460000	11	sp|Q9NSI2|F207A_HUMAN Protein FAM207A OS=Homo sapiens OX=9606 GN=FAM207A PE=1 SV=2;tr|C9JJU7|C9JJU7_HUMAN Protein FAM207A (Fragment) OS=Homo sapiens OX=9606 GN=FAM207A PE=1 SV=1
EH domain-containing protein 4	EHD4	Q9H223	NaN	1	0	NaN		2.19558	0.00142344	2.24327	5.23219	+	2.85716	0.000467153	-3.21512	-7.89896	+	20.1644	19.7178	18.7853	18.5217	17.9535	19.2768	21.5488	21.8276	22.0209	6	6	5	12.9	12.9	11.3	61.174	0	12.696	191510000	9	sp|Q9H223|EHD4_HUMAN EH domain-containing protein 4 OS=Homo sapiens OX=9606 GN=EHD4 PE=1 SV=1
Signal recognition particle 14 kDa protein	SRP14	H0YLA2	0.978337	0.0486278	2.35894	2.08761	+	0.922499	0.0257874	2.23996	1.97461	+	0.397697	0.251021	0.118983	0.940474		19.2673	19.7357	22.863	22.8723	23.0493	23.0213	23.066	22.848	22.6719	2	2	2	20.9	20.9	20.9	13.058	0	49.61	763370000	14	tr|H0YLA2|H0YLA2_HUMAN Signal recognition particle 14 kDa protein OS=Homo sapiens OX=9606 GN=SRP14 PE=1 SV=1;sp|P37108|SRP14_HUMAN Signal recognition particle 14 kDa protein OS=Homo sapiens OX=9606 GN=SRP14 PE=1 SV=2
Striatin-4	STRN4	Q9NRL3	NaN	1	0	NaN		3.67233	0	2.23881	12.8314	+	1.75099	0.00249348	-2.15977	-3.88657	+	19.4477	19.1097	18.8472	18.7225	20.3225	18.5967	21.4039	21.3562	21.3609	6	5	4	13.5	12.6	11.3	80.595	0	10.639	219560000	9	sp|Q9NRL3|STRN4_HUMAN Striatin-4 OS=Homo sapiens OX=9606 GN=STRN4 PE=1 SV=2;tr|F5GYK2|F5GYK2_HUMAN Striatin-4 OS=Homo sapiens OX=9606 GN=STRN4 PE=1 SV=1
RNA polymerase-associated protein RTF1 homolog	RTF1	Q92541	NaN	1	0	NaN		2.51516	0.00108446	2.23628	6.40405	+	1.96062	0.00176946	-2.24413	-4.48483	+	19.5181	18.3311	18.7924	18.1914	19.8421	18.5846	21.0317	21.1113	21.2074	6	6	6	9.9	9.9	9.9	80.313	0	15.363	269230000	10	sp|Q92541|RTF1_HUMAN RNA polymerase-associated protein RTF1 homolog OS=Homo sapiens OX=9606 GN=RTF1 PE=1 SV=4
Tyrosine-protein phosphatase non-receptor type 11	PTPN11	Q06124	2.11281	0.00577189	2.05226	4.95886	+	2.35752	0.0010749	2.23622	5.80165	+	0.291689	0.491897	-0.183963	-0.72087		19.349	19.9172	18.6822	21.7816	21.1009	21.2228	21.2769	21.6081	21.7721	8	8	8	15.7	15.7	15.7	68.01	0	29.417	471000000	16	sp|Q06124|PTN11_HUMAN Tyrosine-protein phosphatase non-receptor type 11 OS=Homo sapiens OX=9606 GN=PTPN11 PE=1 SV=3;tr|A0A1W2PPU4|A0A1W2PPU4_HUMAN Tyrosine-protein phosphatase non-receptor type 11 OS=Homo sapiens OX=9606 GN=PTPN11 PE=1 SV=1
Hypoxanthine-guanine phosphoribosyltransferase	HPRT1	P00492	1.71707	0.00915683	-0.576665	-3.79515	+	1.94959	0.00232793	2.23221	4.45183	+	2.29485	0.00070893	-2.80888	-5.57562	+	20.675	20.8884	20.5387	20.1302	20.3163	19.9255	23.3838	23.4629	21.952	8	8	8	50.5	50.5	50.5	24.579	0	52.438	1013900000	33	sp|P00492|HPRT_HUMAN Hypoxanthine-guanine phosphoribosyltransferase OS=Homo sapiens OX=9606 GN=HPRT1 PE=1 SV=2
Basic leucine zipper and W2 domain-containing protein 1	BZW1	Q7L1Q6	0.978441	0.0486586	-1.81761	-2.08782	+	1.50899	0.00580926	2.23151	3.26363	+	2.74828	0.000439863	-4.04912	-7.39276	+	21.7053	19.5037	21.3319	19.0121	19.979	18.0971	23.1403	23.1551	22.9402	7	6	6	20.5	18.9	18.9	48.043	0	21.456	848420000	18	sp|Q7L1Q6|BZW1_HUMAN Basic leucine zipper and W2 domain-containing protein 1 OS=Homo sapiens OX=9606 GN=BZW1 PE=1 SV=1;tr|C9IZ80|C9IZ80_HUMAN Basic leucine zipper and W2 domain-containing protein 1 (Fragment) OS=Homo sapiens OX=9606 GN=BZW1 PE=1 SV=1
Protein transport protein Sec24A	SEC24A	O95486	0.0336752	0.959329	0.0947552	0.0996858		2.26562	0.00145374	2.22989	5.47266	+	1.15181	0.0111319	-2.13514	-2.44928	+	19.7645	18.4405	19.3828	20.7351	17.743	19.3938	21.3393	21.6365	21.3016	8	8	8	10.8	10.8	10.8	119.75	0	27.324	456300000	17	sp|O95486|SC24A_HUMAN Protein transport protein Sec24A OS=Homo sapiens OX=9606 GN=SEC24A PE=1 SV=2
BRISC complex subunit Abro1	FAM175B	Q15018	NaN	1	0	NaN		1.91911	0.00237179	2.22987	4.36156	+	2.68402	0.000423841	-2.23903	-7.10775	+	18.3627	20.0425	18.7293	18.9098	19.6295	18.5677	21.2244	21.254	21.3457	3	3	3	10.4	10.4	10.4	46.9	0	17.926	116600000	6	sp|Q15018|ABRX2_HUMAN BRISC complex subunit Abraxas 2 OS=Homo sapiens OX=9606 GN=ABRAXAS2 PE=1 SV=2
WD repeat domain phosphoinositide-interacting protein 2	WIPI2	Q9Y4P8	NaN	1	0	NaN		2.77772	0.000610837	2.22098	7.52671	+	3.81407	0.000196319	-2.30399	-13.9434	+	18.5966	19.5385	19.1212	18.9717	19.2245	18.8111	21.259	21.1383	21.522	2	2	2	5.7	5.7	5.7	49.408	0.0039915	2.3865	132210000	3	sp|Q9Y4P8|WIPI2_HUMAN WD repeat domain phosphoinositide-interacting protein 2 OS=Homo sapiens OX=9606 GN=WIPI2 PE=1 SV=1
Importin subunit beta-1	KPNB1	Q14974	0.874438	0.0675327	0.203315	1.87842		4.81727	0	2.22061	24.9861	+	4.52714	0	-2.0173	-21.1206	+	23.9142	23.7086	23.6868	23.9497	24.1227	23.8471	26.0477	26.036	25.8877	39	39	39	64.5	64.5	64.5	97.169	0	323.31	40777000000	472	sp|Q14974|IMB1_HUMAN Importin subunit beta-1 OS=Homo sapiens OX=9606 GN=KPNB1 PE=1 SV=2;tr|J3KTM9|J3KTM9_HUMAN Importin subunit beta-1 (Fragment) OS=Homo sapiens OX=9606 GN=KPNB1 PE=1 SV=1
Cyclin-dependent kinase 1	CDK1;CDC2	P06493	4.89704	0	-0.730241	-26.1664	+	5.49599	0	2.21905	36.9834	+	6.01492	0	-2.94929	-49.8857	+	24.1811	24.1084	24.1415	23.4013	23.4495	23.3894	26.3496	26.2726	26.4659	23	23	21	83.2	83.2	76.8	34.095	0	289.72	26007000000	299	sp|P06493|CDK1_HUMAN Cyclin-dependent kinase 1 OS=Homo sapiens OX=9606 GN=CDK1 PE=1 SV=3;tr|A0A024QZP7|A0A024QZP7_HUMAN Cell division cycle 2, G1 to S and G2 to M, isoform CRA_a OS=Homo sapiens OX=9606 GN=CDK1 PE=1 SV=1;tr|A0A087WZZ9|A0A087WZZ9_HUMAN Cycli
Regulation of nuclear pre-mRNA domain-containing protein 1A	RPRD1A	A0A0C4DGQ6	NaN	1	0	NaN		3.75738	0	2.21879	13.4879	+	3.31336	0.000371134	-2.56614	-10.382	+	18.4326	18.9656	18.7282	18.7207	18.4586	17.905	20.9809	20.813	20.9889	6	3	3	25.3	12.1	12.1	32.916	0.00030553	4.7378	160150000	4	tr|A0A0C4DGQ6|A0A0C4DGQ6_HUMAN Regulation of nuclear pre-mRNA domain-containing protein 1A OS=Homo sapiens OX=9606 GN=RPRD1A PE=1 SV=1;sp|Q96P16|RPR1A_HUMAN Regulation of nuclear pre-mRNA domain-containing protein 1A OS=Homo sapiens OX=9606 GN=RPRD1A PE=1
ATP-dependent RNA helicase DDX51	DDX51	Q8N8A6	3.69229	0.000600639	3.53648	12.9827	+	3.17609	0.000276923	2.21822	9.56785	+	2.88184	0.000473198	1.31826	8.01789	+	18.7521	19.4698	18.8507	22.5803	22.8172	22.2845	21.217	21.1583	21.352	14	14	14	29.3	29.3	29.3	72.456	0	102.51	1523000000	27	sp|Q8N8A6|DDX51_HUMAN ATP-dependent RNA helicase DDX51 OS=Homo sapiens OX=9606 GN=DDX51 PE=1 SV=3
Ubiquitin-conjugating enzyme E2 Q1	UBE2Q1	Q7Z7E8	NaN	1	0	NaN		1.81052	0.00289189	2.21567	4.05047	+	2.14976	0.00108858	-2.47042	-5.07946	+	20.1117	18.298	18.7351	18.0158	19.6865	18.6782	21.2266	21.3097	21.2554	4	4	4	11.8	11.8	11.8	46.126	0	5.9771	151380000	8	sp|Q7Z7E8|UB2Q1_HUMAN Ubiquitin-conjugating enzyme E2 Q1 OS=Homo sapiens OX=9606 GN=UBE2Q1 PE=1 SV=1
Serine/threonine-protein kinase N2	PKN2	Q16513	NaN	1	0	NaN		3.66054	0	2.21543	12.7428	+	2.60063	0.000479365	-2.18982	-6.75228	+	19.3723	18.9086	18.8212	19.5125	18.4348	19.2316	21.3039	21.2493	21.1953	8	8	8	10.5	10.5	10.5	112.03	0	15.32	213390000	17	sp|Q16513|PKN2_HUMAN Serine/threonine-protein kinase N2 OS=Homo sapiens OX=9606 GN=PKN2 PE=1 SV=1;tr|B1AL79|B1AL79_HUMAN Protein kinase C OS=Homo sapiens OX=9606 GN=PKN2 PE=1 SV=1
Glioma tumor suppressor candidate region gene 2 protein	GLTSCR2	Q9NZM5	3.50223	0.000489583	5.09373	11.6091	+	2.22467	0.00143582	2.21232	5.33101	+	4.2976	0.000358209	2.8814	18.4855	+	18.9979	19.3422	20.3714	24.7102	24.8968	24.3857	21.8166	21.8377	21.6943	12	12	12	32	32	32	54.389	0	196.48	5488700000	61	sp|Q9NZM5|NOP53_HUMAN Ribosome biogenesis protein NOP53 OS=Homo sapiens OX=9606 GN=NOP53 PE=1 SV=2
TFIIH basal transcription factor complex helicase XPB subunit	ERCC3	P19447	0.385506	0.354697	-0.629823	-0.915735		1.70824	0.00399762	2.21083	3.77159	+	2.72961	0.000436488	-2.84066	-7.30894	+	21.0992	19.2991	20.9508	19.2772	20.5383	19.6441	22.4624	22.7051	22.8142	12	12	12	24.6	24.6	24.6	89.277	0	86.035	724300000	21	sp|P19447|ERCC3_HUMAN General transcription and DNA repair factor IIH helicase subunit XPB OS=Homo sapiens OX=9606 GN=ERCC3 PE=1 SV=1;tr|A0A2R8Y6W8|A0A2R8Y6W8_HUMAN DNA excision repair protein ERCC-3 OS=Homo sapiens OX=9606 GN=ERCC3 PE=1 SV=1
Cytoplasmic dynein 2 light intermediate chain 1	DYNC2LI1	Q8TCX1	NaN	1	0	NaN		1.65329	0.00450816	2.20973	3.62702	+	2.16152	0.00109349	-1.93841	-5.11834	+	20.01	18.1374	18.3055	18.6705	18.7894	19.8069	20.9584	21.2531	20.8706	5	5	5	22.8	22.8	22.8	39.624	0	15.775	132190000	8	sp|Q8TCX1|DC2L1_HUMAN Cytoplasmic dynein 2 light intermediate chain 1 OS=Homo sapiens OX=9606 GN=DYNC2LI1 PE=1 SV=1;tr|H7BYC8|H7BYC8_HUMAN Cytoplasmic dynein 2 light intermediate chain 1 (Fragment) OS=Homo sapiens OX=9606 GN=DYNC2LI1 PE=1 SV=1
Unconventional myosin-Ib	MYO1B	E9PDF6	3.08167	0.00151825	4.20909	9.04285	+	2.38913	0.00109176	2.20793	5.91846	+	2.62104	0.000410585	2.00117	6.83784	+	19.954	18.7178	19.0723	22.9042	23.8576	23.6096	21.3833	21.5833	21.4012	30	30	28	36.5	36.5	34.1	128.48	0	309.06	4604300000	106	tr|E9PDF6|E9PDF6_HUMAN Unconventional myosin-Ib OS=Homo sapiens OX=9606 GN=MYO1B PE=1 SV=1;sp|O43795|MYO1B_HUMAN Unconventional myosin-Ib OS=Homo sapiens OX=9606 GN=MYO1B PE=1 SV=3
Protein LTV1 homolog	LTV1	Q96GA3	2.6977	0.00240556	2.34537	7.16762	+	2.5723	0.000836237	2.20264	6.63508	+	0.261307	0.577705	0.142727	0.655574		18.8309	19.568	19.7969	21.7876	21.977	21.4672	21.2905	21.6982	21.8149	7	7	7	23.8	23.8	23.8	54.854	0	47.135	723370000	25	sp|Q96GA3|LTV1_HUMAN Protein LTV1 homolog OS=Homo sapiens OX=9606 GN=LTV1 PE=1 SV=1;tr|A0A075B6Q4|A0A075B6Q4_HUMAN Protein LTV1 homolog OS=Homo sapiens OX=9606 PE=3 SV=2
Nuclear pore complex protein Nup107	NUP107	P57740	0.330762	0.45496	0.668255	0.803118		2.49006	0.00106645	2.20118	6.30473	+	0.903444	0.0239317	-1.53292	-1.93636	+	18.8755	19.8816	19.0875	18.4033	20.7681	20.678	21.4216	21.2277	21.7989	11	11	11	13.1	13.1	13.1	106.37	0	40.141	491840000	24	sp|P57740|NU107_HUMAN Nuclear pore complex protein Nup107 OS=Homo sapiens OX=9606 GN=NUP107 PE=1 SV=1
Alpha-taxilin	TXLNA	P40222	0.315753	0.483615	0.517315	0.771734		1.93722	0.00238556	2.19993	4.41503	+	1.55938	0.00372718	-1.68262	-3.38796	+	18.2015	19.2089	19.8314	20.4844	18.8681	19.4412	21.5823	21.1191	21.1401	7	7	7	22.3	22.3	22.3	61.89	0	26.923	353540000	20	sp|P40222|TXLNA_HUMAN Alpha-taxilin OS=Homo sapiens OX=9606 GN=TXLNA PE=1 SV=3
Ribosomal biogenesis protein LAS1L	LAS1L	Q9Y4W2	1.83497	0.00839572	2.44926	4.11914	+	1.71898	0.00394964	2.19957	3.80025	+	0.843254	0.0307129	0.249693	1.81646	+	19.0387	20.8066	19.1045	21.9727	22.3726	21.9522	21.874	21.8456	21.8289	14	14	14	26.4	26.4	26.4	83.064	0	78.585	1362800000	46	sp|Q9Y4W2|LAS1L_HUMAN Ribosomal biogenesis protein LAS1L OS=Homo sapiens OX=9606 GN=LAS1L PE=1 SV=2;tr|A0A7I2V3Q3|A0A7I2V3Q3_HUMAN Ribosomal biogenesis protein LAS1L OS=Homo sapiens OX=9606 GN=LAS1L PE=1 SV=1;tr|A0A7I2V4E5|A0A7I2V4E5_HUMAN Ribosomal biogen
60S ribosomal protein L10a	RPL10A	P62906	4.98699	0	4.44367	27.5635	+	3.8723	0	2.19944	14.4267	+	4.28604	0.000350365	2.24422	18.3617	+	24.4313	24.1033	23.9959	28.4804	28.7992	28.5819	26.2489	26.3617	26.5182	16	16	16	60.4	60.4	60.4	24.831	0	323.31	91067000000	476	sp|P62906|RL10A_HUMAN 60S ribosomal protein L10a OS=Homo sapiens OX=9606 GN=RPL10A PE=1 SV=2
Protein asunder homolog	ASUN	Q9NVM9	0.504195	0.214424	0.728508	1.15282		3.41699	0	2.19873	11.0392	+	1.09525	0.0135326	-1.47023	-2.32939	+	19.1279	19.5862	19.5164	20.7143	20.7934	18.9082	21.383	21.8625	21.5812	12	12	12	23.8	23.8	23.8	80.224	0	23.232	452240000	20	sp|Q9NVM9|INT13_HUMAN Integrator complex subunit 13 OS=Homo sapiens OX=9606 GN=INTS13 PE=1 SV=2;tr|H0YH12|H0YH12_HUMAN Integrator complex subunit 13 (Fragment) OS=Homo sapiens OX=9606 GN=INTS13 PE=1 SV=1
Cyclin-dependent kinase 2	CDK2	E7ESI2	0.873394	0.0677923	0.966	1.87634		1.83768	0.00262197	2.19776	4.12679	+	2.54028	0.000462835	-1.23176	-6.50475	+	19.5875	20.1298	21.3034	21.3503	21.4407	21.1277	22.3329	22.4168	22.8643	8	6	5	45.8	37.8	31.9	27.164	0	21.49	657410000	13	tr|E7ESI2|E7ESI2_HUMAN Cyclin-dependent kinase 2 OS=Homo sapiens OX=9606 GN=CDK2 PE=1 SV=1;tr|G3V5T9|G3V5T9_HUMAN Cyclin-dependent kinase 2 OS=Homo sapiens OX=9606 GN=CDK2 PE=1 SV=1;sp|P24941|CDK2_HUMAN Cyclin-dependent kinase 2 OS=Homo sapiens OX=9606 GN=
Protein transport protein Sec31A	SEC31A	D6REX3	NaN	1	0	NaN		1.55587	0.00510119	2.19644	3.37923	+	3.12948	0.00031753	-2.77169	-9.30527	+	20.7036	18.4608	19.5078	18.6843	19.5687	18.6934	21.8233	21.786	21.6523	8	8	8	10.7	10.7	10.7	136.22	0	79.091	360200000	12	tr|D6REX3|D6REX3_HUMAN Protein transport protein Sec31A OS=Homo sapiens OX=9606 GN=SEC31A PE=1 SV=1;sp|O94979|SC31A_HUMAN Protein transport protein Sec31A OS=Homo sapiens OX=9606 GN=SEC31A PE=1 SV=3;tr|D6RHZ5|D6RHZ5_HUMAN Protein transport protein Sec31A O
Apoptosis regulator BAX	BAX	Q07812	NaN	1	0	NaN		2.0022	0.00230576	2.19173	4.61083	+	3.30321	0.000367347	-2.6298	-10.3196	+	20.4151	19.5294	18.7769	19.3518	18.6349	19.4205	21.6903	21.7677	21.8387	6	6	6	42.7	42.7	42.7	21.184	0	35.308	362060000	13	sp|Q07812|BAX_HUMAN Apoptosis regulator BAX OS=Homo sapiens OX=9606 GN=BAX PE=1 SV=1;tr|K4JQN1|K4JQN1_HUMAN Apoptosis regulator BAX OS=Homo sapiens OX=9606 GN=BAX PE=1 SV=1;tr|H0YA56|H0YA56_HUMAN Apoptosis regulator BAX (Fragment) OS=Homo sapiens OX=9606 G
DNA-directed RNA polymerases I, II, and III subunit RPABC3	POLR2H	C9JLU1	0.271612	0.587327	1.19523	0.677866		0.548593	0.123455	2.18321	1.23998		3.20549	0.000337237	-0.98798	-9.73704	+	24.2034	18.6885	23.7006	23.1995	23.5193	23.4594	24.3337	24.4221	24.3863	5	5	5	49.3	49.3	49.3	16.925	0	40.284	1291600000	33	tr|C9JLU1|C9JLU1_HUMAN DNA-directed RNA polymerases I, II, and III subunit RPABC3 (Fragment) OS=Homo sapiens OX=9606 GN=POLR2H PE=1 SV=8;sp|P52434|RPAB3_HUMAN DNA-directed RNA polymerases I, II, and III subunit RPABC3 OS=Homo sapiens OX=9606 GN=POLR2H PE=1
60S ribosomal protein L35a	RPL35A	P18077	2.93867	0.00179835	3.52872	8.29804	+	2.55318	0.000906897	2.18282	6.55701	+	1.27317	0.00814786	1.3459	2.71407	+	23.0804	23.1072	22.6407	26.8621	25.6766	26.8757	24.5427	25.5123	25.3217	8	8	8	37.3	37.3	37.3	12.538	0	13.458	8727800000	54	sp|P18077|RL35A_HUMAN 60S ribosomal protein L35a OS=Homo sapiens OX=9606 GN=RPL35A PE=1 SV=2;tr|C9K025|C9K025_HUMAN 60S ribosomal protein L35a (Fragment) OS=Homo sapiens OX=9606 GN=RPL35A PE=1 SV=1;tr|F8WBS5|F8WBS5_HUMAN 60S ribosomal protein L35a OS=Homo
Lupus La protein	SSB	P05455	2.08771	0.00581928	1.99413	4.87818	+	2.23138	0.00143895	2.18153	5.35404	+	1.62511	0.00315697	-0.187403	-3.55426	+	21.5737	20.6438	22.0241	23.399	23.4882	23.3367	23.6178	23.5377	23.6307	19	19	19	45.3	45.3	45.3	46.836	0	183.29	4955500000	103	sp|P05455|LA_HUMAN Lupus La protein OS=Homo sapiens OX=9606 GN=SSB PE=1 SV=2
Hexokinase-2;Hexokinase	HK2	P52789	NaN	1	0	NaN		2.49473	0.00106822	2.18055	6.32311	+	5.23913	0	-3.25762	-31.8868	+	19.6277	20.1802	19.0366	18.5417	18.4956	18.5759	21.6805	21.9935	21.7122	10	8	8	14.2	12.1	12.1	102.38	0	13.733	363630000	13	sp|P52789|HXK2_HUMAN Hexokinase-2 OS=Homo sapiens OX=9606 GN=HK2 PE=1 SV=2;tr|E9PB90|E9PB90_HUMAN Hexokinase OS=Homo sapiens OX=9606 GN=HK2 PE=1 SV=1
Transcription factor GATA-6	GATA6	Q92908	0.670921	0.119372	-0.99077	-1.47854		1.99177	0.00229664	2.17793	4.57897	+	2.42197	0.000437999	-3.1687	-6.04189	+	19.751	19.5203	20.9627	20.0073	18.9618	18.2926	22.2523	22.5376	21.9778	5	5	4	11.3	11.3	8.6	60.032	0	29.032	278450000	9	sp|Q92908|GATA6_HUMAN Transcription factor GATA-6 OS=Homo sapiens OX=9606 GN=GATA6 PE=1 SV=2
Histone-lysine N-methyltransferase EZH2	EZH2	Q15910	0.363202	0.392521	0.826944	0.870176		1.24887	0.00870941	2.17662	2.66017	+	1.14888	0.0113942	-1.34968	-2.44301	+	19.3064	18.3179	21.0416	19.3504	20.9969	20.7994	21.5238	21.5623	22.1097	7	7	7	12.9	12.9	12.9	85.362	0	19.038	396520000	16	sp|Q15910|EZH2_HUMAN Histone-lysine N-methyltransferase EZH2 OS=Homo sapiens OX=9606 GN=EZH2 PE=1 SV=2
HBS1-like protein	HBS1L	Q9Y450	NaN	1	0	NaN		3.09553	0.000261818	2.17063	9.11818	+	2.95078	0.000399232	-2.26634	-8.35886	+	19.0278	19.7572	19.2977	19.7176	18.8573	19.2206	21.344	21.5379	21.7126	9	9	9	21.2	21.2	21.2	75.472	0	27.578	306430000	16	sp|Q9Y450|HBS1L_HUMAN HBS1-like protein OS=Homo sapiens OX=9606 GN=HBS1L PE=1 SV=1;tr|B7Z524|B7Z524_HUMAN HBS1-like protein OS=Homo sapiens OX=9606 GN=HBS1L PE=1 SV=1;tr|H0YDX7|H0YDX7_HUMAN HBS1-like protein (Fragment) OS=Homo sapiens OX=9606 GN=HBS1L PE=1
Suppressor of SWI4 1 homolog	PPAN-P2RY11;PPAN	A0A0A6YYI3	4.42403	0	5.47783	19.8941	+	3.07733	0.000259304	2.16997	9.01936	+	4.01986	0.000252632	3.30786	15.7253	+	19.3105	19.2246	19.8977	24.8174	25.3055	24.7434	21.8228	21.4317	21.6883	12	12	12	40.8	40.8	40.8	58.199	0	199.82	4560200000	72	tr|A0A0A6YYI3|A0A0A6YYI3_HUMAN Protein PPAN-P2RY11 OS=Homo sapiens OX=9606 GN=PPAN-P2RY11 PE=4 SV=1;tr|A0A0B4J1V8|A0A0B4J1V8_HUMAN HCG2039996 OS=Homo sapiens OX=9606 GN=PPAN-P2RY11 PE=3 SV=1;sp|Q9NQ55|SSF1_HUMAN Suppressor of SWI4 1 homolog OS=Homo sapiens
Zinc finger CCCH domain-containing protein 14	ZC3H14	Q6PJT7	1.87886	0.00775592	2.77235	4.24439	+	1.59955	0.0049455	2.16937	3.48903	+	1.31754	0.0073217	0.602973	2.81371	+	20.7897	19.3742	18.6855	22.2067	22.8025	22.1572	21.7314	21.8943	21.7319	12	12	12	24.5	24.5	24.5	82.875	0	70.989	1159700000	41	sp|Q6PJT7|ZC3HE_HUMAN Zinc finger CCCH domain-containing protein 14 OS=Homo sapiens OX=9606 GN=ZC3H14 PE=1 SV=1;tr|G3V256|G3V256_HUMAN Zinc finger CCCH domain-containing protein 14 OS=Homo sapiens OX=9606 GN=ZC3H14 PE=1 SV=1;tr|H0YJA2|H0YJA2_HUMAN Zinc fin
Activating signal cointegrator 1 complex subunit 2	ASCC2	Q9H1I8	1.27031	0.0216671	1.77124	2.7077	+	1.57225	0.00507561	2.16878	3.42016	+	0.953302	0.0199179	-0.39754	-2.03677	+	20.8265	18.7346	19.2498	21.1344	21.7242	21.2661	21.6603	21.9234	21.7336	5	5	5	9.2	9.2	9.2	86.359	0	57.128	404220000	20	sp|Q9H1I8|ASCC2_HUMAN Activating signal cointegrator 1 complex subunit 2 OS=Homo sapiens OX=9606 GN=ASCC2 PE=1 SV=3
CCR4-NOT transcription complex subunit 2	CNOT2	F8VUB4	0.00103874	0.997788	0.00324821	0.00318525		2.65642	0.000882353	2.16801	6.98832	+	1.01803	0.0168289	-2.16476	-2.16885	+	19.5493	18.8152	19.6571	20.8345	17.4834	19.7134	21.8276	21.3986	21.2993	3	3	3	6.5	6.5	6.5	57.419	0	6.6107	169950000	8	tr|F8VUB4|F8VUB4_HUMAN CCR4-NOT transcription complex subunit 2 OS=Homo sapiens OX=9606 GN=CNOT2 PE=1 SV=2;tr|F8VV52|F8VV52_HUMAN CCR4-NOT transcription complex subunit 2 (Fragment) OS=Homo sapiens OX=9606 GN=CNOT2 PE=1 SV=1;sp|Q9NZN8|CNOT2_HUMAN CCR4-NOT
Multifunctional methyltransferase subunit TRM112-like protein	TRMT112	Q9UI30	0.567772	0.167996	1.08464	1.27749		2.50139	0.00107448	2.16735	6.34942	+	0.598989	0.0857844	-1.0827	-1.33841		19.2253	18.5583	19.5916	20.7481	21.233	18.6479	21.0459	21.5873	21.244	4	4	4	42.4	42.4	42.4	14.199	0	17.965	335890000	8	sp|Q9UI30|TR112_HUMAN Multifunctional methyltransferase subunit TRM112-like protein OS=Homo sapiens OX=9606 GN=TRMT112 PE=1 SV=1;tr|F5GX77|F5GX77_HUMAN Multifunctional methyltransferase subunit TRM112-like protein OS=Homo sapiens OX=9606 GN=TRMT112 PE=1 SV
Neuroguidin	NGDN	Q8NEJ9	4.70482	0	4.83081	23.4113	+	3.33027	0	2.1653	10.4866	+	5.27781	0	2.66551	32.6071	+	19.8285	19.3305	19.1704	24.2055	24.3883	24.228	21.7244	21.5457	21.5552	8	8	8	37.5	37.5	37.5	35.894	0	113.36	2899600000	45	sp|Q8NEJ9|NGDN_HUMAN Neuroguidin OS=Homo sapiens OX=9606 GN=NGDN PE=1 SV=1;tr|H0YJ17|H0YJ17_HUMAN Neuroguidin (Fragment) OS=Homo sapiens OX=9606 GN=NGDN PE=1 SV=1
DNA polymerase delta subunit 2	POLD2	F8W8R3	NaN	1	0	NaN		1.71471	0.00401195	2.16323	3.78884	+	4.11668	0.00027907	-2.53168	-16.6384	+	19.3432	18.9014	20.7763	19.1446	19.5667	19.2044	21.9886	21.7558	21.7663	5	5	5	18.7	18.7	18.7	49.612	0	37.872	183300000	12	tr|F8W8R3|F8W8R3_HUMAN DNA polymerase delta subunit 2 OS=Homo sapiens OX=9606 GN=POLD2 PE=1 SV=1;tr|A0A087WWF6|A0A087WWF6_HUMAN DNA polymerase delta subunit 2 OS=Homo sapiens OX=9606 GN=POLD2 PE=1 SV=1;sp|P49005|DPOD2_HUMAN DNA polymerase delta subunit 2 O
WD repeat-containing protein 37	WDR37	A0A3B3IT47	NaN	1	0	NaN		2.76008	0.000695312	2.16297	7.44618	+	3.25623	0.000349091	-2.64332	-10.0355	+	19.3343	19.9898	19.0296	18.6802	19.48	18.7525	21.5867	21.5191	21.7368	5	5	5	16.1	16.1	16.1	63.833	0	23.162	330140000	8	tr|A0A3B3IT47|A0A3B3IT47_HUMAN WD repeat-containing protein 37 OS=Homo sapiens OX=9606 GN=WDR37 PE=1 SV=1;sp|Q9Y2I8|WDR37_HUMAN WD repeat-containing protein 37 OS=Homo sapiens OX=9606 GN=WDR37 PE=1 SV=2;tr|C9JGR9|C9JGR9_HUMAN WD repeat-containing protein 3
Protein BUD31 homolog	BUD31	P41223	1.20504	0.0256868	1.64176	2.56409	+	1.57538	0.00508718	2.1628	3.42802	+	1.98071	0.00178672	-0.521042	-4.54539	+	19.0445	20.8352	18.8572	21.0636	21.4374	21.1612	21.7529	21.778	21.6944	3	3	3	20.1	20.1	20.1	17	0	8.8012	318160000	16	sp|P41223|BUD31_HUMAN Protein BUD31 homolog OS=Homo sapiens OX=9606 GN=BUD31 PE=1 SV=2
Chromatin assembly factor 1 subunit A	CHAF1A	Q13111	NaN	1	0	NaN		2.86824	0.000542094	2.16025	7.95217	+	3.56493	0.000312704	-2.11255	-12.0461	+	18.9121	19.6788	18.8322	19.1962	18.8862	19.4838	21.3031	21.3544	21.2463	8	8	8	12.2	12.2	12.2	106.91	0	22.525	267100000	17	sp|Q13111|CAF1A_HUMAN Chromatin assembly factor 1 subunit A OS=Homo sapiens OX=9606 GN=CHAF1A PE=1 SV=3
Probable ATP-dependent RNA helicase DHX37	DHX37	Q8IY37	4.87409	0	3.01249	25.8212	+	4.47495	0	2.15824	20.4908	+	3.41378	0.000273894	0.854248	11.0182	+	19.4741	19.7511	19.4496	22.5369	22.697	22.4785	21.796	21.6994	21.6543	16	16	16	19.5	19.5	19.5	129.54	0	95.017	1707300000	52	sp|Q8IY37|DHX37_HUMAN Probable ATP-dependent RNA helicase DHX37 OS=Homo sapiens OX=9606 GN=DHX37 PE=1 SV=1;tr|F5H3Y4|F5H3Y4_HUMAN Probable ATP-dependent RNA helicase DHX37 (Fragment) OS=Homo sapiens OX=9606 GN=DHX37 PE=1 SV=2
G2/mitotic-specific cyclin-B2	CCNB2;CCNB2V	O95067	NaN	1	0	NaN		3.48217	0	2.15635	11.4725	+	1.95119	0.00176627	-2.61349	-4.45663	+	19.1827	18.9649	19.6013	17.9219	19.9074	18.5482	21.3633	21.4323	21.4223	7	6	6	20.9	20.9	20.9	45.281	0	19.415	311060000	10	sp|O95067|CCNB2_HUMAN G2/mitotic-specific cyclin-B2 OS=Homo sapiens OX=9606 GN=CCNB2 PE=1 SV=1;tr|H1UBN3|H1UBN3_HUMAN Cyclin B2 OS=Homo sapiens OX=9606 GN=CCNB2 PE=1 SV=1;tr|H0YMP3|H0YMP3_HUMAN G2/mitotic-specific cyclin-B2 OS=Homo sapiens OX=9606 GN=CCNB2
Aurora kinase B	AURKB	Q96GD4	0.680051	0.115656	2.14092	1.49633		0.684874	0.0658851	2.15611	1.50572		0.0665977	0.92995	-0.0151901	-0.190995		18.4031	22.6519	22.7348	23.3632	23.4817	23.3676	23.296	23.4259	23.5362	8	8	7	28.2	28.2	25.9	39.31	0	31.829	1095800000	26	sp|Q96GD4|AURKB_HUMAN Aurora kinase B OS=Homo sapiens OX=9606 GN=AURKB PE=1 SV=3;tr|J3KTD6|J3KTD6_HUMAN Aurora kinase (Fragment) OS=Homo sapiens OX=9606 GN=AURKB PE=1 SV=1;tr|J3QLN8|J3QLN8_HUMAN Aurora kinase (Fragment) OS=Homo sapiens OX=9606 GN=AURKB PE=
Conserved oligomeric Golgi complex subunit 6	COG6	Q9Y2V7	NaN	1	0	NaN		2.52728	0.000986395	2.15533	6.45246	+	3.9581	0.000234719	-3.44859	-15.1685	+	19.2977	20.2137	20.3619	18.4686	19.1143	18.4106	22.1391	22.0557	22.1445	8	8	8	19.9	19.9	19.9	73.278	0	65.35	514460000	19	sp|Q9Y2V7|COG6_HUMAN Conserved oligomeric Golgi complex subunit 6 OS=Homo sapiens OX=9606 GN=COG6 PE=1 SV=2
Protein AATF	AATF	Q9NY61	3.47049	0.000718987	4.03505	11.3937	+	2.64516	0.000875912	2.15481	6.94014	+	3.19408	0.000332948	1.88024	9.67106	+	19.9052	19.3047	20.3517	23.7995	24.2406	23.6267	21.9011	22.1295	21.9955	22	22	22	48.6	48.6	48.6	63.132	0	283.57	4139700000	85	sp|Q9NY61|AATF_HUMAN Protein AATF OS=Homo sapiens OX=9606 GN=AATF PE=1 SV=1;tr|A0A7P0TAR0|A0A7P0TAR0_HUMAN Protein AATF OS=Homo sapiens OX=9606 GN=AATF PE=4 SV=1;tr|A0A7P0T868|A0A7P0T868_HUMAN Protein AATF OS=Homo sapiens OX=9606 GN=AATF PE=4 SV=1;tr|A0A7P
Anaphase-promoting complex subunit 1	ANAPC1	Q9H1A4	NaN	1	0	NaN		3.9939	0	2.15443	15.4888	+	3.32796	0.000379447	-2.50535	-10.4723	+	19.1604	19.5293	19.3004	18.7364	19.4232	18.7778	21.6359	21.4873	21.3303	5	5	5	4.6	4.6	4.6	216.5	0	25.835	187730000	12	sp|Q9H1A4|APC1_HUMAN Anaphase-promoting complex subunit 1 OS=Homo sapiens OX=9606 GN=ANAPC1 PE=1 SV=1;tr|H0Y564|H0Y564_HUMAN Anaphase-promoting complex subunit 1 (Fragment) OS=Homo sapiens OX=9606 GN=ANAPC1 PE=1 SV=1
Nuclear mitotic apparatus protein 1	NUMA1	A0A087WY61	NaN	1	0	NaN		2.79285	0.000616302	2.15428	7.59635	+	3.39868	0.000270423	-3.21318	-10.9203	+	19.2995	20.1377	19.7659	18.5833	19.1557	18.2874	21.8056	22.1745	21.6858	4	4	4	2.7	2.7	2.7	236.16	0.00029842	4.2305	342880000	6	tr|A0A087WY61|A0A087WY61_HUMAN Nuclear mitotic apparatus protein 1 OS=Homo sapiens OX=9606 GN=NUMA1 PE=1 SV=1;sp|Q14980|NUMA1_HUMAN Nuclear mitotic apparatus protein 1 OS=Homo sapiens OX=9606 GN=NUMA1 PE=1 SV=2;tr|F5H6Y5|F5H6Y5_HUMAN Nuclear mitotic appara
Transcriptional repressor p66-alpha	GATAD2A	Q86YP4	2.05941	0.00627668	-1.44058	-4.78845	+	4.59958	0	2.15291	22.0265	+	3.52571	0.000302839	-3.59349	-11.771	+	21.4149	21.2731	21.4697	19.3573	20.1958	20.2829	23.3843	23.5946	23.6375	16	16	15	39.3	39.3	37.6	68.062	0	88.298	1996700000	46	sp|Q86YP4|P66A_HUMAN Transcriptional repressor p66-alpha OS=Homo sapiens OX=9606 GN=GATAD2A PE=1 SV=1
Epidermal growth factor receptor substrate 15	EPS15	P42566	2.01435	0.00665507	1.54914	4.64813	+	2.49227	0.00106733	2.15084	6.31344	+	1.99258	0.00179108	-0.601692	-4.58145	+	19.0689	18.5853	19.7041	20.6951	20.789	20.5216	21.4536	21.0884	21.2687	10	10	10	14.4	14.4	14.4	98.655	0	21.977	577320000	24	sp|P42566|EPS15_HUMAN Epidermal growth factor receptor substrate 15 OS=Homo sapiens OX=9606 GN=EPS15 PE=1 SV=2;tr|B1AUU8|B1AUU8_HUMAN Epidermal growth factor receptor substrate 15 OS=Homo sapiens OX=9606 GN=EPS15 PE=1 SV=1
Mediator of RNA polymerase II transcription subunit 15	MED15	Q96RN5	1.19903	0.0258698	1.28925	2.55102	+	2.46861	0.00114568	2.15014	6.22091	+	1.07444	0.0142191	-0.860896	-2.28577	+	18.8803	18.5036	19.6626	20.4655	19.594	20.8547	21.0603	21.1955	21.2412	2	2	2	3.6	3.6	3.6	86.753	0	9.0738	155330000	5	sp|Q96RN5|MED15_HUMAN Mediator of RNA polymerase II transcription subunit 15 OS=Homo sapiens OX=9606 GN=MED15 PE=1 SV=2;tr|G3V1P5|G3V1P5_HUMAN Mediator of RNA polymerase II transcription subunit 15 OS=Homo sapiens OX=9606 GN=MED15 PE=1 SV=1;tr|H7C308|H7C30
DNA primase large subunit	PRIM2	P49643	0.368909	0.38044	0.638689	0.881873		1.42272	0.00660445	2.14956	3.05666	+	2.95128	0.0004	-1.51087	-8.36138	+	20.7008	19.1603	18.2999	19.677	20.1476	20.2526	21.4824	21.6061	21.5212	6	6	6	18.5	18.5	18.5	58.805	0	43.998	356450000	15	sp|P49643|PRI2_HUMAN DNA primase large subunit OS=Homo sapiens OX=9606 GN=PRIM2 PE=1 SV=2;tr|A0A5F9ZHU7|A0A5F9ZHU7_HUMAN DNA primase large subunit OS=Homo sapiens OX=9606 GN=PRIM2 PE=1 SV=1
L-xylulose reductase	DCXR	Q7Z4W1	0.502952	0.215438	-1.58493	-1.15037		0.723018	0.0553535	2.14875	1.58014		4.00338	0.00025	-3.73367	-15.5748	+	18.474	22.9423	19.4313	18.2383	18.9659	18.8886	22.4199	22.3248	22.5491	3	3	3	23	23	23	25.913	0	46.07	217980000	7	sp|Q7Z4W1|DCXR_HUMAN L-xylulose reductase OS=Homo sapiens OX=9606 GN=DCXR PE=1 SV=2;tr|J3KSZ5|J3KSZ5_HUMAN L-xylulose reductase (Fragment) OS=Homo sapiens OX=9606 GN=DCXR PE=1 SV=1;tr|J3QL34|J3QL34_HUMAN L-xylulose reductase (Fragment) OS=Homo sapiens OX=9
Mitochondrial intermembrane space import and assembly protein 40	CHCHD4	Q8N4Q1	NaN	1	0	NaN		1.91887	0.00237028	2.14847	4.36086	+	2.55607	0.000468217	-2.93976	-6.56874	+	19.3751	20.0302	18.3662	17.6179	18.7002	19.0796	21.4806	21.222	21.5144	3	3	3	45.8	45.8	45.8	15.996	0	18.931	175030000	9	sp|Q8N4Q1|MIA40_HUMAN Mitochondrial intermembrane space import and assembly protein 40 OS=Homo sapiens OX=9606 GN=CHCHD4 PE=1 SV=1
Importin subunit alpha-1	KPNA2	A0A7I2V351	3.44386	0.000701235	1.04173	11.2159	+	4.7822	0	2.1467	24.4841	+	4.73431	0	-1.10497	-23.8147	+	23.6233	23.3498	23.5737	24.5014	24.6332	24.5374	25.64	25.6354	25.7115	25	25	25	74.2	74.2	74.2	55.086	0	323.31	21646000000	305	tr|A0A7I2V351|A0A7I2V351_HUMAN Importin subunit alpha OS=Homo sapiens OX=9606 GN=KPNA2 PE=1 SV=1;tr|A0A7I2V487|A0A7I2V487_HUMAN Importin subunit alpha OS=Homo sapiens OX=9606 GN=KPNA2 PE=1 SV=1;tr|A0A7I2YQE1|A0A7I2YQE1_HUMAN Importin subunit alpha OS=Homo
Zinc finger protein 711	ZNF711	Q9Y462	4.34733	0	3.01771	19.0275	+	4.04425	0	2.14628	15.9506	+	2.86583	0.000469725	0.871429	7.94053	+	19.4493	19.2926	19.0216	22.4674	22.1829	22.1663	21.3065	21.4192	21.4766	4	4	4	8.3	8.3	8.3	86.244	0	19.097	551660000	17	sp|Q9Y462|ZN711_HUMAN Zinc finger protein 711 OS=Homo sapiens OX=9606 GN=ZNF711 PE=1 SV=2
Golgi-specific brefeldin A-resistance guanine nucleotide exchange factor 1	GBF1	Q92538	NaN	1	0	NaN		1.36335	0.00721967	2.14584	2.91832	+	3.29796	0.000365019	-1.94311	-10.2875	+	20.1865	18.5938	17.6874	19.0101	19.3252	18.7406	21.0668	20.8003	21.0382	6	6	6	5.2	5.2	5.2	206.44	0	39.589	204240000	15	sp|Q92538|GBF1_HUMAN Golgi-specific brefeldin A-resistance guanine nucleotide exchange factor 1 OS=Homo sapiens OX=9606 GN=GBF1 PE=1 SV=2;tr|A0A669KBG8|A0A669KBG8_HUMAN Golgi-specific brefeldin A-resistance guanine nucleotide exchange factor 1 OS=Homo sapi
Endophilin-B1	SH3GLB1	A0A087WW40	1.9549	0.00697474	2.73966	4.46771	+	1.5897	0.00501089	2.14283	3.4641	+	2.471	0.000448071	0.596825	6.23023	+	20.0194	18.6385	20.7228	22.5269	22.4746	22.5982	21.8991	21.8046	22.1055	7	7	7	25.4	25.4	25.4	44.26	0	80.45	1463500000	28	tr|A0A087WW40|A0A087WW40_HUMAN Endophilin-B1 OS=Homo sapiens OX=9606 GN=SH3GLB1 PE=1 SV=1;sp|Q9Y371|SHLB1_HUMAN Endophilin-B1 OS=Homo sapiens OX=9606 GN=SH3GLB1 PE=1 SV=1
COP9 signalosome complex subunit 7b	COPS7B	J3KQ34	NaN	1	0	NaN		2.93463	0.000567132	2.14029	8.27781	+	3.30182	0.000366412	-3.23657	-10.3111	+	19.3805	19.9321	19.0597	18.8069	17.7631	18.5133	21.5499	21.5572	21.6859	4	4	4	23.9	23.9	23.9	26.424	0	38.39	181410000	11	tr|J3KQ34|J3KQ34_HUMAN COP9 signalosome complex subunit 7b OS=Homo sapiens OX=9606 GN=COPS7B PE=1 SV=1;sp|Q9H9Q2|CSN7B_HUMAN COP9 signalosome complex subunit 7b OS=Homo sapiens OX=9606 GN=COPS7B PE=1 SV=1;tr|J3KQ41|J3KQ41_HUMAN COP9 signalosome complex sub
Tubulin alpha-1A chain;Tubulin alpha-3E chain	TUBA1A;TUBA3E	Q71U36	1.60534	0.0105854	0.627738	3.50374	+	3.56726	0	2.13557	12.0627	+	5.3732	0	-1.50783	-34.4532	+	22.8264	22.3861	22.2437	23.1859	23.0824	23.071	24.6691	24.5982	24.5956	29	3	1	80.7	6.2	3.1	50.135	0	31.178	2017000000	58	sp|Q71U36|TBA1A_HUMAN Tubulin alpha-1A chain OS=Homo sapiens OX=9606 GN=TUBA1A PE=1 SV=1;sp|P0DPH8|TBA3D_HUMAN Tubulin alpha-3D chain OS=Homo sapiens OX=9606 GN=TUBA3D PE=1 SV=1;sp|P0DPH7|TBA3C_HUMAN Tubulin alpha-3C chain OS=Homo sapiens OX=9606 GN=TUBA3C
Ribonucleases P/MRP protein subunit POP1	POP1	Q99575	2.01331	0.00664224	2.2735	4.64492	+	1.89262	0.00246134	2.13476	4.2842	+	0.400184	0.24713	0.138742	0.945505		23.0062	24.6719	23.7063	26.0246	26.2235	25.9568	25.8511	25.767	26.1707	21	21	21	30.5	30.5	30.5	114.71	0	161.64	5430400000	77	sp|Q99575|POP1_HUMAN Ribonucleases P/MRP protein subunit POP1 OS=Homo sapiens OX=9606 GN=POP1 PE=1 SV=2
Pre-mRNA-processing factor 17	CDC40	O60508	1.34975	0.0187531	0.734009	2.88708	+	3.00845	0.000353617	2.13438	8.65413	+	3.06498	0.000437434	-1.40037	-8.95284	+	21.3385	21.6166	20.8479	22.1452	22.0942	21.7657	23.2959	23.3051	23.6052	13	13	13	33.2	33.2	33.2	65.521	0	40.415	1479700000	43	sp|O60508|PRP17_HUMAN Pre-mRNA-processing factor 17 OS=Homo sapiens OX=9606 GN=CDC40 PE=1 SV=1;tr|Q5SRN1|Q5SRN1_HUMAN Pre-mRNA-processing factor 17 OS=Homo sapiens OX=9606 GN=CDC40 PE=1 SV=1
Tubulin gamma-1 chain;Tubulin gamma-2 chain	TUBG1;TUBG2	P23258	1.72509	0.00918782	1.27903	3.81662	+	2.61218	0.000855615	2.13237	6.80059	+	2.45441	0.000443791	-0.853338	-6.16595	+	20.9347	21.9929	21.6116	22.9222	22.9195	22.5347	23.6491	23.7316	23.5557	21	21	21	78.7	78.7	78.7	51.169	0	323.31	5640800000	142	sp|P23258|TBG1_HUMAN Tubulin gamma-1 chain OS=Homo sapiens OX=9606 GN=TUBG1 PE=1 SV=2;tr|A0A7P0T9G6|A0A7P0T9G6_HUMAN Tubulin gamma-1 chain OS=Homo sapiens OX=9606 GN=TUBG1 PE=4 SV=1;sp|Q9NRH3|TBG2_HUMAN Tubulin gamma-2 chain OS=Homo sapiens OX=9606 GN=TUBG
DNA polymerase delta subunit 3	POLD3	Q15054	NaN	1	0	NaN		3.16367	0.000273418	2.12663	9.4972	+	3.94135	0.000231325	-2.66695	-15.0209	+	19.4564	19.1992	18.7604	18.7754	18.2988	18.7209	21.0796	21.332	21.3843	3	3	3	9.2	9.2	9.2	51.4	0	16.713	133960000	4	sp|Q15054|DPOD3_HUMAN DNA polymerase delta subunit 3 OS=Homo sapiens OX=9606 GN=POLD3 PE=1 SV=2
Putative ATP-dependent RNA helicase DHX33	DHX33	Q9H6R0	2.91163	0.00176052	3.62479	8.16364	+	2.16805	0.00148074	2.12496	5.14002	+	2.93047	0.000394687	1.49983	8.25705	+	19.8543	18.5152	18.7812	22.5857	23.0076	22.4318	21.1179	21.1163	21.2914	21	21	21	36.4	36.4	36.4	78.873	0	159.91	2535200000	67	sp|Q9H6R0|DHX33_HUMAN ATP-dependent RNA helicase DHX33 OS=Homo sapiens OX=9606 GN=DHX33 PE=1 SV=2;tr|I3L1L6|I3L1L6_HUMAN RNA helicase (Fragment) OS=Homo sapiens OX=9606 GN=DHX33 PE=1 SV=1
La-related protein 4	LARP4	Q71RC2	4.88383	0	4.62222	25.9672	+	4.27146	0	2.1223	18.2068	+	4.0019	0.000248062	2.49992	15.5613	+	19.47	19.4928	19.1861	24.0957	24.2043	23.7155	21.6287	21.4316	21.4555	16	16	16	32.5	32.5	32.5	80.595	0	192.56	3496300000	80	sp|Q71RC2|LARP4_HUMAN La-related protein 4 OS=Homo sapiens OX=9606 GN=LARP4 PE=1 SV=3;tr|Q96J85|Q96J85_HUMAN C-Mpl binding protein OS=Homo sapiens OX=9606 GN=LARP4 PE=1 SV=1;tr|X6RLN4|X6RLN4_HUMAN La-related protein 4 (Fragment) OS=Homo sapiens OX=9606 GN=
Arginine--tRNA ligase, cytoplasmic	RARS	P54136	4.78811	0	-0.873608	-24.568	+	6.12387	0	2.12181	53.1189	+	6.82762	0	-2.99542	-79.6763	+	23.0851	23.0307	23.1234	22.2354	22.2227	22.1602	25.1427	25.2351	25.2269	38	38	38	61.2	61.2	61.2	75.378	0	323.01	13868000000	244	sp|P54136|SYRC_HUMAN Arginine--tRNA ligase, cytoplasmic OS=Homo sapiens OX=9606 GN=RARS1 PE=1 SV=2
Fascin	FSCN1	Q16658	NaN	1	0	NaN		2.53314	0.000898377	2.12009	6.47601	+	1.80963	0.00207972	-2.43324	-4.04799	+	19.0374	19.921	19.7576	19.6121	18.1389	20.0256	21.7729	21.9609	21.3425	3	3	3	9.5	9.5	9.5	54.529	0	31.489	140550000	10	sp|Q16658|FSCN1_HUMAN Fascin OS=Homo sapiens OX=9606 GN=FSCN1 PE=1 SV=3
Exosome component 10	EXOSC10	Q01780	3.65168	0.000578462	2.04506	12.6767	+	3.50927	0	2.11821	11.6574	+	0.235659	0.642843	-0.0731506	-0.599372		20.2473	19.9448	20.4566	22.2425	22.3783	22.163	22.2033	22.2588	22.5412	25	25	25	40.3	40.3	40.3	100.83	0	163.14	2627600000	83	sp|Q01780|EXOSX_HUMAN Exosome component 10 OS=Homo sapiens OX=9606 GN=EXOSC10 PE=1 SV=2
Vacuolar protein sorting-associated protein 53 homolog	VPS53	Q5VIR6	NaN	1	0	NaN		3.59636	0	2.11709	12.271	+	4.95324	0	-2.98207	-27.0308	+	19.0708	19.1169	19.6049	18.4267	18.5705	18.2004	21.3591	21.3557	21.429	7	7	7	12.6	12.6	12.6	94.404	0	38.444	274880000	19	sp|Q5VIR6|VPS53_HUMAN Vacuolar protein sorting-associated protein 53 homolog OS=Homo sapiens OX=9606 GN=VPS53 PE=1 SV=2;tr|A0A7P0TAE0|A0A7P0TAE0_HUMAN Vacuolar protein sorting-associated protein 53 homolog OS=Homo sapiens OX=9606 GN=VPS53 PE=4 SV=1;tr|A0A7
Prefoldin subunit 2	PFDN2	Q9UHV9	0.444356	0.27386	0.779374	1.03423		2.96654	0.000446903	2.11579	8.43862	+	0.848814	0.0302011	-1.33641	-1.82749	+	19.5855	18.8435	19.0771	20.6912	18.5062	20.6468	21.2761	21.4998	21.0775	2	2	2	16.9	16.9	16.9	16.648	0	34.562	208260000	10	sp|Q9UHV9|PFD2_HUMAN Prefoldin subunit 2 OS=Homo sapiens OX=9606 GN=PFDN2 PE=1 SV=1
Calpain small subunit 1	CAPNS1	A0A0C4DGQ5	1.68949	0.00953255	0.765853	3.72186	+	2.8468	0.000534954	2.11548	7.84948	+	2.29886	0.000710383	-1.34962	-5.58983	+	20.3964	20.9369	20.4769	21.4856	21.4896	21.1326	22.5983	22.4299	23.1284	9	9	7	42.9	42.9	38.5	33.786	0	42.704	1059900000	42	tr|A0A0C4DGQ5|A0A0C4DGQ5_HUMAN Calcium-activated neutral proteinase small subunit OS=Homo sapiens OX=9606 GN=CAPNS1 PE=1 SV=1;sp|P04632|CPNS1_HUMAN Calpain small subunit 1 OS=Homo sapiens OX=9606 GN=CAPNS1 PE=1 SV=1;tr|A0A075B7C0|A0A075B7C0_HUMAN Calcium-a
AT-rich interactive domain-containing protein 4B	ARID4B	Q4LE39	NaN	1	0	NaN		1.82194	0.00276126	2.11475	4.08244	+	3.70701	0.000176796	-3.03235	-13.0953	+	20.5288	20.1639	18.8298	18.498	18.9939	19.2778	22.0014	21.9919	21.8735	5	5	5	5.6	5.6	5.6	147.81	0	14.687	297770000	10	sp|Q4LE39|ARI4B_HUMAN AT-rich interactive domain-containing protein 4B OS=Homo sapiens OX=9606 GN=ARID4B PE=1 SV=2;tr|X6RCR8|X6RCR8_HUMAN AT-rich interactive domain-containing protein 4B (Fragment) OS=Homo sapiens OX=9606 GN=ARID4B PE=1 SV=1
60S ribosomal protein L12	RPL12	P30050	4.34405	0	4.33581	18.9913	+	3.17735	0.000277992	2.1101	9.57502	+	4.79349	0	2.22572	24.6446	+	24.7763	24.2013	24.0783	28.5615	28.8258	28.676	26.3664	26.5156	26.5042	7	7	7	58.8	58.8	58.8	17.818	0	323.31	59331000000	211	sp|P30050|RL12_HUMAN 60S ribosomal protein L12 OS=Homo sapiens OX=9606 GN=RPL12 PE=1 SV=1
Uncharacterized protein C7orf50	C7orf50	Q9BRJ6	2.49067	0.00309181	5.29097	6.30714	+	1.18063	0.0101271	2.10735	2.5112	+	5.266	0	3.18363	32.3854	+	19.4411	18.6204	21.4364	24.9889	25.1785	25.2033	22.0794	21.8957	21.8448	9	9	9	63.4	63.4	63.4	22.083	0	176.86	3860800000	64	sp|Q9BRJ6|CG050_HUMAN Uncharacterized protein C7orf50 OS=Homo sapiens OX=9606 GN=C7orf50 PE=1 SV=1;tr|C9JQV0|C9JQV0_HUMAN Uncharacterized protein C7orf50 (Fragment) OS=Homo sapiens OX=9606 GN=C7orf50 PE=1 SV=1;tr|H7C0T1|H7C0T1_HUMAN Uncharacterized protein
E3 ubiquitin-protein ligase TRIM33	TRIM33	H0Y612	0.0570861	0.937704	0.0448291	0.165163		3.18357	0.000280519	2.10457	9.61065	+	3.64692	0.000167832	-2.05974	-12.6413	+	19.5788	19.1106	19.858	19.407	19.3911	19.8838	21.6343	21.5802	21.6466	6	6	6	8.9	8.9	8.9	98.891	0	35.529	369910000	15	tr|H0Y612|H0Y612_HUMAN E3 ubiquitin-protein ligase TRIM33 (Fragment) OS=Homo sapiens OX=9606 GN=TRIM33 PE=1 SV=1;sp|Q9UPN9|TRI33_HUMAN E3 ubiquitin-protein ligase TRIM33 OS=Homo sapiens OX=9606 GN=TRIM33 PE=1 SV=3
RISC-loading complex subunit TARBP2	TARBP2	H3BV98	1.94591	0.00715377	2.40388	4.44086	+	1.78988	0.00316779	2.10073	3.99314	+	1.02783	0.0160872	0.303146	2.18903	+	19.5336	17.8969	19.3999	21.3363	21.5832	21.1226	21.105	20.9735	21.0542	3	3	3	27.5	27.5	27.5	17.418	0	28.549	241740000	12	tr|H3BV98|H3BV98_HUMAN RISC-loading complex subunit TARBP2 (Fragment) OS=Homo sapiens OX=9606 GN=TARBP2 PE=1 SV=8;tr|F8VSA1|F8VSA1_HUMAN RISC-loading complex subunit TARBP2 (Fragment) OS=Homo sapiens OX=9606 GN=TARBP2 PE=1 SV=2;sp|Q15633|TRBP2_HUMAN RISC-l
60S ribosomal protein L7-like 1	RPL7L1	Q6DKI1	3.11934	0.00134572	5.75735	9.24904	+	1.51699	0.00552349	2.10046	3.28318	+	3.56015	0.00031068	3.65689	12.0122	+	19.7184	20.013	18.1041	24.8207	25.411	24.876	20.9758	21.3573	21.8038	14	14	14	50.2	50.2	50.2	29.669	0	72.18	5655000000	81	sp|Q6DKI1|RL7L_HUMAN 60S ribosomal protein L7-like 1 OS=Homo sapiens OX=9606 GN=RPL7L1 PE=1 SV=2;tr|R4GMU7|R4GMU7_HUMAN 60S ribosomal protein L7-like 1 (Fragment) OS=Homo sapiens OX=9606 GN=RPL7L1 PE=1 SV=2
Probable ATP-dependent RNA helicase YTHDC2	YTHDC2	Q9H6S0	2.00321	0.00669866	2.39554	4.6139	+	1.90758	0.00235219	2.09969	4.32778	+	0.665406	0.0649044	0.295857	1.46779		20.3168	19.1848	18.6886	21.5483	22.1742	21.6543	21.3843	21.5677	21.5373	22	22	22	20.1	20.1	20.1	160.25	0	90.098	1573500000	56	sp|Q9H6S0|YTDC2_HUMAN 3-5 RNA helicase YTHDC2 OS=Homo sapiens OX=9606 GN=YTHDC2 PE=1 SV=2
1,2-dihydroxy-3-keto-5-methylthiopentene dioxygenase	ADI1	Q9BV57	NaN	1	0	NaN		3.47756	0	2.099	11.4414	+	5.22516	0	-2.97346	-31.6305	+	19.0696	19.2735	19.6728	18.3056	18.5721	18.515	21.4446	21.5166	21.3518	2	2	2	17.3	17.3	17.3	21.498	0.00029878	4.2545	113860000	4	sp|Q9BV57|MTND_HUMAN 1,2-dihydroxy-3-keto-5-methylthiopentene dioxygenase OS=Homo sapiens OX=9606 GN=ADI1 PE=1 SV=1
mRNA turnover protein 4 homolog	MRTO4	Q9UKD2	3.64551	0.000569697	4.28894	12.6308	+	3.20864	0	2.09579	9.75529	+	2.79068	0.000452297	2.19314	7.58634	+	20.9837	20.3012	20.6754	24.6044	25.4901	24.7326	22.6709	22.6578	22.9189	16	16	16	60.3	60.3	60.3	27.56	0	200.36	11182000000	132	sp|Q9UKD2|MRT4_HUMAN mRNA turnover protein 4 homolog OS=Homo sapiens OX=9606 GN=MRTO4 PE=1 SV=2
Coatomer subunit gamma-2	COPG2	Q9UBF2	0.2742	0.58153	0.273228	0.683441		2.15252	0.0015587	2.0941	5.08856	+	2.75892	0.000444059	-1.82087	-7.44093	+	20.7485	20.0961	21.3671	21.0504	21.2631	20.7178	22.4722	22.925	23.0968	22	19	19	38.7	33.9	33.9	97.621	0	107.11	1492300000	53	sp|Q9UBF2|COPG2_HUMAN Coatomer subunit gamma-2 OS=Homo sapiens OX=9606 GN=COPG2 PE=1 SV=1
Glutamine--tRNA ligase	QARS	P47897	3.59958	0.000541787	-1.09535	-12.2943	+	5.19915	0	2.09224	31.1588	+	5.4988	0	-3.1876	-37.0434	+	23.136	23.066	23.2389	22.197	21.9591	21.9987	25.1633	25.2367	25.3177	39	39	39	60.6	60.6	60.6	87.798	0	323.31	17331000000	271	sp|P47897|SYQ_HUMAN Glutamine--tRNA ligase OS=Homo sapiens OX=9606 GN=QARS1 PE=1 SV=1;tr|A0A1B0GVU9|A0A1B0GVU9_HUMAN Glutaminyl-tRNA synthetase (Fragment) OS=Homo sapiens OX=9606 GN=QARS1 PE=1 SV=1;tr|B4DDN1|B4DDN1_HUMAN Glutaminyl-tRNA synthetase OS=Homo
Interferon-inducible double-stranded RNA-dependent protein kinase activator A	PRKRA	O75569	4.15786	0.000469388	3.62886	17.0422	+	1.2671	0.00833489	2.09184	2.70057	+	0.914823	0.022826	1.53703	1.95919	+	18.5905	18.8933	18.998	22.108	22.6117	22.6487	21.6771	19.3893	21.6909	8	8	8	41.9	41.9	41.9	34.404	0	61.232	1084200000	14	sp|O75569|PRKRA_HUMAN Interferon-inducible double-stranded RNA-dependent protein kinase activator A OS=Homo sapiens OX=9606 GN=PRKRA PE=1 SV=1;tr|A0A7I2YQ87|A0A7I2YQ87_HUMAN Interferon-inducible double-stranded RNA-dependent protein kinase activator A OS=H
DNA replication licensing factor MCM4	MCM4	A0A3B3IU45	2.2699	0.00455702	0.993867	5.48765	+	3.84703	0	2.09082	14.215	+	2.78402	0.000451499	-1.09696	-7.55563	+	22.1583	22.4296	22.602	23.3316	23.6339	23.2061	24.6248	24.3919	24.4458	34	34	34	57.4	57.4	57.4	91.19	0	323.31	11650000000	225	tr|A0A3B3IU45|A0A3B3IU45_HUMAN DNA helicase OS=Homo sapiens OX=9606 GN=MCM4 PE=1 SV=1;sp|P33991|MCM4_HUMAN DNA replication licensing factor MCM4 OS=Homo sapiens OX=9606 GN=MCM4 PE=1 SV=5;tr|A0A3B3IT92|A0A3B3IT92_HUMAN DNA helicase OS=Homo sapiens OX=9606 G
Tumor susceptibility gene 101 protein	TSG101	F5H442	0.792988	0.0867591	1.13948	1.71724		1.43665	0.0065224	2.08979	3.0896	+	2.69742	0.000427023	-0.950315	-7.16638	+	18.2134	20.5067	19.2315	20.4309	20.4617	20.4773	21.1536	21.4702	21.5972	6	6	6	21.1	21.1	21.1	40.917	0	20.317	343950000	12	tr|F5H442|F5H442_HUMAN Tumor susceptibility gene 101 protein OS=Homo sapiens OX=9606 GN=TSG101 PE=1 SV=1;sp|Q99816|TS101_HUMAN Tumor susceptibility gene 101 protein OS=Homo sapiens OX=9606 GN=TSG101 PE=1 SV=2
Transportin-2	TNPO2	A0A075B780	0.706445	0.107772	1.39645	1.54779		2.525	0.00109091	2.08718	6.44335	+	0.338683	0.370482	-0.690729	-0.819586		20.2386	19.1278	19.7997	21.8633	22.055	19.4373	21.854	21.804	21.7697	13	10	10	21.9	18.1	18.1	86.54	0	24.991	440150000	12	tr|A0A075B780|A0A075B780_HUMAN Transportin-2 OS=Homo sapiens OX=9606 GN=TNPO2 PE=1 SV=1;sp|O14787|TNPO2_HUMAN Transportin-2 OS=Homo sapiens OX=9606 GN=TNPO2 PE=1 SV=3
Ribonuclease P protein subunit p30	RPP30	P78346	1.60214	0.0105769	1.68048	3.49561	+	1.90831	0.00235669	2.08518	4.3299	+	2.14808	0.00108788	-0.404695	-5.07393	+	21.2405	19.7181	21.0419	22.3491	22.4377	22.2551	22.7362	22.6571	22.8627	12	12	12	60.8	60.8	60.8	29.321	0	60.919	2280200000	43	sp|P78346|RPP30_HUMAN Ribonuclease P protein subunit p30 OS=Homo sapiens OX=9606 GN=RPP30 PE=1 SV=1;tr|Q5VU11|Q5VU11_HUMAN Ribonuclease P protein subunit p30 (Fragment) OS=Homo sapiens OX=9606 GN=RPP30 PE=1 SV=1;tr|Q5VU10|Q5VU10_HUMAN Ribonuclease P protei
BTB/POZ domain-containing protein KCTD5	KCTD5	Q9NXV2	NaN	1	0	NaN		3.84442	0	2.08451	14.1933	+	4.75034	0	-3.00798	-24.0366	+	19.0884	19.2325	19.5158	18.2077	18.3145	18.5441	21.4031	21.2161	21.4711	4	4	4	26.5	26.5	26.5	26.092	0	33.022	212920000	9	sp|Q9NXV2|KCTD5_HUMAN BTB/POZ domain-containing protein KCTD5 OS=Homo sapiens OX=9606 GN=KCTD5 PE=1 SV=1;tr|H3BSS5|H3BSS5_HUMAN BTB/POZ domain-containing protein KCTD5 OS=Homo sapiens OX=9606 GN=KCTD5 PE=1 SV=1
Serine/threonine-protein phosphatase 5;Serine/threonine-protein phosphatase	PPP5C	P53041	NaN	1	0	NaN		2.07974	0.00193823	2.08305	4.85277	+	3.82652	0.00019917	-2.2494	-14.0454	+	19.2011	20.1151	18.6883	19.2477	18.9242	19.3335	21.269	21.3751	21.6096	3	3	3	8.6	8.6	8.6	56.878	0	20.425	139440000	7	sp|P53041|PPP5_HUMAN Serine/threonine-protein phosphatase 5 OS=Homo sapiens OX=9606 GN=PPP5C PE=1 SV=1;tr|H0YDU8|H0YDU8_HUMAN Serine/threonine-protein phosphatase (Fragment) OS=Homo sapiens OX=9606 GN=PPP5C PE=1 SV=1;tr|A8MU39|A8MU39_HUMAN Serine/threonine
Retinoblastoma-associated protein	RB1	A0A3B3IS71	NaN	1	0	NaN		3.80956	0	2.07904	13.9067	+	2.25929	0.000697987	-2.30159	-5.45058	+	19.4252	19.1312	19.5253	19.9058	19.0143	18.4939	21.6216	21.3335	21.3636	5	5	5	9.4	9.4	9.4	105.45	0	11.888	126120000	7	tr|A0A3B3IS71|A0A3B3IS71_HUMAN Retinoblastoma-associated protein OS=Homo sapiens OX=9606 GN=RB1 PE=1 SV=1;sp|P06400|RB_HUMAN Retinoblastoma-associated protein OS=Homo sapiens OX=9606 GN=RB1 PE=1 SV=2
Coatomer subunit alpha;Xenin;Proxenin	COPA	P53621	1.74775	0.00910558	0.706402	3.87778	+	4.15315	0	2.07864	16.9956	+	3.08271	0.000306057	-1.37223	-9.04848	+	22.5679	22.1969	22.482	23.0648	23.3943	22.9069	24.4536	24.4376	24.5915	57	57	57	62.8	62.8	62.8	138.34	0	323.31	15652000000	341	sp|P53621|COPA_HUMAN Coatomer subunit alpha OS=Homo sapiens OX=9606 GN=COPA PE=1 SV=2;tr|A0A3B3IT15|A0A3B3IT15_HUMAN Coatomer subunit alpha OS=Homo sapiens OX=9606 GN=COPA PE=1 SV=1;tr|A0A3B3IS84|A0A3B3IS84_HUMAN Coatomer subunit alpha OS=Homo sapiens OX=9
Dual specificity mitogen-activated protein kinase kinase 1;Dual specificity mitogen-activated protein kinase kinase 2	MAP2K1;MAP2K2	Q02750	NaN	1	0	NaN		1.62084	0.0047815	2.07714	3.54331	+	3.17315	0.000328018	-2.7065	-9.55106	+	18.5812	19.0417	20.5054	19.1305	18.8851	18.2247	21.2879	21.5663	21.5055	4	4	4	12.2	12.2	12.2	43.439	0	11.708	193940000	5	sp|Q02750|MP2K1_HUMAN Dual specificity mitogen-activated protein kinase kinase 1 OS=Homo sapiens OX=9606 GN=MAP2K1 PE=1 SV=2;tr|A0A1B0GUL7|A0A1B0GUL7_HUMAN Protein kinase domain-containing protein OS=Homo sapiens OX=9606 PE=1 SV=1;sp|P36507|MP2K2_HUMAN Dua
Synaptobrevin homolog YKT6	YKT6	A0A7I2V4L6	1.40762	0.0175164	0.60155	3.02116	+	3.22443	0	2.07688	9.84746	+	2.73325	0.000437981	-1.47533	-7.32524	+	20.284	20.1042	20.6086	20.7808	21.2001	20.8205	22.1148	22.5002	22.6123	5	5	5	37.2	37.2	37.2	21.713	0	28.189	511590000	24	tr|A0A7I2V4L6|A0A7I2V4L6_HUMAN Synaptobrevin homolog YKT6 OS=Homo sapiens OX=9606 GN=YKT6 PE=1 SV=1;sp|O15498|YKT6_HUMAN Synaptobrevin homolog YKT6 OS=Homo sapiens OX=9606 GN=YKT6 PE=1 SV=1;tr|A0A7I2V3A1|A0A7I2V3A1_HUMAN Synaptobrevin homolog YKT6 OS=Homo
Exportin-2	CSE1L	P55060	0.574653	0.164053	-0.15407	-1.29093		4.70008	0	2.07609	23.3471	+	4.96848	0	-2.23016	-27.2702	+	25.9463	25.7183	25.6573	25.5391	25.7813	25.5393	27.8517	27.8721	27.8263	46	46	46	64.6	64.6	64.6	110.42	0	323.31	26570000000	386	sp|P55060|XPO2_HUMAN Exportin-2 OS=Homo sapiens OX=9606 GN=CSE1L PE=1 SV=3
Protein SEC13 homolog	SEC13	P55735	0.602399	0.147621	-1.40226	-1.34506		1.37939	0.00703389	2.07501	2.95538	+	1.7271	0.00265539	-3.47727	-3.82202	+	20.8033	19.2453	21.2749	17.6501	20.5615	18.905	22.839	21.8326	22.8768	8	8	8	47.2	47.2	47.2	35.54	0	148.89	950450000	22	sp|P55735|SEC13_HUMAN Protein SEC13 homolog OS=Homo sapiens OX=9606 GN=SEC13 PE=1 SV=3;tr|A8MXL6|A8MXL6_HUMAN GATOR complex protein SEC13 OS=Homo sapiens OX=9606 GN=SEC13 PE=1 SV=1
RNA-binding protein Musashi homolog 1	MSI1	O43347	0.136847	0.842311	-0.369256	-0.370618		2.39801	0.00109866	2.07346	5.95164	+	1.19143	0.0101349	-2.44272	-2.53454	+	19.9401	20.1199	19.1305	18.0909	21.2168	18.775	22.0428	21.4756	21.8924	5	5	4	26	26	22.7	39.124	0	49.483	342950000	19	sp|O43347|MSI1H_HUMAN RNA-binding protein Musashi homolog 1 OS=Homo sapiens OX=9606 GN=MSI1 PE=1 SV=1
Exocyst complex component 4	EXOC4	Q96A65	0.49591	0.221171	0.646502	1.13649		1.65115	0.00457243	2.07025	3.62148	+	1.85751	0.00210896	-1.42374	-4.18313	+	19.4147	18.1166	19.8342	20.0328	19.2948	19.9774	20.9049	20.994	21.6773	10	10	10	14.1	14.1	14.1	110.5	0	30.337	306220000	20	sp|Q96A65|EXOC4_HUMAN Exocyst complex component 4 OS=Homo sapiens OX=9606 GN=EXOC4 PE=1 SV=1
Inosine-5-monophosphate dehydrogenase;Inosine-5-monophosphate dehydrogenase 1	IMPDH1	A0A3B3IRL5	0.0697723	0.92265	-0.142816	-0.199525		1.89002	0.00245667	2.07025	4.27664	+	1.75146	0.00249489	-2.21306	-3.88784	+	19.609	18.5324	20.0868	20.3591	18.8092	18.6315	21.746	21.2208	21.4721	4	4	4	11.4	11.4	11.4	54.272	0	12.53	170950000	10	tr|A0A3B3IRL5|A0A3B3IRL5_HUMAN Inosine-5-monophosphate dehydrogenase (Fragment) OS=Homo sapiens OX=9606 GN=IMPDH1 PE=1 SV=1;tr|C9J381|C9J381_HUMAN Inosine-5-monophosphate dehydrogenase OS=Homo sapiens OX=9606 GN=IMPDH1 PE=1 SV=1;sp|P20839|IMDH1_HUMAN Ino
Insulin-like growth factor 2 mRNA-binding protein 2	IGF2BP2	F8W930	2.85629	0.00187654	2.88901	7.89475	+	2.33906	0.00123313	2.06731	5.73429	+	2.58035	0.000472613	0.821693	6.66824	+	18.5298	19.3613	19.7206	21.9673	22.0259	22.2855	21.2912	21.1325	21.3899	11	10	10	27.3	25.1	25.1	66.785	0	43.939	492100000	25	tr|F8W930|F8W930_HUMAN Insulin-like growth factor 2 mRNA-binding protein 2 OS=Homo sapiens OX=9606 GN=IGF2BP2 PE=1 SV=1;sp|Q9Y6M1|IF2B2_HUMAN Insulin-like growth factor 2 mRNA-binding protein 2 OS=Homo sapiens OX=9606 GN=IGF2BP2 PE=1 SV=2
Vacuolar protein sorting-associated protein 26B	VPS26B	Q4G0F5	0.539055	0.186422	0.533043	1.2213		2.28539	0.00147761	2.06449	5.54213	+	1.44496	0.00514049	-1.53145	-3.10933	+	18.5957	19.2732	19.1483	19.5125	20.216	18.8879	20.6347	20.9085	21.6675	5	4	4	18.2	16.1	16.1	39.154	0	6.0115	190350000	6	sp|Q4G0F5|VP26B_HUMAN Vacuolar protein sorting-associated protein 26B OS=Homo sapiens OX=9606 GN=VPS26B PE=1 SV=2
Septin-11	2011-09-01	D6RGI3	NaN	1	0	NaN		1.78496	0.00322974	2.06234	3.97953	+	3.14378	0.000321788	-1.63862	-9.38511	+	18.5778	18.6364	20.1353	19.3083	19.4991	19.8133	21.359	21.0431	21.1345	4	4	3	9.4	9.4	7.5	49.005	0	6.5925	139730000	8	tr|D6RGI3|D6RGI3_HUMAN Septin OS=Homo sapiens OX=9606 GN=SEPTIN11 PE=1 SV=1;tr|D6RER5|D6RER5_HUMAN Septin OS=Homo sapiens OX=9606 GN=SEPTIN11 PE=1 SV=1;sp|Q9NVA2|SEP11_HUMAN Septin-11 OS=Homo sapiens OX=9606 GN=SEPTIN11 PE=1 SV=3;tr|D6RDU5|D6RDU5_HUMAN Sep
GMP synthase [glutamine-hydrolyzing]	GMPS	P49915	1.03372	0.0413999	-1.11134	-2.20119	+	2.12695	0.00174581	2.05975	5.00475	+	2.89892	0.000478505	-3.17108	-8.10117	+	20.9073	21.8471	22.1239	21.1983	20.2609	20.0851	23.5665	24.0469	23.444	21	21	21	44.7	44.7	44.7	76.715	0	162.45	2417800000	69	sp|P49915|GUAA_HUMAN GMP synthase [glutamine-hydrolyzing] OS=Homo sapiens OX=9606 GN=GMPS PE=1 SV=1
40S ribosomal protein S16	RPS16	P62249	4.04491	0.000420091	2.59988	15.9567	+	4.47513	0	2.0591	20.493	+	1.69661	0.00283958	0.540775	3.7407	+	25.0638	24.7654	24.8507	27.3073	27.7596	27.4126	26.8723	26.9493	27.0356	14	14	14	59.6	59.6	59.6	16.445	0	62.674	49503000000	260	sp|P62249|RS16_HUMAN 40S ribosomal protein S16 OS=Homo sapiens OX=9606 GN=RPS16 PE=1 SV=2;tr|M0R210|M0R210_HUMAN 40S ribosomal protein S16 OS=Homo sapiens OX=9606 GN=RPS16 PE=1 SV=1;tr|M0R3H0|M0R3H0_HUMAN 40S ribosomal protein S16 OS=Homo sapiens OX=9606 G
Conserved oligomeric Golgi complex subunit 2	COG2	Q14746	NaN	1	0	NaN		2.93641	0.000568966	2.05595	8.28674	+	2.88529	0.000474513	-2.82037	-8.03469	+	19.7722	19.2747	18.9915	19.1242	17.9634	18.6576	21.2895	21.5961	21.3207	9	9	9	22.5	22.5	22.5	83.207	0	37.9	286070000	17	sp|Q14746|COG2_HUMAN Conserved oligomeric Golgi complex subunit 2 OS=Homo sapiens OX=9606 GN=COG2 PE=1 SV=1;tr|B7Z2Y2|B7Z2Y2_HUMAN Component of oligomeric Golgi complex 2 OS=Homo sapiens OX=9606 GN=COG2 PE=1 SV=1
14-3-3 protein theta	YWHAQ	P27348	1.54243	0.0127506	0.707788	3.34584	+	3.34585	0	2.05563	10.5839	+	3.68827	0.000172973	-1.34784	-12.952	+	22.1995	22.3684	21.7353	22.909	22.8975	22.62	24.2354	24.0849	24.1497	14	12	12	43.3	40	40	27.764	0	302.25	4018300000	87	sp|P27348|1433T_HUMAN 14-3-3 protein theta OS=Homo sapiens OX=9606 GN=YWHAQ PE=1 SV=1;tr|E9PG15|E9PG15_HUMAN 14-3-3 protein theta (Fragment) OS=Homo sapiens OX=9606 GN=YWHAQ PE=1 SV=1
mRNA-decapping enzyme 1A	DCP1A	Q9NPI6	NaN	1	0	NaN		2.89521	0.00055	2.05405	8.08301	+	2.28108	0.000703654	-3.1031	-5.52693	+	19.8906	19.3445	19.0389	17.9686	17.6769	19.4812	21.3818	21.5048	21.5494	5	5	5	12.7	12.7	12.7	63.278	0	8.6544	153000000	9	sp|Q9NPI6|DCP1A_HUMAN mRNA-decapping enzyme 1A OS=Homo sapiens OX=9606 GN=DCP1A PE=1 SV=3;tr|A0A087WXD0|A0A087WXD0_HUMAN mRNA-decapping enzyme 1A OS=Homo sapiens OX=9606 GN=DCP1A PE=1 SV=1;tr|A0A087WVE6|A0A087WVE6_HUMAN mRNA-decapping enzyme 1A (Fragment)
Transforming acidic coiled-coil-containing protein 3	TACC3	A0A494BZT8	NaN	1	0	NaN		3.55102	0	2.05166	11.9478	+	2.70709	0.00042953	-2.13033	-7.20895	+	19.2955	18.9742	19.5362	19.1602	18.7024	19.7072	21.2145	21.3497	21.3967	5	5	5	11.4	11.4	11.4	89.871	0	25.849	142100000	10	tr|A0A494BZT8|A0A494BZT8_HUMAN Transforming acidic coiled-coil-containing protein 3 OS=Homo sapiens OX=9606 GN=TACC3 PE=1 SV=1;sp|Q9Y6A5|TACC3_HUMAN Transforming acidic coiled-coil-containing protein 3 OS=Homo sapiens OX=9606 GN=TACC3 PE=1 SV=1;tr|A0A087WU
Protein transport protein Sec24C	SEC24C	G5EA31	0.697046	0.110298	0.555585	1.52945		2.3144	0.0012145	2.05079	5.64534	+	6.95658	0	-1.4952	-85.8191	+	20.4795	19.2312	19.9884	20.4477	20.4392	20.479	21.9278	21.971	21.9527	14	14	14	18.4	18.4	18.4	111.98	0	49.373	1228800000	60	tr|G5EA31|G5EA31_HUMAN Protein transport protein Sec24C OS=Homo sapiens OX=9606 GN=SEC24C PE=1 SV=1;sp|P53992|SC24C_HUMAN Protein transport protein Sec24C OS=Homo sapiens OX=9606 GN=SEC24C PE=1 SV=3
THAP domain-containing protein 11	THAP11	Q96EK4	1.16834	0.0284245	1.37704	2.48473	+	1.70303	0.00405938	2.04938	3.75773	+	1.30422	0.00755952	-0.672338	-2.78363	+	20.3351	18.8052	18.7319	20.674	20.9841	20.3453	21.0429	21.4071	21.5705	4	4	4	11.5	11.5	11.5	34.455	0	7.3681	232770000	16	sp|Q96EK4|THA11_HUMAN THAP domain-containing protein 11 OS=Homo sapiens OX=9606 GN=THAP11 PE=1 SV=2
Hexokinase-1	HK1	P19367	3.41884	0.000917874	-3.17075	-11.0513	+	3.63097	0	2.04599	12.5233	+	4.32745	0.000377953	-5.21674	-18.809	+	20.6402	20.6012	20.9992	17.2544	18.0851	17.3889	22.7446	22.6432	22.9908	17	17	15	23.2	23.2	21.2	102.48	0	93.422	1317100000	51	sp|P19367|HXK1_HUMAN Hexokinase-1 OS=Homo sapiens OX=9606 GN=HK1 PE=1 SV=3
C-Jun-amino-terminal kinase-interacting protein 4	SPAG9	O60271	NaN	1	0	NaN		2.31694	0.00121818	2.04467	5.65443	+	3.94237	0.000231884	-2.89044	-15.0298	+	20.035	19.8321	18.8703	18.4115	18.7266	19.062	21.5629	21.7029	21.6056	12	12	12	14.5	14.5	14.5	146.2	0	60.422	540090000	22	sp|O60271|JIP4_HUMAN C-Jun-amino-terminal kinase-interacting protein 4 OS=Homo sapiens OX=9606 GN=SPAG9 PE=1 SV=4;tr|A0A087X2D8|A0A087X2D8_HUMAN C-Jun-amino-terminal kinase-interacting protein 4 OS=Homo sapiens OX=9606 GN=SPAG9 PE=1 SV=1
High mobility group protein 20A	HMG20A	Q9NP66	0.387918	0.351428	0.699512	0.920639		1.25995	0.00851426	2.04461	2.68469	+	4.8303	0	-1.3451	-25.1752	+	19.3229	20.3032	21.9284	21.2332	21.2179	21.202	22.5623	22.4718	22.6542	4	4	4	16.7	16.7	16.7	40.143	0	74.32	671320000	25	sp|Q9NP66|HM20A_HUMAN High mobility group protein 20A OS=Homo sapiens OX=9606 GN=HMG20A PE=1 SV=1;tr|H0YKL0|H0YKL0_HUMAN High mobility group protein 20A (Fragment) OS=Homo sapiens OX=9606 GN=HMG20A PE=1 SV=1
Putative helicase MOV-10	MOV10	Q9HCE1	1.58484	0.0110742	3.80625	3.45183	+	0.845753	0.0351472	2.04047	1.82142	+	2.88395	0.000473636	1.76578	8.02813	+	19.7035	23.4901	21.9811	25.6661	25.4479	25.4793	23.5224	24.1817	23.5919	35	35	35	45.1	45.1	45.1	113.67	0	323.31	7919000000	139	sp|Q9HCE1|MOV10_HUMAN Helicase MOV-10 OS=Homo sapiens OX=9606 GN=MOV10 PE=1 SV=2;tr|Q5JR04|Q5JR04_HUMAN RNA helicase OS=Homo sapiens OX=9606 GN=MOV10 PE=1 SV=1
Protein flightless-1 homolog	FLII	Q13045	3.55359	0.000516484	2.32597	11.966	+	3.32832	0	2.03722	10.4745	+	3.48394	0.000290469	0.288752	11.4846	+	19.6093	18.9391	19.2971	21.6335	21.6147	21.5752	21.3115	21.2917	21.354	17	17	15	20.2	20.2	17.7	144.75	0	82.723	1154800000	52	sp|Q13045|FLII_HUMAN Protein flightless-1 homolog OS=Homo sapiens OX=9606 GN=FLII PE=1 SV=2
Alpha- and gamma-adaptin-binding protein p34	AAGAB	Q6PD74	NaN	1	0	NaN		1.63596	0.00473971	2.03693	3.58217	+	2.26893	0.000701281	-2.79591	-5.48423	+	18.419	19.5108	20.3711	18.4473	19.6416	17.9351	21.367	21.4524	21.5924	6	6	6	38.7	38.7	38.7	34.593	0	25.495	178790000	12	sp|Q6PD74|AAGAB_HUMAN Alpha- and gamma-adaptin-binding protein p34 OS=Homo sapiens OX=9606 GN=AAGAB PE=1 SV=1
Argininosuccinate synthase	ASS1	P00966	NaN	1	0	NaN		2.42644	0.00111182	2.0369	6.05888	+	2.13563	0.00114505	-2.99961	-5.03307	+	19.4177	19.2341	20.2831	19.7619	18.55	17.7348	21.5061	21.7249	21.8146	6	6	6	20.1	20.1	20.1	46.53	0	38.04	362150000	12	sp|P00966|ASSY_HUMAN Argininosuccinate synthase OS=Homo sapiens OX=9606 GN=ASS1 PE=1 SV=2;tr|Q5T6L5|Q5T6L5_HUMAN Citrulline--aspartate ligase (Fragment) OS=Homo sapiens OX=9606 GN=ASS1 PE=1 SV=1;tr|Q5T6L6|Q5T6L6_HUMAN Citrulline--aspartate ligase (Fragment
78 kDa glucose-regulated protein	HSPA5	P11021	3.78529	0.000643836	1.70134	13.7103	+	4.41575	0	2.03632	19.7988	+	1.9287	0.00175779	-0.334983	-4.38981	+	24.1739	23.9865	24.3339	26.0054	25.8341	25.7588	26.215	26.1573	26.231	32	31	31	49.5	49.5	49.5	72.332	0	323.31	42303000000	516	sp|P11021|BIP_HUMAN Endoplasmic reticulum chaperone BiP OS=Homo sapiens OX=9606 GN=HSPA5 PE=1 SV=2;tr|A0A7P0TB36|A0A7P0TB36_HUMAN Endoplasmic reticulum chaperone BiP OS=Homo sapiens OX=9606 GN=HSPA5 PE=4 SV=1;tr|A0A7P0TAI0|A0A7P0TAI0_HUMAN Endoplasmic reti
Methionine--tRNA ligase, cytoplasmic	MARS	P56192	4.53668	0	-0.821134	-21.2379	+	6.34234	0	2.02979	60.2452	+	6.28947	0	-2.85093	-58.4379	+	23.1004	23.0666	23.0672	22.3296	22.2083	22.2329	25.1706	25.0678	25.0851	39	39	39	55.7	55.7	55.7	101.11	0	323.31	15897000000	258	sp|P56192|SYMC_HUMAN Methionine--tRNA ligase, cytoplasmic OS=Homo sapiens OX=9606 GN=MARS1 PE=1 SV=2
40S ribosomal protein S29	RPS29	A0A2R8Y851	1.9379	0.00713383	3.53588	4.41706	+	1.26467	0.00836929	2.02767	2.69517	+	1.57769	0.0035046	1.50822	3.43382	+	19.5816	21.5032	21.8815	24.6266	23.8461	25.1012	22.5778	23.0545	23.417	3	3	3	21.8	21.8	21.8	10.256	0	24.215	2215600000	14	tr|A0A2R8Y851|A0A2R8Y851_HUMAN 40S ribosomal protein S29 OS=Homo sapiens OX=9606 GN=RPS29 PE=1 SV=1;sp|P62273|RS29_HUMAN 40S ribosomal protein S29 OS=Homo sapiens OX=9606 GN=RPS29 PE=1 SV=2;tr|A0A2R8Y6P7|A0A2R8Y6P7_HUMAN 40S ribosomal protein S29 (Fragment
DNA primase small subunit;DNA primase	PRIM1	A0A5F9ZHB6	NaN	1	0	NaN		1.7796	0.00328424	2.02707	3.96477	+	2.17714	0.00109845	-2.16491	-5.17031	+	20.033	18.9369	18.2825	18.2879	18.8294	19.7216	21.0902	21.1608	21.0826	7	7	7	19	19	19	54.082	0	12.507	165070000	9	tr|A0A5F9ZHB6|A0A5F9ZHB6_HUMAN DNA primase OS=Homo sapiens OX=9606 GN=PRIM1 PE=1 SV=1;sp|P49642|PRI1_HUMAN DNA primase small subunit OS=Homo sapiens OX=9606 GN=PRIM1 PE=1 SV=1;tr|F8VNY2|F8VNY2_HUMAN DNA primase (Fragment) OS=Homo sapiens OX=9606 GN=PRIM1 P
TBC1 domain family member 10B	TBC1D10B	Q4KMP7	0.405976	0.322935	-0.469271	-0.957211		2.33338	0.00122842	2.02703	5.7137	+	2.39895	0.000579627	-2.4963	-5.95515	+	19.5092	19.9115	18.8525	19.1535	19.493	18.219	21.1169	21.5299	21.7075	7	7	7	16	16	16	87.198	0	13.804	284250000	16	sp|Q4KMP7|TB10B_HUMAN TBC1 domain family member 10B OS=Homo sapiens OX=9606 GN=TBC1D10B PE=1 SV=3
Elongator complex protein 5	ELP5	I3L1Q3	NaN	1	0	NaN		1.86553	0.00251443	2.02663	4.20606	+	3.15014	0.000323232	-2.34558	-9.42081	+	19.4727	20.0232	18.4634	19.0376	18.6444	19.3204	21.1237	21.2746	21.6409	3	3	3	15.3	15.3	15.3	28.697	0	22.953	129730000	6	tr|I3L1Q3|I3L1Q3_HUMAN Elongator complex protein 5 (Fragment) OS=Homo sapiens OX=9606 GN=ELP5 PE=1 SV=1;sp|Q8TE02|ELP5_HUMAN Elongator complex protein 5 OS=Homo sapiens OX=9606 GN=ELP5 PE=1 SV=2;tr|I3L2A9|I3L2A9_HUMAN Elongator complex protein 5 (Fragment)
60S ribosomal protein L23a	RPL23A	H7BY10	4.8947	0	4.50926	26.131	+	3.38185	0	2.02641	10.8121	+	4.157	0.000292683	2.48285	17.0337	+	24.7095	24.2649	24.2676	28.8106	29.0993	28.8599	26.2104	26.5405	26.5703	12	12	12	46.2	46.2	46.2	17.692	0	162.83	66168000000	214	tr|H7BY10|H7BY10_HUMAN 60S ribosomal protein L23a (Fragment) OS=Homo sapiens OX=9606 GN=RPL23A PE=1 SV=1;tr|K7ERT8|K7ERT8_HUMAN 60S ribosomal protein L23a (Fragment) OS=Homo sapiens OX=9606 GN=RPL23A PE=1 SV=1;tr|A8MUS3|A8MUS3_HUMAN 60S ribosomal protein L
Histone-binding protein RBBP7	RBBP7	Q16576	1.58844	0.0110016	-0.492872	-3.46091	+	3.80281	0	2.02219	13.8517	+	4.6016	0	-2.51507	-22.0523	+	24.3287	24.3784	24.7096	24.0228	24.0863	23.829	26.3554	26.4829	26.645	20	20	15	76.9	76.9	71.3	47.82	0	323.31	27300000000	320	sp|Q16576|RBBP7_HUMAN Histone-binding protein RBBP7 OS=Homo sapiens OX=9606 GN=RBBP7 PE=1 SV=1;tr|E9PC52|E9PC52_HUMAN Histone-binding protein RBBP7 OS=Homo sapiens OX=9606 GN=RBBP7 PE=1 SV=1;tr|Q5JP01|Q5JP01_HUMAN Histone-binding protein RBBP7 (Fragment) O
60S acidic ribosomal protein P0;60S acidic ribosomal protein P0-like	RPLP0;RPLP0P6	P05388	5.25951	0	4.31654	32.2642	+	5.12705	0	2.02084	29.8877	+	4.0896	0.000271955	2.2957	16.3779	+	24.9167	24.8254	24.7908	29.0435	29.4174	29.0217	26.8785	26.7618	26.9552	20	20	1	58.7	58.7	4.1	34.273	0	323.31	131300000000	428	sp|P05388|RLA0_HUMAN 60S acidic ribosomal protein P0 OS=Homo sapiens OX=9606 GN=RPLP0 PE=1 SV=1;tr|F8VU65|F8VU65_HUMAN 60S acidic ribosomal protein P0 (Fragment) OS=Homo sapiens OX=9606 GN=RPLP0 PE=1 SV=1;tr|F8VW21|F8VW21_HUMAN 60S acidic ribosomal protein
Echinoderm microtubule-associated protein-like 4	EML4	B5MBZ0	NaN	1	0	NaN		2.13523	0.00168746	2.0207	5.03177	+	4.60353	0	-2.19577	-22.0771	+	18.6118	18.4026	19.6873	18.8782	18.59	18.7083	20.9387	20.8206	21.0045	6	6	6	7.4	7.4	7.4	110.18	0	8.3797	120220000	6	tr|B5MBZ0|B5MBZ0_HUMAN Echinoderm microtubule-associated protein-like 4 OS=Homo sapiens OX=9606 GN=EML4 PE=1 SV=3;sp|Q9HC35|EMAL4_HUMAN Echinoderm microtubule-associated protein-like 4 OS=Homo sapiens OX=9606 GN=EML4 PE=1 SV=3
Protein Wiz	WIZ	M0QXA7	0.375651	0.370197	0.773491	0.895654		1.3157	0.00763579	2.02064	2.80954	+	1.0034	0.0173843	-1.24715	-2.13881	+	20.2663	20.4554	18.3294	20.8018	21.1589	19.411	21.6842	22.1229	21.3059	6	6	6	8.6	8.6	8.6	103.28	0	12.627	354560000	9	tr|M0QXA7|M0QXA7_HUMAN Protein Wiz OS=Homo sapiens OX=9606 GN=WIZ PE=1 SV=1;tr|A0A669KBH9|A0A669KBH9_HUMAN Protein Wiz OS=Homo sapiens OX=9606 GN=WIZ PE=1 SV=1;tr|A0A669KAV7|A0A669KAV7_HUMAN Protein Wiz OS=Homo sapiens OX=9606 GN=WIZ PE=1 SV=1;tr|B9EGQ5|B9
LanC-like protein 2	LANCL2	Q9NS86	NaN	1	0	NaN		2.66125	0.000883978	2.01957	7.00912	+	3.13622	0.000319645	-2.38147	-9.34278	+	18.7043	19.3509	19.6016	18.636	19.3191	18.616	21.2607	21.0421	21.4127	4	4	4	12.7	12.7	12.7	50.854	0	10.392	114200000	10	sp|Q9NS86|LANC2_HUMAN LanC-like protein 2 OS=Homo sapiens OX=9606 GN=LANCL2 PE=1 SV=1
Leucine-rich repeat-containing protein 47	LRRC47	Q8N1G4	0.183722	0.770926	0.252221	0.481903		2.67122	0.000888889	2.01861	7.05217	+	1.78214	0.00232051	-1.76638	-3.97178	+	19.1831	19.8309	20.1367	20.3735	19.0872	20.4467	21.6288	21.8006	21.7771	6	6	6	13.4	13.4	13.4	63.472	0	20.778	306100000	18	sp|Q8N1G4|LRC47_HUMAN Leucine-rich repeat-containing protein 47 OS=Homo sapiens OX=9606 GN=LRRC47 PE=1 SV=1
Transcriptional repressor p66-beta	GATAD2B	A0A0U1RRM1	2.79627	0.00211799	-1.30304	-7.61218	+	3.63095	0	2.01274	12.5232	+	5.16214	0	-3.31578	-30.4997	+	22.1181	21.7307	22.2113	20.5621	20.8647	20.7242	24.0056	23.937	24.1558	15	14	14	36	34.1	34.1	63.461	0	95.54	2218100000	49	tr|A0A0U1RRM1|A0A0U1RRM1_HUMAN Transcriptional repressor p66-beta OS=Homo sapiens OX=9606 GN=GATAD2B PE=1 SV=1;sp|Q8WXI9|P66B_HUMAN Transcriptional repressor p66-beta OS=Homo sapiens OX=9606 GN=GATAD2B PE=1 SV=1;tr|A0A0U1RR30|A0A0U1RR30_HUMAN Transcription
Creatine kinase B-type	CKB	P12277	0.924474	0.0580672	2.09046	1.97858		0.886598	0.0298898	2.01136	1.90267	+	0.301375	0.464249	0.0791016	0.741428		19.596	18.5871	22.1309	22.2639	22.0527	22.2689	22.2694	22.0751	22.0037	6	6	6	29.4	29.4	29.4	42.644	0	62.71	903020000	30	sp|P12277|KCRB_HUMAN Creatine kinase B-type OS=Homo sapiens OX=9606 GN=CKB PE=1 SV=1;tr|H0YJG0|H0YJG0_HUMAN Creatine kinase (Fragment) OS=Homo sapiens OX=9606 GN=CKB PE=1 SV=1
Notchless protein homolog 1	NLE1	Q9NVX2	2.9955	0.00186621	3.50592	8.58704	+	2.16336	0.00156868	2.00986	5.12444	+	2.96014	0.000402711	1.49607	8.40617	+	19.5317	18.891	20.2073	23.219	23.1769	22.7518	21.3655	21.6047	21.6894	12	12	12	44.7	44.7	44.7	53.32	0	200.33	2482100000	48	sp|Q9NVX2|NLE1_HUMAN Notchless protein homolog 1 OS=Homo sapiens OX=9606 GN=NLE1 PE=1 SV=4;tr|A0A0A0MRH0|A0A0A0MRH0_HUMAN Notchless protein homolog 1 OS=Homo sapiens OX=9606 GN=NLE1 PE=1 SV=1;tr|K7EN33|K7EN33_HUMAN Notchless protein homolog 1 (Fragment) OS
PRKC apoptosis WT1 regulator protein	PAWR	Q96IZ0	3.79454	0.000650519	2.47626	13.7848	+	3.3025	0	2.00964	10.3153	+	2.29691	0.000709898	0.466615	5.5829	+	19.6882	19.1122	19.2111	21.7712	21.8593	21.8098	21.3697	21.1989	21.4718	5	5	5	26.5	26.5	26.5	36.567	0	78.595	600350000	26	sp|Q96IZ0|PAWR_HUMAN PRKC apoptosis WT1 regulator protein OS=Homo sapiens OX=9606 GN=PAWR PE=1 SV=1
Heparan sulfate 2-O-sulfotransferase 1	HS2ST1	Q7LGA3	0.168552	0.794326	0.398727	0.446502		2.29591	0.00129932	2.0091	5.57937	+	0.916985	0.0226546	-1.61037	-1.96353	+	20.2011	19.0629	19.2155	21.5113	18.8729	19.2914	21.5391	21.5629	21.4048	3	3	3	10.1	10.1	10.1	41.881	0	6.2203	260690000	6	sp|Q7LGA3|HS2ST_HUMAN Heparan sulfate 2-O-sulfotransferase 1 OS=Homo sapiens OX=9606 GN=HS2ST1 PE=1 SV=1
Lysophospholipase-like protein 1	LYPLAL1	Q5VWZ2	NaN	1	0	NaN		1.52371	0.00552658	2.00783	3.29967	+	1.86523	0.00211765	-2.31203	-4.20519	+	19.059	20.3453	18.3908	18.7044	18.2326	19.9456	21.3357	20.8937	21.5893	4	4	4	27.4	27.4	27.4	26.316	0	9.7429	165320000	8	sp|Q5VWZ2|LYPL1_HUMAN Lysophospholipase-like protein 1 OS=Homo sapiens OX=9606 GN=LYPLAL1 PE=1 SV=3
Golgi-associated PDZ and coiled-coil motif-containing protein	GOPC	Q9HD26	NaN	1	0	NaN		1.31678	0.00763981	2.0077	2.812	+	5.70857	0	-2.6653	-41.8088	+	20.0061	19.5132	17.6679	18.4298	18.4321	18.3525	21.0244	21.0004	21.1856	7	7	7	17.7	17.7	17.7	50.519	0	16.92	208070000	13	sp|Q9HD26|GOPC_HUMAN Golgi-associated PDZ and coiled-coil motif-containing protein OS=Homo sapiens OX=9606 GN=GOPC PE=1 SV=1;tr|F5H1Y4|F5H1Y4_HUMAN Golgi-associated PDZ and coiled-coil motif containing protein transcript variant 3 OS=Homo sapiens OX=9606 G
Mitotic-spindle organizing protein 2A;Mitotic-spindle organizing protein 2B	MZT2A;MZT2B	Q6P582	NaN	1	0	NaN		2.46983	0.00114757	2.00755	6.22565	+	4.21568	0.000315789	-1.78029	-17.6256	+	18.6414	19.5569	19.6099	19.6346	19.4572	19.3981	21.1353	21.3276	21.3679	3	3	3	28.5	28.5	28.5	16.22	0	13.886	147520000	13	sp|Q6P582|MZT2A_HUMAN Mitotic-spindle organizing protein 2A OS=Homo sapiens OX=9606 GN=MZT2A PE=1 SV=2;tr|H7C173|H7C173_HUMAN Mitotic-spindle organizing protein 2B (Fragment) OS=Homo sapiens OX=9606 GN=MZT2B PE=1 SV=1;tr|H7C202|H7C202_HUMAN Mitotic-spindle
Vacuolar protein-sorting-associated protein 25	VPS25	K7ENE3	NaN	1	0	NaN		2.29123	0.00138922	2.0071	5.56278	+	2.7681	0.000446382	-1.84293	-7.48269	+	19.1573	18.162	19.1483	18.5926	19.1372	19.2304	20.8873	20.5542	21.0474	3	3	3	28.7	28.7	28.7	12.685	0	7.8382	110480000	6	tr|K7ENE3|K7ENE3_HUMAN ESCRT-II complex subunit VPS25 (Fragment) OS=Homo sapiens OX=9606 GN=VPS25 PE=1 SV=1;sp|Q9BRG1|VPS25_HUMAN Vacuolar protein-sorting-associated protein 25 OS=Homo sapiens OX=9606 GN=VPS25 PE=1 SV=1
	RBM7	J3KPD3	0.0499266	0.945532	-0.118095	-0.145435		1.15111	0.0112928	2.00543	2.44777	+	2.84109	0.000463768	-2.12353	-7.82233	+	20.8645	18.3875	18.5991	19.2467	18.8287	19.4213	21.2019	20.9825	21.6829	6	1	1	30.7	12	12	30.59	0	7.7987	149850000	7	tr|J3KPD3|J3KPD3_HUMAN RNA binding motif protein 7, isoform CRA_c OS=Homo sapiens OX=9606 GN=RBM7 PE=1 SV=1;tr|I3L521|I3L521_HUMAN RRM domain-containing protein (Fragment) OS=Homo sapiens OX=9606 PE=4 SV=1;tr|F5GXV8|F5GXV8_HUMAN RNA-binding protein 7 OS=Ho
Lysine-specific demethylase 3B	KDM3B	Q7LBC6	NaN	1	0	NaN		3.17673	0.000277279	2.00507	9.57152	+	1.72506	0.00264941	-2.80292	-3.81656	+	19.2125	19.3001	19.7912	20.0587	18.1854	17.6662	21.6047	21.4751	21.2392	6	6	6	5	5	5	191.58	0	11.297	181190000	10	sp|Q7LBC6|KDM3B_HUMAN Lysine-specific demethylase 3B OS=Homo sapiens OX=9606 GN=KDM3B PE=1 SV=2
Tyrosine-protein kinase CSK	CSK	P41240	0.939826	0.0547533	0.477758	2.00952		4.26271	0	2.00024	18.1144	+	2.43148	0.000439913	-1.52249	-6.07804	+	19.8327	19.6574	19.807	20.6499	20.2319	19.8486	21.5746	21.8492	21.8741	11	11	11	31.3	31.3	31.3	50.704	0	24.239	515980000	32	sp|P41240|CSK_HUMAN Tyrosine-protein kinase CSK OS=Homo sapiens OX=9606 GN=CSK PE=1 SV=1
Rho-associated protein kinase 1	ROCK1	A0A0U1RQV4	NaN	1	0	NaN		1.78886	0.00316585	1.99969	3.9903	+	1.05422	0.0152741	-1.28495	-2.24366	+	18.7506	19.8209	18.1591	20.7368	19.1822	18.9558	21.1495	20.7603	20.8199	3	3	3	3.5	3.5	3.5	133.07	0.00030883	4.8858	125330000	5	tr|A0A0U1RQV4|A0A0U1RQV4_HUMAN Non-specific serine/threonine protein kinase OS=Homo sapiens OX=9606 GN=ROCK1 PE=1 SV=1;sp|Q13464|ROCK1_HUMAN Rho-associated protein kinase 1 OS=Homo sapiens OX=9606 GN=ROCK1 PE=1 SV=1
E3 ubiquitin/ISG15 ligase TRIM25	TRIM25	Q14258	0.882032	0.0658075	0.243244	1.89356		3.97138	0	1.99739	15.2866	+	3.97979	0.000238806	-1.75415	-15.3618	+	20.7227	20.3718	20.5393	20.7768	20.9298	20.6569	22.3818	22.5879	22.6563	15	15	15	33	33	33	70.973	0	83.675	1258400000	40	sp|Q14258|TRI25_HUMAN E3 ubiquitin/ISG15 ligase TRIM25 OS=Homo sapiens OX=9606 GN=TRIM25 PE=1 SV=2;tr|A0A3B3IUA7|A0A3B3IUA7_HUMAN E3 ubiquitin/ISG15 ligase TRIM25 OS=Homo sapiens OX=9606 GN=TRIM25 PE=1 SV=1
Dynactin subunit 4	DCTN4	Q9UJW0	0.127834	0.853417	0.342031	0.348525		2.69432	0.000900563	1.99633	7.15277	+	0.79725	0.0378846	-1.65429	-1.72563	+	19.5393	18.7056	19.2881	20.8269	20.0597	17.6724	20.9142	21.3153	21.2924	8	8	8	25.9	25.9	25.9	52.337	0	21.558	392860000	19	sp|Q9UJW0|DCTN4_HUMAN Dynactin subunit 4 OS=Homo sapiens OX=9606 GN=DCTN4 PE=1 SV=1
TRAF-type zinc finger domain-containing protein 1	TRAFD1	F8VNX8	NaN	1	0	NaN		2.5327	0.000897611	1.99103	6.47423	+	2.14619	0.00108718	-1.92287	-5.06773	+	18.8967	19.4078	19.9079	19.1156	20.206	19.0953	21.3748	21.5719	21.2388	2	2	2	9.2	9.2	9.2	32.443	0.00031358	5.1195	140280000	5	tr|F8VNX8|F8VNX8_HUMAN TRAF-type zinc finger domain-containing protein 1 (Fragment) OS=Homo sapiens OX=9606 GN=TRAFD1 PE=1 SV=1;sp|O14545|TRAD1_HUMAN TRAF-type zinc finger domain-containing protein 1 OS=Homo sapiens OX=9606 GN=TRAFD1 PE=1 SV=1;tr|F8VWK2|F8
40S ribosomal protein S20	RPS20	P60866	4.56072	0	2.83516	21.5359	+	4.45428	0	1.99074	20.2465	+	2.24862	0.000756684	0.844418	5.41352	+	25.4895	25.3705	25.3929	28.0662	28.494	28.1982	27.2518	27.4054	27.568	7	7	7	52.9	52.9	52.9	13.373	0	54.755	36978000000	121	sp|P60866|RS20_HUMAN 40S ribosomal protein S20 OS=Homo sapiens OX=9606 GN=RPS20 PE=1 SV=1;tr|A0A7P0S5H5|A0A7P0S5H5_HUMAN 40S ribosomal protein S20 (Fragment) OS=Homo sapiens OX=9606 GN=RPS20 PE=4 SV=1;tr|E5RJX2|E5RJX2_HUMAN 40S ribosomal protein S20 OS=Hom
Uridine-cytidine kinase 2	UCK2	A0A2R8Y653	NaN	1	0	NaN		2.50067	0.00107358	1.98744	6.34656	+	3.56721	0.000313725	-3.26801	-12.0623	+	19.8748	18.9474	18.9718	17.5489	18.4533	17.9501	21.3492	21.2919	21.1152	3	3	3	20	20	20	27.408	0	9.1912	126370000	3	tr|A0A2R8Y653|A0A2R8Y653_HUMAN Uridine/cytidine kinase OS=Homo sapiens OX=9606 GN=UCK2 PE=1 SV=1;sp|Q9BZX2|UCK2_HUMAN Uridine-cytidine kinase 2 OS=Homo sapiens OX=9606 GN=UCK2 PE=1 SV=1
Nucleolar complex protein 2 homolog	NOC2L	Q9Y3T9	3.83609	0.000681159	4.96584	14.1243	+	2.64913	0.000879121	1.9822	6.95707	+	3.51633	0.000302362	2.98364	11.7061	+	20.1723	20.9557	20.975	25.4565	26.1297	25.4144	22.8539	22.4886	22.7071	25	25	25	36.2	36.2	36.2	84.918	0	247.55	15954000000	178	sp|Q9Y3T9|NOC2L_HUMAN Nucleolar complex protein 2 homolog OS=Homo sapiens OX=9606 GN=NOC2L PE=1 SV=4
Importin subunit alpha-7;Importin subunit alpha-6	KPNA6;KPNA5	O60684	1.6892	0.00951667	0.586518	3.7211	+	3.75618	0	1.98109	13.4784	+	3.1052	0.000311015	-1.39458	-9.17112	+	22.1708	21.8686	22.2106	22.5415	22.8989	22.5691	23.8911	24.2364	24.0658	16	16	10	47.2	47.2	39	60.029	0	245.25	3299900000	102	sp|O60684|IMA7_HUMAN Importin subunit alpha-7 OS=Homo sapiens OX=9606 GN=KPNA6 PE=1 SV=1;tr|Q5TFJ7|Q5TFJ7_HUMAN Importin subunit alpha-7 (Fragment) OS=Homo sapiens OX=9606 GN=KPNA6 PE=1 SV=1;sp|O15131|IMA6_HUMAN Importin subunit alpha-6 OS=Homo sapiens OX=
Protein transport protein Sec23A	SEC23A	F5H365	0.13231	0.847998	0.238532	0.359528		1.49923	0.00616138	1.98034	3.23984	+	2.25927	0.000697518	-1.74181	-5.45051	+	21.7954	19.7809	21.187	21.6406	21.2012	20.6371	23.1123	22.9375	22.6546	15	15	12	30.4	30.4	25.5	82.968	0	130.07	1245000000	54	tr|F5H365|F5H365_HUMAN Protein transport protein SEC23 OS=Homo sapiens OX=9606 GN=SEC23A PE=1 SV=1;sp|Q15436|SC23A_HUMAN Protein transport protein Sec23A OS=Homo sapiens OX=9606 GN=SEC23A PE=1 SV=2
Mediator of RNA polymerase II transcription subunit 16	MED16	Q9Y2X0	NaN	1	0	NaN		1.88741	0.00245512	1.97961	4.2691	+	2.33052	0.000646325	-2.33033	-5.70335	+	18.4874	18.9577	20.0044	19.1262	19.2509	18.0203	21.2782	21.2146	20.8956	4	4	4	5.6	5.6	5.6	96.792	0	17.635	184330000	9	sp|Q9Y2X0|MED16_HUMAN Mediator of RNA polymerase II transcription subunit 16 OS=Homo sapiens OX=9606 GN=MED16 PE=1 SV=2;tr|K7EKS6|K7EKS6_HUMAN Mediator of RNA polymerase II transcription subunit 16 (Fragment) OS=Homo sapiens OX=9606 GN=MED16 PE=1 SV=1;tr|B
Unconventional myosin-Ic	MYO1C	O00159	3.29516	0.000822511	4.12275	10.2704	+	1.72547	0.00384847	1.97908	3.81764	+	2.48811	0.00045142	2.14367	6.29708	+	22.0848	21.7756	20.7721	25.6651	25.7793	25.5564	24.1887	23.1348	23.2463	38	38	31	46.8	46.8	37.9	121.68	0	323.31	13532000000	193	sp|O00159|MYO1C_HUMAN Unconventional myosin-Ic OS=Homo sapiens OX=9606 GN=MYO1C PE=1 SV=4;tr|F5H6E2|F5H6E2_HUMAN Unconventional myosin-Ic OS=Homo sapiens OX=9606 GN=MYO1C PE=1 SV=1
Exocyst complex component 2	EXOC2	Q96KP1	NaN	1	0	NaN		3.44784	0	1.9777	11.2423	+	1.84783	0.00210403	-2.26658	-4.15555	+	18.8007	18.3179	18.8749	17.9521	17.7175	19.4572	20.6758	20.6029	20.6479	5	5	5	6.3	6.3	6.3	104.07	0	11.44	145490000	10	sp|Q96KP1|EXOC2_HUMAN Exocyst complex component 2 OS=Homo sapiens OX=9606 GN=EXOC2 PE=1 SV=1
Centromere/kinetochore protein zw10 homolog	ZW10	O43264	0.0899311	0.901824	0.214863	0.252693		1.0936	0.013606	1.97749	2.32591	+	4.52137	0	-1.76263	-21.0501	+	22.4007	19.6419	21.8967	21.5582	21.4125	21.6132	23.1796	23.3784	23.3138	15	15	15	30.3	30.3	30.3	88.828	0	95.27	1103000000	47	sp|O43264|ZW10_HUMAN Centromere/kinetochore protein zw10 homolog OS=Homo sapiens OX=9606 GN=ZW10 PE=1 SV=3
Polyadenylate-binding protein;Polyadenylate-binding protein 4	PABPC4	A0A7I2V4L7	4.51834	0	3.76719	21.0131	+	4.05379	0	1.97618	16.0396	+	3.30063	0.000365482	1.79101	10.3038	+	22.4529	22.5054	22.7529	26.2461	26.6373	26.1294	24.3838	24.624	24.6319	33	21	18	51.4	33.8	32.1	66.499	0	323.31	32560000000	239	tr|A0A7I2V4L7|A0A7I2V4L7_HUMAN Polyadenylate-binding protein OS=Homo sapiens OX=9606 GN=PABPC4 PE=1 SV=1;tr|B1ANR0|B1ANR0_HUMAN Polyadenylate-binding protein OS=Homo sapiens OX=9606 GN=PABPC4 PE=1 SV=1;sp|Q13310|PABP4_HUMAN Polyadenylate-binding protein 4
Protein RMD5 homolog A	RMND5A	Q9H871	0.247024	0.643708	-0.378227	-0.624408		1.56374	0.00512145	1.97415	3.39886	+	2.7688	0.000446771	-2.35237	-7.48591	+	21.9389	20.0332	21.0184	20.951	20.1214	20.7835	22.7361	22.8386	23.3382	12	12	12	50.6	50.6	50.6	43.992	0	75.803	1169900000	33	sp|Q9H871|RMD5A_HUMAN E3 ubiquitin-protein transferase RMND5A OS=Homo sapiens OX=9606 GN=RMND5A PE=1 SV=1
Homeobox protein cut-like 1;Protein CASP	CUX1	A0A2R8Y852	NaN	1	0	NaN		3.17931	0.00027871	1.97308	9.58625	+	4.36646	0	-2.77973	-19.2401	+	18.7019	19.3592	18.9295	18.1694	17.9847	18.4165	21.0463	21.0381	20.8254	7	7	7	7.1	7.1	7.1	159.39	0	55.457	184560000	12	tr|A0A2R8Y852|A0A2R8Y852_HUMAN Homeobox protein cut-like OS=Homo sapiens OX=9606 GN=CUX1 PE=1 SV=1;sp|P39880|CUX1_HUMAN Homeobox protein cut-like 1 OS=Homo sapiens OX=9606 GN=CUX1 PE=1 SV=3;tr|A0A2R8YDI1|A0A2R8YDI1_HUMAN Homeobox protein cut-like OS=Homo s
Endoplasmic reticulum aminopeptidase 2	ERAP2	Q6P179	NaN	1	0	NaN		2.97741	0.000451902	1.96777	8.49407	+	3.79912	0.000193939	-2.5107	-13.8219	+	19.5398	19.061	18.7841	18.2555	18.8009	18.6996	21.1902	21.1394	20.9585	5	5	5	7.3	7.3	7.3	110.46	0	7.1397	144530000	6	sp|Q6P179|ERAP2_HUMAN Endoplasmic reticulum aminopeptidase 2 OS=Homo sapiens OX=9606 GN=ERAP2 PE=1 SV=2
Mucosa-associated lymphoid tissue lymphoma translocation protein 1	MALT1	Q9UDY8	NaN	1	0	NaN		3.23411	0	1.96265	9.90436	+	2.05411	0.00146063	-2.73456	-4.77177	+	19.1053	19.6019	19.2028	18.7794	19.3511	17.4638	21.2579	21.4903	21.0497	5	5	5	5.9	5.9	5.9	92.271	0	13.31	149940000	11	sp|Q9UDY8|MALT1_HUMAN Mucosa-associated lymphoid tissue lymphoma translocation protein 1 OS=Homo sapiens OX=9606 GN=MALT1 PE=1 SV=1;tr|A0A3B3IS32|A0A3B3IS32_HUMAN Mucosa-associated lymphoid tissue lymphoma translocation protein 1 OS=Homo sapiens OX=9606 GN
Drebrin-like protein	DBNL	B4DDD6	NaN	1	0	NaN		2.11818	0.00181237	1.96246	4.97624	+	3.09504	0.000308682	-2.94994	-9.11554	+	18.9516	20.1967	19.1084	17.9607	18.291	19.0427	21.2913	21.4511	21.4018	4	4	4	12.1	12.1	12.1	45.746	0	14.575	223140000	5	tr|B4DDD6|B4DDD6_HUMAN Drebrin-like protein OS=Homo sapiens OX=9606 GN=DBNL PE=1 SV=1;sp|Q9UJU6|DBNL_HUMAN Drebrin-like protein OS=Homo sapiens OX=9606 GN=DBNL PE=1 SV=1;tr|H0Y5J4|H0Y5J4_HUMAN Drebrin-like protein (Fragment) OS=Homo sapiens OX=9606 GN=DBNL
40S ribosomal protein S9	RPS9	P46781	4.18179	0.000479167	3.22191	17.2813	+	4.2141	0	1.95941	17.6093	+	2.82089	0.000460432	1.2625	7.72699	+	25.2833	24.9975	24.965	28.1186	28.6153	28.1777	26.9659	27.0321	27.126	17	17	17	42.3	42.3	42.3	22.591	0	66.324	90154000000	339	sp|P46781|RS9_HUMAN 40S ribosomal protein S9 OS=Homo sapiens OX=9606 GN=RPS9 PE=1 SV=3;tr|B5MCT8|B5MCT8_HUMAN 40S ribosomal protein S9 OS=Homo sapiens OX=9606 GN=RPS9 PE=1 SV=1;tr|C9JM19|C9JM19_HUMAN 40S ribosomal protein S9 OS=Homo sapiens OX=9606 GN=RPS9
G2/mitotic-specific cyclin-B1	CCNB1	P14635	0.109253	0.880275	-0.110315	-0.302168		2.65046	0.000880734	1.95836	6.96279	+	2.88594	0.000475395	-2.06868	-8.03783	+	20.5328	21.2283	21.4236	20.8823	21.4065	20.565	22.8648	23.091	23.104	8	8	7	21.5	21.5	21.5	48.337	0	35.047	919730000	30	sp|P14635|CCNB1_HUMAN G2/mitotic-specific cyclin-B1 OS=Homo sapiens OX=9606 GN=CCNB1 PE=1 SV=1;tr|E9PC90|E9PC90_HUMAN G2/mitotic-specific cyclin-B1 (Fragment) OS=Homo sapiens OX=9606 GN=CCNB1 PE=1 SV=1;tr|H0YA62|H0YA62_HUMAN G2/mitotic-specific cyclin-B1 (
60S ribosomal protein L5	RPL5	A0A2R8Y6J3	4.41963	0	4.36681	19.8434	+	3.55925	0	1.9575	12.0059	+	3.6322	0.000164384	2.40931	12.5324	+	24.9948	24.6472	24.537	28.9086	29.4358	28.9351	26.7029	26.5246	26.824	17	17	17	73.1	73.1	73.1	27.045	0	263.22	107010000000	489	tr|A0A2R8Y6J3|A0A2R8Y6J3_HUMAN 60S ribosomal protein L5 (Fragment) OS=Homo sapiens OX=9606 GN=RPL5 PE=1 SV=1;sp|P46777|RL5_HUMAN 60S ribosomal protein L5 OS=Homo sapiens OX=9606 GN=RPL5 PE=1 SV=3
Mediator of RNA polymerase II transcription subunit 20	MED20	Q9H944	NaN	1	0	NaN		2.84573	0.000534413	1.95129	7.84439	+	2.66046	0.000418301	-2.06562	-7.0057	+	19.7827	19.0075	19.7173	19.9616	19.2168	18.986	21.4726	21.4211	21.4677	4	4	4	31.6	31.6	31.6	23.222	0	17.139	164540000	4	sp|Q9H944|MED20_HUMAN Mediator of RNA polymerase II transcription subunit 20 OS=Homo sapiens OX=9606 GN=MED20 PE=1 SV=1;tr|A6PVP4|A6PVP4_HUMAN Mediator of RNA polymerase II transcription subunit 20 (Fragment) OS=Homo sapiens OX=9606 GN=MED20 PE=1 SV=1;tr|B
Gem-associated protein 4	GEMIN4	P57678	5.2052	0	7.70331	31.268	+	2.3293	0.00122561	1.94743	5.69895	+	4.00201	0.000248705	5.75588	15.5624	+	19.2992	19.7932	19.5451	27.5309	26.8602	27.3563	20.8752	21.855	21.7496	51	51	51	66.1	66.1	66.1	120.04	0	323.31	64317000000	528	sp|P57678|GEMI4_HUMAN Gem-associated protein 4 OS=Homo sapiens OX=9606 GN=GEMIN4 PE=1 SV=2;tr|I3L2C7|I3L2C7_HUMAN Gem-associated protein 4 OS=Homo sapiens OX=9606 GN=GEMIN4 PE=1 SV=1
Xaa-Pro dipeptidase	PEPD	P12955	NaN	1	0	NaN		1.17902	0.010122	1.94343	2.50771	+	3.49974	0.000295385	-2.99163	-11.5921	+	20.6601	19.5152	18.0317	18.0808	18.7713	18.2103	21.5086	21.4771	21.0517	4	4	4	14.2	14.2	14.2	54.548	0	78.356	238000000	17	sp|P12955|PEPD_HUMAN Xaa-Pro dipeptidase OS=Homo sapiens OX=9606 GN=PEPD PE=1 SV=3;tr|A0A494C194|A0A494C194_HUMAN Xaa-Pro dipeptidase (Fragment) OS=Homo sapiens OX=9606 GN=PEPD PE=1 SV=1;tr|K7ES25|K7ES25_HUMAN Xaa-Pro dipeptidase (Fragment) OS=Homo sapiens
Cell division cycle protein 123 homolog	CDC123	X6RA30	NaN	1	0	NaN		1.79832	0.00309969	1.94205	4.01651	+	4.7786	0	-2.20169	-24.4332	+	19.3557	18.4808	20.1547	18.9202	19.0623	19.2298	21.2675	21.2567	21.2932	5	5	5	23.7	23.7	23.7	33.891	0	16.114	139420000	8	tr|X6RA30|X6RA30_HUMAN Cell division cycle protein 123 homolog OS=Homo sapiens OX=9606 GN=CDC123 PE=1 SV=1;sp|O75794|CD123_HUMAN Cell division cycle protein 123 homolog OS=Homo sapiens OX=9606 GN=CDC123 PE=1 SV=1;tr|X6RKY7|X6RKY7_HUMAN Cell division cycle
Autophagy protein 5	ATG5	Q9H1Y0	NaN	1	0	NaN		2.07074	0.0020545	1.94008	4.82422	+	3.74721	0.000184615	-3.38619	-13.4078	+	20.7866	20.157	19.4	18.7531	18.1986	19.0536	21.9948	22.1072	22.0619	3	3	3	15.6	15.6	15.6	32.447	0	7.5227	197380000	8	sp|Q9H1Y0|ATG5_HUMAN Autophagy protein 5 OS=Homo sapiens OX=9606 GN=ATG5 PE=1 SV=2
Valine--tRNA ligase	VARS	P26640	1.6907	0.00954052	-0.62783	-3.72504	+	5.10999	0	1.94007	29.5945	+	3.87798	0.000210989	-2.5679	-14.4747	+	21.6571	21.7377	21.7233	21.1425	21.3294	20.7627	23.6478	23.5401	23.7503	35	35	35	41.1	41.1	41.1	140.47	0	260.8	4203300000	118	sp|P26640|SYVC_HUMAN Valine--tRNA ligase OS=Homo sapiens OX=9606 GN=VARS1 PE=1 SV=4;tr|A0A140T936|A0A140T936_HUMAN Valyl-tRNA synthetase (Fragment) OS=Homo sapiens OX=9606 GN=VARS1 PE=1 SV=1
Peptidyl-prolyl cis-trans isomerase NIMA-interacting 1	PIN1	K7EN45	1.00787	0.0451897	1.66153	2.14797	+	1.18231	0.0101322	1.9382	2.51481	+	0.960553	0.0195105	-0.276672	-2.05146	+	19.2986	19.7036	21.7728	22.1111	21.7444	21.904	22.0573	22.345	22.1872	2	2	2	37.8	37.8	37.8	9.8329	0	40.629	532230000	15	tr|K7EN45|K7EN45_HUMAN Peptidyl-prolyl cis-trans isomerase (Fragment) OS=Homo sapiens OX=9606 GN=PIN1 PE=1 SV=1;sp|Q13526|PIN1_HUMAN Peptidyl-prolyl cis-trans isomerase NIMA-interacting 1 OS=Homo sapiens OX=9606 GN=PIN1 PE=1 SV=1
Eukaryotic translation initiation factor 3 subunit K	EIF3K	Q9UBQ5	0.346222	0.422713	0.763068	0.835202		0.996361	0.0198604	1.93361	2.1244	+	3.33994	0.000386059	-1.17055	-10.5469	+	22.9234	20.1415	22.807	22.6856	22.902	22.5735	23.7812	23.9398	23.9517	9	9	9	61	61	61	25.059	0	61.584	2044900000	46	sp|Q9UBQ5|EIF3K_HUMAN Eukaryotic translation initiation factor 3 subunit K OS=Homo sapiens OX=9606 GN=EIF3K PE=1 SV=1;tr|K7ERF1|K7ERF1_HUMAN Eukaryotic translation initiation factor 3 subunit K OS=Homo sapiens OX=9606 GN=EIF3K PE=1 SV=1;tr|K7ES31|K7ES31_HU
WASH complex subunit FAM21C;WASH complex subunit FAM21A	FAM21A;FAM21C	E7ESD2	NaN	1	0	NaN		3.50553	0	1.93082	11.6318	+	2.76297	0.000444831	-2.81443	-7.45933	+	19.539	19.806	19.2555	18.3239	18.2294	19.3964	21.526	21.3701	21.497	9	9	9	12.9	12.9	12.9	140.17	0	87.381	381270000	15	tr|E7ESD2|E7ESD2_HUMAN WASH complex subunit 2A OS=Homo sapiens OX=9606 GN=WASHC2A PE=1 SV=2;tr|A0A0A0MR88|A0A0A0MR88_HUMAN WASH complex subunit 2C OS=Homo sapiens OX=9606 GN=WASHC2C PE=1 SV=1;tr|A0A096LPC5|A0A096LPC5_HUMAN WASH complex subunit 2C OS=Homo s
Aspartate--tRNA ligase, cytoplasmic	DARS	P14868	3.33059	0.000857788	-0.94582	-10.4886	+	4.52051	0	1.93065	21.0396	+	5.97649	0	-2.87647	-48.793	+	24.1153	23.9354	24.2113	23.1951	23.0635	23.166	26.0649	25.9313	26.0577	28	28	28	65.3	65.3	65.3	57.136	0	237.38	16229000000	194	sp|P14868|SYDC_HUMAN Aspartate--tRNA ligase, cytoplasmic OS=Homo sapiens OX=9606 GN=DARS1 PE=1 SV=2
Mediator of RNA polymerase II transcription subunit 1	MED1	Q15648	0.2004	0.741845	0.334051	0.520218		1.49771	0.00615453	1.92988	3.23614	+	2.09024	0.00126223	-1.59583	-4.88626	+	19.2936	20.1551	18.169	19.2938	20.1098	19.2163	20.9125	21.0536	21.4412	4	4	4	2.7	2.7	2.7	168.48	0	6.8857	200190000	11	sp|Q15648|MED1_HUMAN Mediator of RNA polymerase II transcription subunit 1 OS=Homo sapiens OX=9606 GN=MED1 PE=1 SV=4
Aminoacyl tRNA synthase complex-interacting multifunctional protein 1;Endothelial monocyte-activating polypeptide 2	AIMP1	Q12904	2.15065	0.00536223	-1.02987	-5.08241	+	3.61955	0	1.92853	12.4396	+	4.05267	0.000262295	-2.9584	-16.0291	+	22.9885	23.048	23.3884	22.3331	22.2008	21.8014	25.0586	24.9164	25.2355	15	15	15	68.3	68.3	68.3	34.352	0	251.72	6093200000	106	sp|Q12904|AIMP1_HUMAN Aminoacyl tRNA synthase complex-interacting multifunctional protein 1 OS=Homo sapiens OX=9606 GN=AIMP1 PE=1 SV=2;tr|A0A5F9ZHC5|A0A5F9ZHC5_HUMAN Aminoacyl tRNA synthase complex-interacting multifunctional protein 1 OS=Homo sapiens OX=9
E3 ubiquitin-protein ligase ARIH1	ARIH1	Q9Y4X5	NaN	1	0	NaN		2.53619	0.000900685	1.92633	6.48828	+	4.52248	0	-2.81278	-21.0637	+	19.0081	19.9971	19.7013	18.8329	18.7798	18.4346	21.4671	21.5877	21.4308	5	5	5	10.6	10.6	10.6	64.117	0	10.353	192770000	7	sp|Q9Y4X5|ARI1_HUMAN E3 ubiquitin-protein ligase ARIH1 OS=Homo sapiens OX=9606 GN=ARIH1 PE=1 SV=2;tr|H3BNB9|H3BNB9_HUMAN RBR-type E3 ubiquitin transferase (Fragment) OS=Homo sapiens OX=9606 GN=ARIH1 PE=1 SV=1
Replication initiator 1	REPIN1	Q9BWE0	0.342865	0.429687	0.597457	0.828255		2.67117	0.000888067	1.92395	7.05192	+	0.860487	0.0291141	-1.3265	-1.85066	+	19.0845	18.3878	18.7116	18.0364	19.5304	20.4096	20.4957	20.4411	21.019	4	4	4	8.6	8.6	8.6	63.574	0	12.999	137800000	9	sp|Q9BWE0|REPI1_HUMAN Replication initiator 1 OS=Homo sapiens OX=9606 GN=REPIN1 PE=1 SV=1;tr|E7EVL6|E7EVL6_HUMAN Replication initiator 1 (Fragment) OS=Homo sapiens OX=9606 GN=REPIN1 PE=1 SV=1;tr|C9JZE3|C9JZE3_HUMAN Replication initiator 1 (Fragment) OS=Hom
Polyribonucleotide 5-hydroxyl-kinase Clp1	CLP1	Q92989	NaN	1	0	NaN		2.329	0.00122468	1.92337	5.69786	+	2.38562	0.00057468	-2.66371	-5.90541	+	19.5621	19.0332	20.1946	18.1305	19.6791	18.7593	21.5741	21.5327	21.4532	3	3	3	8	8	8	47.645	0.00031397	5.1445	126970000	4	sp|Q92989|CLP1_HUMAN Polyribonucleotide 5-hydroxyl-kinase Clp1 OS=Homo sapiens OX=9606 GN=CLP1 PE=1 SV=1;tr|E9PL17|E9PL17_HUMAN Polyribonucleotide 5-hydroxyl-kinase Clp1 OS=Homo sapiens OX=9606 GN=CLP1 PE=1 SV=1
Cancer-related nucleoside-triphosphatase	NTPCR	Q5TDF0	0.0233138	0.970492	0.0695489	0.0697595		1.11801	0.0124353	1.9221	2.37738	+	1.3857	0.00599591	-1.85255	-2.97003	+	21.5903	19.454	19.0252	18.886	20.7402	20.6519	22.1717	21.6458	22.0182	5	5	5	32	32	32	25.072	0	34.928	392870000	18	tr|Q5TDF0|Q5TDF0_HUMAN Cancer-related nucleoside-triphosphatase OS=Homo sapiens OX=9606 GN=NTPCR PE=1 SV=1;sp|Q9BSD7|NTPCR_HUMAN Cancer-related nucleoside-triphosphatase OS=Homo sapiens OX=9606 GN=NTPCR PE=1 SV=1
Nucleolar protein 16	NOP16	Q9Y3C1	3.2161	0.000778689	5.23844	9.79876	+	1.53542	0.00543596	1.91957	3.3285	+	3.04871	0.000431535	3.31886	8.86591	+	18.7094	19.2757	20.3752	24.7532	25.0316	24.2908	21.5215	20.7851	21.8124	7	7	7	38.2	38.2	38.2	21.188	0	131.52	3836400000	53	sp|Q9Y3C1|NOP16_HUMAN Nucleolar protein 16 OS=Homo sapiens OX=9606 GN=NOP16 PE=1 SV=2;tr|D6RIC3|D6RIC3_HUMAN Nucleolar protein 16 OS=Homo sapiens OX=9606 GN=NOP16 PE=1 SV=1;tr|A0A0C4DGU5|A0A0C4DGU5_HUMAN Nucleolar protein 16 OS=Homo sapiens OX=9606 GN=NOP1
Coiled-coil domain-containing protein 12	CCDC12	J3KR35	0.436545	0.282202	1.15331	1.01863		0.782298	0.0448011	1.91711	1.69623	+	2.91735	0.000482564	-0.763795	-8.19191	+	22.0661	18.6636	22.0367	21.9958	22.2381	21.9925	22.8369	22.7615	22.9194	5	5	5	38.5	38.5	38.5	20.501	0	47.453	673520000	14	tr|J3KR35|J3KR35_HUMAN Coiled-coil domain containing 12, isoform CRA_a OS=Homo sapiens OX=9606 GN=CCDC12 PE=1 SV=1;sp|Q8WUD4|CCD12_HUMAN Coiled-coil domain-containing protein 12 OS=Homo sapiens OX=9606 GN=CCDC12 PE=1 SV=1;tr|C9JUN5|C9JUN5_HUMAN Coiled-coil
cAMP-dependent protein kinase type I-alpha regulatory subunit;cAMP-dependent protein kinase type I-alpha regulatory subunit, N-terminally processed	PRKAR1A	P10644	1.21581	0.0250497	0.603228	2.58757	+	3.54968	0	1.91198	11.9384	+	2.50761	0.000455162	-1.30875	-6.37404	+	20.9071	20.7529	21.2204	21.6512	21.2024	21.8364	22.7204	22.8937	23.0022	10	10	10	29.9	29.9	29.9	42.981	0	47.551	1562400000	44	sp|P10644|KAP0_HUMAN cAMP-dependent protein kinase type I-alpha regulatory subunit OS=Homo sapiens OX=9606 GN=PRKAR1A PE=1 SV=1;tr|K7EM13|K7EM13_HUMAN cAMP-dependent protein kinase type I-alpha regulatory subunit (Fragment) OS=Homo sapiens OX=9606 GN=PRKAR
Trafficking protein particle complex subunit 11	TRAPPC11	Q7Z392	NaN	1	0	NaN		6.20664	0	1.91025	55.7141	+	2.17884	0.00109916	-1.91274	-5.17598	+	19.1822	19.2282	19.1505	19.3687	19.7107	18.4742	21.0521	21.0982	21.1415	8	8	8	9.1	9.1	9.1	128.88	0	23.184	205050000	8	sp|Q7Z392|TPC11_HUMAN Trafficking protein particle complex subunit 11 OS=Homo sapiens OX=9606 GN=TRAPPC11 PE=1 SV=2;tr|D6RHE5|D6RHE5_HUMAN Trafficking protein particle complex subunit 11 OS=Homo sapiens OX=9606 GN=TRAPPC11 PE=1 SV=1
Trifunctional purine biosynthetic protein adenosine-3;Phosphoribosylamine--glycine ligase;Phosphoribosylformylglycinamidine cyclo-ligase;Phosphoribosylglycinamide formyltransferase	GART	P22102	1.64659	0.0100603	-0.658757	-3.60964	+	3.30094	0	1.90804	10.3057	+	4.70048	0	-2.56679	-23.3526	+	22.4432	22.607	22.0459	21.7673	21.5584	21.7942	24.1259	24.4043	24.2901	29	29	29	45.3	45.3	45.3	107.77	0	319.2	5625400000	119	sp|P22102|PUR2_HUMAN Trifunctional purine biosynthetic protein adenosine-3 OS=Homo sapiens OX=9606 GN=GART PE=1 SV=1
Ataxin-2-like protein	ATXN2L	Q8WWM7	3.59355	0.000537143	3.15971	12.2507	+	3.06941	0.000257143	1.90474	8.97668	+	2.44621	0.00044314	1.25497	6.1344	+	20.4041	19.7701	20.1975	23.338	23.561	22.9517	22.1278	22.1312	21.8269	17	17	17	23.8	23.8	23.8	113.37	0	124.22	3164800000	78	sp|Q8WWM7|ATX2L_HUMAN Ataxin-2-like protein OS=Homo sapiens OX=9606 GN=ATXN2L PE=1 SV=2;tr|H3BUF6|H3BUF6_HUMAN Ataxin-2-like protein OS=Homo sapiens OX=9606 GN=ATXN2L PE=1 SV=1;tr|H3BSK9|H3BSK9_HUMAN Ataxin-2-like protein (Fragment) OS=Homo sapiens OX=9606
Arfaptin-1	ARFIP1	P53367	0.190166	0.759017	-0.252028	-0.49678		2.60152	0.000848806	1.89932	6.75599	+	1.99777	0.00165627	-2.15135	-4.59728	+	19.8372	19.5515	19.0109	20.0151	19.1538	18.4747	21.5744	21.4301	21.0932	5	5	5	21.4	21.4	21.4	41.738	0	64.227	334860000	10	sp|P53367|ARFP1_HUMAN Arfaptin-1 OS=Homo sapiens OX=9606 GN=ARFIP1 PE=1 SV=2
Protein LSM12 homolog	LSM12	K7ELG9	1.45525	0.0155364	2.30967	3.13385	+	1.21885	0.00935938	1.895	2.59421	+	1.71986	0.00271461	0.414667	3.80262	+	20.9189	22.0041	19.4844	22.9324	23.2914	23.1127	22.7068	22.6346	22.751	4	4	4	29.6	29.6	29.6	24.955	0	43.44	1267500000	26	tr|K7ELG9|K7ELG9_HUMAN Protein LSM12 homolog OS=Homo sapiens OX=9606 GN=LSM12 PE=1 SV=1;sp|Q3MHD2|LSM12_HUMAN Protein LSM12 homolog OS=Homo sapiens OX=9606 GN=LSM12 PE=1 SV=2
[truncated: 1,738 more rows]
